# Supplementary material for: Long-term effects of systemic ceftiofur and ampicillin on the abundance and duration of shedding of resistant Gram-negative bacteria in the feces of healthy dairy cows: a randomized clinical trial
Source: Front Vet Sci. 2026 Apr 30;13:1789173. doi: 10.3389/fvets.2026.1789173 (PMC13174580; doi:10.3389/fvets.2026.1789173)
Supplement: Supplementary file 2 [file supplementary_file_2.xls]

## Sheet: Supplementary File 2
The SAS System
Taxon_id	Kingdom	Phylum	Class	Order	Family	Genus
100019	Eukaryota	Ascomycota	Dothideomycetes	Pleosporales	Didymellaceae	Didymella
100035	Eukaryota	Ascomycota	Dothideomycetes	Pleosporales	NA	Massariosphaeria
100044	Eukaryota	Ascomycota	Dothideomycetes	Pleosporales	Pleomassariaceae	Pleomassaria
100047	Eukaryota	Ascomycota	Dothideomycetes	Pleosporales	Melanommataceae	Melanomma
1000566	Bacteria	Actinomycetota	Actinomycetes	Pseudonocardiales	Pseudonocardiaceae	Halosaccharopolyspora
100176	Bacteria	Bacillota	Clostridia	Eubacteriales	Oscillospiraceae	Papillibacter
1002	Bacteria	Bacteroidota	Cytophagia	Cytophagales	Bernardetiaceae	Hugenholtzia
100225	Bacteria	Actinomycetota	Actinomycetes	Micrococcales	Dermatophilaceae	Austwickia
1002689	Bacteria	Acidobacteriota	Terriglobia	Terriglobales	Acidobacteriaceae	Occallatibacter
1002870	Bacteria	Actinomycetota	Rubrobacteria	Gaiellales	Gaiellaceae	Gaiella
1003	Bacteria	Bacteroidota	Cytophagia	Cytophagales	Thermoflexibacteraceae	Thermoflexibacter
1003018	Eukaryota	Bacillariophyta	Fragilariophyceae	Fragilariales	Fragilariaceae	Synedra
1003181	Bacteria	Pseudomonadota	Gammaproteobacteria	Thiotrichales	Thiotrichaceae	Thiomargarita
1004304	Bacteria	Bacteroidota	Chitinophagia	Chitinophagales	Chitinophagaceae	Hydrotalea
1004391	Eukaryota	Chlorophyta	Ulvophyceae	Bryopsidales	Caulerpaceae	Caulerpa
1004583	Bacteria	Actinomycetota	Actinomycetes	Bifidobacteriales	Bifidobacteriaceae	Neoscardovia
1005039	Bacteria	Armatimonadota	Fimbriimonadia	Fimbriimonadales	Fimbriimonadaceae	Fimbriimonas
1005740	Bacteria	Synergistota	Synergistia	Synergistales	Aminobacteriaceae	Aminivibrio
1005974	Eukaryota	Rhodophyta	Florideophyceae	Ceramiales	Ceramiaceae	Antithamnion
1006576	Bacteria	Thermotogota	Thermotogae	Petrotogales	Petrotogaceae	Defluviitoga
1007084	Archaea	Nitrososphaerota	Nitrososphaeria	Nitrosopumilales	Nitrosopumilaceae	Nitrosarchaeum
100716	Bacteria	Chlorobiota	Chlorobiia	Chlorobiales	Chloroherpetonaceae	Chloroherpeton
100787	Eukaryota	Ascomycota	Sordariomycetes	Glomerellales	Plectosphaerellaceae	Verticillium
1008	Bacteria	Bacteroidota	Saprospiria	Saprospirales	Saprospiraceae	Saprospira
100816	Eukaryota	Ascomycota	Sordariomycetes	Sordariales	NA	Madurella
1008305	Bacteria	Thermotogota	Thermotogae	Thermotogales	Fervidobacteriaceae	Fervidobacterium
1008392	Bacteria	Fibrobacterota	Chitinispirillia	Chitinispirillales	Chitinispirillaceae	Chitinispirillum
100879	Eukaryota	Rhodophyta	Florideophyceae	Ceramiales	Delesseriaceae	Caloglossa
1008807	Eukaryota	Heterolobosea	NA	NA	Acrasidae	Acrasis
100886	Bacteria	Bacillota	Erysipelotrichia	Erysipelotrichales	Coprobacillaceae	Catenibacterium
1009682	Bacteria	Pseudomonadota	Betaproteobacteria	Neisseriales	Chromobacteriaceae	Jeongeupia
101070	Bacteria	Bacillota	Bacilli	Bacillales	Planococcaceae	Rummeliibacillus
101091	Eukaryota	Mucoromycota	Mucoromycetes	Mucorales	Choanephoraceae	Choanephora
101096	Eukaryota	Mucoromycota	Mucoromycetes	Mucorales	Choanephoraceae	Gilbertella
101098	Eukaryota	Mucoromycota	Mortierellomycetes	Mortierellales	Mortierellaceae	Gamsiella
101105	Eukaryota	Mucoromycota	Mucoromycetes	Mucorales	Cunninghamellaceae	Gongronella
101107	Eukaryota	Mucoromycota	Mucoromycetes	Mucorales	Cunninghamellaceae	Halteromyces
101115	Eukaryota	Mucoromycota	Mucoromycetes	Mucorales	Phycomycetaceae	Spinellus
101117	Eukaryota	Mucoromycota	Mucoromycetes	Mucorales	Rhizopodaceae	Sporodiniella
101123	Eukaryota	Mucoromycota	Mucoromycetes	Mucorales	Pilobolaceae	Pilobolus
101127	Eukaryota	Mucoromycota	Mucoromycetes	Mucorales	Cunninghamellaceae	Hesseltinella
101130	Eukaryota	Mucoromycota	Mucoromycetes	Mucorales	Lichtheimiaceae	Dichotomocladium
101142	Eukaryota	Mucoromycota	Mucoromycetes	Mucorales	Mucoraceae	Thamnidium
101192	Archaea	Euryarchaeota	Methanomicrobia	Methanosarcinales	Methanosarcinaceae	Methanomethylovorans
101383	Bacteria	Bacteroidota	Flavobacteriia	Flavobacteriales	Cryomorphaceae	Cryomorpha
1014	Bacteria	Bacteroidota	Flavobacteriia	Flavobacteriales	Weeksellaceae	Weeksella
101475	Eukaryota	Ascomycota	Sordariomycetes	Xylariales	Xylariaceae	Poronia
1015	Bacteria	Bacteroidota	Flavobacteriia	Flavobacteriales	Weeksellaceae	Bergeyella
101852	Eukaryota	Ascomycota	Leotiomycetes	Helotiales	Helotiaceae	Glarea
101926	Eukaryota	Rhodophyta	Bangiophyceae	Porphyridiales	Porphyridiaceae	Flintiella
101928	Eukaryota	Rhodophyta	Stylonematophyceae	Stylonematales	Stylonemataceae	Chroothece
102125	Bacteria	Cyanobacteriota	Cyanophyceae	Pleurocapsales	Xenococcaceae	Xenococcus
102134	Bacteria	Bacillota	Clostridia	Eubacteriales	Desulfallaceae	Desulfoscipio
102148	Bacteria	Bacillota	Erysipelotrichia	Erysipelotrichales	Erysipelotrichaceae	Solobacterium
102235	Bacteria	Cyanobacteriota	Cyanophyceae	Chroococcales	Geminocystaceae	Cyanobacterium
10239	Viruses	Unclassified	Unclassified	Unclassified	Unclassified	Unclassified
1027	Bacteria	Bacteroidota	Cytophagia	Cytophagales	Microscillaceae	Microscilla
103	Bacteria	Bacteroidota	Cytophagia	Cytophagales	Spirosomaceae	Flectobacillus
1031594	Bacteria	Pseudomonadota	Betaproteobacteria	Burkholderiales	Comamonadaceae	Extensimonas
1032	Bacteria	Pseudomonadota	Gammaproteobacteria	Thiotrichales	Thiotrichaceae	Thiothrix
1032072	Bacteria	Campylobacterota	Epsilonproteobacteria	Campylobacterales	Arcobacteraceae	Malaciobacter
1032623	Bacteria	Pseudomonadota	Gammaproteobacteria	Pasteurellales	Pasteurellaceae	Otariodibacter
103340	Eukaryota	Euglenozoa	Euglenida	Euglenales	Euglenaceae	Trachelomonas
1033739	Bacteria	Bacillota	Bacilli	Bacillales	Planococcaceae	Kurthia
1034346	Bacteria	Bacillota	Erysipelotrichia	Erysipelotrichales	Erysipelotrichaceae	Dielma
103449	Eukaryota	Microsporidia	NA	NA	Pleistophoridae	Vavraia
1034831	Eukaryota	NA	Dictyochophyceae	Rhizochromulinales	NA	Rhizochromulina
1035067	Bacteria	Pseudomonadota	Alphaproteobacteria	Hyphomicrobiales	Phyllobacteriaceae	Aminobacter
1035120	Bacteria	Thermodesulfobacter	Deferrisomatia	Deferrisomatales	Deferrisomataceae	Deferrisoma
1035707	Bacteria	Pseudomonadota	Betaproteobacteria	Burkholderiales	Oxalobacteraceae	Pseudoduganella
103621	Bacteria	Actinomycetota	Actinomycetes	Actinomycetales	Actinomycetaceae	Actinomyces
103733	Bacteria	Actinomycetota	Actinomycetes	Pseudonocardiales	Pseudonocardiaceae	Saccharothrix
1037362	Bacteria	Pseudomonadota	Alphaproteobacteria	Rhodobacterales	Roseobacteraceae	Pelagimonas
1037530	Eukaryota	Ascomycota	Sordariomycetes	Hypocreales	Clavicipitaceae	Periglandula
103836	Bacteria	Actinomycetota	Actinomycetes	Streptosporangiales	Streptosporangiaceae	Thermopolyspora
104	Bacteria	Bacteroidota	Cytophagia	Cytophagales	Cyclobacteriaceae	Cyclobacterium
104083	Eukaryota	Parabasalia	NA	Trichonymphida	Teranymphidae	Pseudotrichonympha
104086	Eukaryota	Parabasalia	NA	Spirotrichonymphida	Holomastigotoididae	Holomastigotoides
104089	Eukaryota	Parabasalia	NA	Spirotrichonymphida	Holomastigotoididae	Spirotrichonympha
1042376	Bacteria	Bacteroidota	Flavobacteriia	Flavobacteriales	Flavobacteriaceae	Ochrovirga
104341	Eukaryota	Basidiomycota	Agaricomycetes	Polyporales	Postiaceae	Postia
104355	Eukaryota	Basidiomycota	Agaricomycetes	Gloeophyllales	Gloeophyllaceae	Gloeophyllum
1044	Bacteria	Pseudomonadota	Alphaproteobacteria	Sphingomonadales	Erythrobacteraceae	Erythrobacter
104408	Eukaryota	Basidiomycota	Tremellomycetes	Filobasidiales	Filobasidiaceae	Naganishia
104533	Eukaryota	Chlorophyta	Chlorophyceae	Chaetophorales	Schizomeridaceae	Schizomeris
1046115	Bacteria	Bacteroidota	Cytophagia	Cytophagales	Marivirgaceae	Marivirga
1047171	Eukaryota	Ascomycota	Dothideomycetes	Mycosphaerellales	Mycosphaerellaceae	Zymoseptoria
1048340	Bacteria	Bacillota	Bacilli	Bacillales	Thermoactinomycetaceae	Marininema
1048394	Bacteria	Actinomycetota	Actinomycetes	Micrococcales	Microbacteriaceae	Compostimonas
1048396	Archaea	Euryarchaeota	Halobacteria	Haloferacales	Halorubraceae	Halopenitus
1048519	Eukaryota	Ascomycota	Dothideomycetes	Trypetheliales	Trypetheliaceae	Viridothelium
1048955	Eukaryota	Ascomycota	Dothideomycetes	Venturiales	Cylindrosympodiaceae	Tothia
1048983	Bacteria	Bacteroidota	Cytophagia	Cytophagales	Cytophagaceae	Anditalea
1050	Bacteria	Pseudomonadota	Gammaproteobacteria	Chromatiales	Chromatiaceae	Thermochromatium
1052685	Eukaryota	Basidiomycota	Agaricomycetes	Polyporales	Gelatoporiaceae	Obba
105352	Bacteria	Cyanobacteriota	Cyanophyceae	Nostocales	Aphanizomenonaceae	Chrysosporum
1054217	Archaea	Candidatus	Thermoplasmatota	Thermoplasmata	Thermoplasmatales	NA
1054399	Eukaryota	NA	Polycystinea	Nassellaria	Plagiacanthidae	Lithomelissa
1054498	Bacteria	Pseudomonadota	Betaproteobacteria	Neisseriales	Neisseriaceae	Rivicola
1054550	Bacteria	Actinomycetota	Actinomycetes	Micrococcales	NA	Luteimicrobium
105483	Bacteria	Bacillota	Clostridia	Eubacteriales	Peptococcaceae	Desulfofalx
105487	Eukaryota	Ascomycota	Sordariomycetes	Diaporthales	Valsaceae	Valsa
1054972	Bacteria	Pseudomonadota	Gammaproteobacteria	Oceanospirillales	Hahellaceae	Allohahella
1054997	Eukaryota	NA	NA	Sticholonchida	Sticholonchidae	Sticholonche
105608	Eukaryota	Rhodophyta	Florideophyceae	Gigartinales	Hypneaceae	Hypnea
105612	Bacteria	Bacillota	Bacilli	Lactobacillales	Lactobacillaceae	Dellaglioa
1056807	Bacteria	Pseudomonadota	Betaproteobacteria	Neisseriales	Neisseriaceae	Morococcus
105696	Eukaryota	Ascomycota	Dothideomycetes	Pleosporales	Didymellaceae	Epicoccum
1057	Bacteria	Pseudomonadota	Gammaproteobacteria	Chromatiales	Chromatiaceae	Thiococcus
105972	Bacteria	Pseudomonadota	Gammaproteobacteria	Methylococcales	Methylococcaceae	Methylosarcina
105984	Eukaryota	Basidiomycota	Tremellomycetes	Trichosporonales	Trichosporonaceae	Apiotrichum
105987	Eukaryota	Basidiomycota	Microbotryomycetes	Kriegeriales	Camptobasidiaceae	Glaciozyma
106	Bacteria	Bacteroidota	Cytophagia	Cytophagales	Spirosomaceae	Runella
106002	Eukaryota	Basidiomycota	Microbotryomycetes	NA	Chrysozymaceae	Pseudohyphozyma
106004	Eukaryota	Basidiomycota	Microbotryomycetes	Leucosporidiales	Leucosporidiaceae	Leucosporidium
1061	Bacteria	Pseudomonadota	Alphaproteobacteria	Rhodobacterales	Paracoccaceae	Rhodobacter
106203	Eukaryota	Chlorophyta	Trebouxiophyceae	Microthamniales	Microthamniaceae	Fusochloris
1063	Bacteria	Pseudomonadota	Alphaproteobacteria	Rhodobacterales	Paracoccaceae	Cereibacter
1064514	Bacteria	Pseudomonadota	Gammaproteobacteria	Chromatiales	Chromatiaceae	Lamprobacter
106592	Bacteria	Pseudomonadota	Alphaproteobacteria	Hyphomicrobiales	Rhizobiaceae	Ensifer
1067	Bacteria	Pseudomonadota	Betaproteobacteria	Rhodocyclales	Rhodocyclaceae	Rhodocyclus
1069073	Bacteria	Actinomycetota	Actinomycetes	Pseudonocardiales	Pseudonocardiaceae	Haloechinothrix
1069220	Bacteria	Actinomycetota	Actinomycetes	Mycobacteriales	Mycobacteriaceae	Mycolicibacillus
1070855	Eukaryota	Rhodophyta	Rhodellophyceae	Dixoniellales	Dixoniellaceae	Bulboplastis
1070861	Bacteria	Actinomycetota	Actinomycetes	Streptosporangiales	Streptosporangiaceae	Bailinhaonella
1071	Bacteria	Pseudomonadota	Alphaproteobacteria	Rhodospirillales	Acetobacteraceae	Rhodopila
1071052	Bacteria	Bacillota	Bacilli	Bacillales	Planococcaceae	Metasolibacillus
1071379	Eukaryota	Ascomycota	Saccharomycetes	Saccharomycetales	Saccharomycetaceae	Tetrapisispora
1073253	Bacteria	Actinomycetota	Actinomycetes	Streptosporangiales	Streptosporangiaceae	Thermocatellispora
1073414	Bacteria	Pseudomonadota	Gammaproteobacteria	Cellvibrionales	Porticoccaceae	Porticoccus
1075	Bacteria	Pseudomonadota	Alphaproteobacteria	Rhodobacterales	Paracoccaceae	Fuscovulum
1075417	Bacteria	Bacteroidota	Cytophagia	Cytophagales	Catalimonadaceae	Catalinimonas
1076	Bacteria	Pseudomonadota	Alphaproteobacteria	Hyphomicrobiales	Nitrobacteraceae	Rhodopseudomonas
1076272	Eukaryota	Rhodophyta	Compsopogonophyceae	Erythropeltidales	Erythrotrichiaceae	Porphyrostromium
1076344	Eukaryota	Fornicata	NA	Diplomonadida	Hexamitidae	Trepomonas
1076588	Bacteria	Pseudomonadota	Gammaproteobacteria	NA	NA	Thiolapillus
1076744	Bacteria	Pseudomonadota	Betaproteobacteria	Burkholderiales	Comamonadaceae	Franklinella
1076937	Bacteria	Pseudomonadota	Gammaproteobacteria	Nevskiales	Sinobacteraceae	Fontimonas
1077255	Bacteria	Pseudomonadota	Gammaproteobacteria	Moraxellales	Moraxellaceae	Agitococcus
1077358	Eukaryota	Ascomycota	Dothideomycetes	Pleosporales	Coniothyriaceae	Coniothyrium
1077397	Eukaryota	Rhodophyta	Florideophyceae	Nemaliales	Liagoraceae	Neoizziella
107758	Eukaryota	NA	Dinophyceae	Gymnodiniales	Gymnodiniaceae	Lepidodinium
1078050	Bacteria	Deferribacterota	Deferribacteres	Deferribacterales	Geovibrionaceae	Seleniivibrio
1079	Bacteria	Pseudomonadota	Alphaproteobacteria	Hyphomicrobiales	Blastochloridaceae	Blastochloris
1079267	Eukaryota	Ascomycota	Sordariomycetes	Hypocreales	Nectriaceae	Dactylonectria
1079369	Eukaryota	Bacillariophyta	Bacillariophyceae	NA	NA	NA
1079859	Bacteria	Bacteroidota	Cytophagia	Cytophagales	Spirosomaceae	Pseudarcicella
108007	Bacteria	Synergistota	Synergistia	Synergistales	Synergistaceae	Thermanaerovibrio
1080227	Bacteria	Pseudomonadota	Gammaproteobacteria	Vibrionales	Vibrionaceae	Enterovibrio
1081669	Eukaryota	Microsporidia	NA	NA	Enterocytozoonidae	Hepatospora
1081671	Eukaryota	Microsporidia	NA	NA	Enterocytozoonidae	Enterospora
1082276	Bacteria	Bacillota	NA	NA	NA	Hydrogenispora
1082479	Bacteria	Pseudomonadota	Alphaproteobacteria	Hyphomicrobiales	Rhodovibrionaceae	Limimonas
1082704	Bacteria	Pseudomonadota	Gammaproteobacteria	Enterobacterales	Pectobacteriaceae	Lonsdalea
108328	Bacteria	Bacillota	Clostridia	Eubacteriales	Proteinivoraceae	Anaerobranca
1084	Bacteria	Pseudomonadota	Alphaproteobacteria	Rhodospirillales	Rhodospirillaceae	Pararhodospirillum
1085	Bacteria	Pseudomonadota	Alphaproteobacteria	Rhodospirillales	Rhodospirillaceae	Rhodospirillum
1086	Bacteria	Pseudomonadota	Alphaproteobacteria	Rhodothalassiales	Rhodothalassiaceae	Rhodothalassium
108607	Eukaryota	Evosea	NA	Mastigamoebida	Mastigamoebidae	Mastigamoeba
1088	Bacteria	Pseudomonadota	Alphaproteobacteria	Hyphomicrobiales	Rhodovibrionaceae	Rhodovibrio
1088767	Bacteria	Actinomycetota	Actinomycetes	Streptosporangiales	Streptosporangiaceae	Thermoactinospora
108892	Eukaryota	Basidiomycota	Agaricomycetes	Hymenochaetales	Hymenochaetaceae	Sanghuangporus
109265	Bacteria	Cyanobacteriota	Cyanophyceae	Nostocales	Aphanizomenonaceae	Dolichospermum
109269	Eukaryota	NA	Xanthophyceae	Vaucheriales	Vaucheriaceae	Vaucheria
109381	Eukaryota	Ascomycota	Sordariomycetes	Xylariales	Xylariaceae	Nemania
1093900	Eukaryota	Ascomycota	Sordariomycetes	NA	Thyridiaceae	Thyridium
1094350	Eukaryota	Ascomycota	Sordariomycetes	Hypocreales	Bionectriaceae	Geosmithia
109472	Bacteria	Pseudomonadota	Gammaproteobacteria	Pasteurellales	Pasteurellaceae	Bisgaardia
1095	Bacteria	Chlorobiota	Chlorobiia	Chlorobiales	Chlorobiaceae	Chlorobium
1095465	Eukaryota	Basidiomycota	Agaricomycetes	Russulales	Bondarzewiaceae	Bondarzewia
1095777	Bacteria	Bacillota	Bacilli	Bacillales	Bacillaceae	Texcoconibacillus
1095778	Archaea	Euryarchaeota	Halobacteria	Natrialbales	Natrialbaceae	Natronobacterium
109633	Eukaryota	Basidiomycota	Agaricomycetes	Agaricales	Strophariaceae	Galerina
1096341	Bacteria	Bacillota	Clostridia	Eubacteriales	Clostridiaceae	Fonticella
109635	Eukaryota	Basidiomycota	Agaricomycetes	Agaricales	Strophariaceae	Flammula
109760	Eukaryota	Chytridiomycota	Chytridiomycetes	Spizellomycetales	Spizellomycetaceae	Spizellomyces
109876	Eukaryota	Blastocladiomycota	Blastocladiomycetes	Blastocladiales	Catenariaceae	Catenaria
109884	Eukaryota	Chytridiomycota	Chytridiomycetes	Chytridiales	Chytridiaceae	Irineochytrium
109889	Eukaryota	Chytridiomycota	Chytridiomycetes	Lobulomycetales	Lobulomycetaceae	Lobulomyces
109894	Eukaryota	Chytridiomycota	Chytridiomycetes	Spizellomycetales	Powellomycetaceae	Geranomyces
109895	Eukaryota	Chytridiomycota	Chytridiomycetes	Spizellomycetales	Powellomycetaceae	Powellomyces
109897	Eukaryota	Chytridiomycota	Chytridiomycetes	Spizellomycetales	Spizellomycetaceae	Gaertneriomyces
109899	Eukaryota	Basidiomycota	Agaricomycetes	Sebacinales	Serendipitaceae	Serendipita
109936	Eukaryota	Chytridiomycota	Chytridiomycetes	Cladochytriales	Cladochytriaceae	Cladochytrium
109957	Eukaryota	Chytridiomycota	Chytridiomycetes	Chytridiales	Chytriomycetaceae	Physocladia
1099794	Bacteria	Bacteroidota	Saprospiria	Saprospirales	Haliscomenobacteraceae	Portibacter
1100	Bacteria	Chlorobiota	Chlorobiia	Chlorobiales	Chlorobiaceae	Pelodictyon
110081	Eukaryota	Chytridiomycota	Chytridiomycetes	Chytridiales	Chytriomycetaceae	Obelidium
110093	Eukaryota	Chytridiomycota	Chytridiomycetes	Polychytriales	NA	Polychytrium
1101190	Bacteria	Pseudomonadota	Alphaproteobacteria	Hyphomicrobiales	Methylocystaceae	Methylopila
110365	Eukaryota	Apicomplexa	Conoidasida	Eugregarinorida	Gregarinidae	Gregarina
110477	Eukaryota	Rhodophyta	Florideophyceae	Ceramiales	Rhodomelaceae	Sonderella
1104777	Bacteria	Actinomycetota	Actinomycetes	Micrococcales	Intrasporangiaceae	Segeticoccus
1104780	Bacteria	Pseudomonadota	Alphaproteobacteria	Sphingomonadales	Sphingosinicellaceae	Sphingosinicella
1104781	Bacteria	Bacteroidota	Chitinophagia	Chitinophagales	Chitinophagaceae	Agriterribacter
110510	Eukaryota	Rhodophyta	Compsopogonophyceae	Rhodochaetales	Rhodochaetaceae	Rhodochaete
110526	Eukaryota	Ascomycota	Sordariomycetes	Xylariales	Xylariaceae	Ustulina
1105367	Bacteria	Pseudomonadota	Alphaproteobacteria	Rhodobacterales	Paracoccaceae	Paenirhodobacter
110547	Eukaryota	Ascomycota	Sordariomycetes	Xylariales	Xylariaceae	Whalleya
110548	Eukaryota	Ascomycota	Sordariomycetes	Xylariales	Xylariaceae	Camillea
110672	Eukaryota	Chlorophyta	Palmophyllophyceae	Prasinococcales	Prasinococcaceae	Prasinococcus
110935	Bacteria	Actinomycetota	Actinomycetes	Micrococcales	Microbacteriaceae	Agreia
1109412	Bacteria	Pseudomonadota	Gammaproteobacteria	Enterobacterales	Pectobacteriaceae	Brenneria
1111107	Archaea	Thermoproteota	Thermoprotei	Sulfolobales	Sulfolobaceae	Metallosphaera
111141	Eukaryota	Basidiomycota	Agaricomycetes	Russulales	Russulaceae	Lactarius
1111950	Eukaryota	Basidiomycota	Agaricomycetes	Polyporales	Irpicaceae	Trametopsis
1114878	Bacteria	Thermodesulfobacter	Desulfuromonadia	Geobacterales	Geobacteraceae	Geomobilimonas
1114924	Bacteria	Pseudomonadota	Alphaproteobacteria	Rhodobacterales	Paracoccaceae	Albimonas
1115528	Eukaryota	Bacillariophyta	Bacillariophyceae	Cymbellales	Gomphonemataceae	Gomphoneis
1115533	Eukaryota	Bacillariophyta	Bacillariophyceae	Cymbellales	Gomphonemataceae	Didymosphenia
111564	Bacteria	Actinomycetota	Actinomycetes	Micrococcales	Dermatophilaceae	Kineosphaera
111611	Bacteria	Cyanobacteriota	Cyanophyceae	Oscillatoriales	Coleofasciculaceae	Geitlerinema
111617	Eukaryota	Chlorophyta	Ulvophyceae	Ulvales	Ulvaceae	Ulva
1117027	Eukaryota	NA	Chrysophyceae	Chromulinales	Dinobryaceae	Poteriospumella
1117311	Eukaryota	Mucoromycota	Glomeromycetes	Glomerales	Glomeraceae	Funneliformis
111806	Bacteria	Actinomycetota	Actinomycetes	Streptosporangiales	Thermomonosporaceae	Thermomonospora
1118202	Bacteria	Bacteroidota	Flavobacteriia	Flavobacteriales	Weeksellaceae	Cruoricaptor
1118279	Bacteria	Cyanobacteriota	Cyanophyceae	Oscillatoriales	Sirenicapillariaceae	Limnoraphis
111831	Bacteria	Pseudomonadota	Alphaproteobacteria	Rhodospirillales	Rhodospirillaceae	Defluviicoccus
111861	Eukaryota	Rhodophyta	Florideophyceae	Balbianiales	Balbianiaceae	Balbiania
1120568	Bacteria	Pseudomonadota	Alphaproteobacteria	Rhodobacterales	Paracoccaceae	Pseudorhodobacter
112090	Eukaryota	Oomycota	NA	Saprolegniales	Saprolegniaceae	Aphanomyces
112098	Eukaryota	Oomycota	NA	Saprolegniales	Saprolegniaceae	Saprolegnia
1120994	Bacteria	Bacillota	Tissierellia	Tissierellales	Peptoniphilaceae	Anaerosphaera
112123	Eukaryota	Ascomycota	Leotiomycetes	Helotiales	Hamatocanthoscyphaceae	Stipitochalara
1121252	Bacteria	Pseudomonadota	Alphaproteobacteria	Hyphomicrobiales	Devosiaceae	Cucumibacter
1121721	Bacteria	Actinomycetota	Actinomycetes	Mycobacteriales	Gordoniaceae	Jongsikchunia
1122261	Bacteria	Pseudomonadota	Alphaproteobacteria	Hyphomicrobiales	Phreatobacteraceae	Phreatobacter
112248	Bacteria	Bacillota	Bacilli	Bacillales	Thermoactinomycetaceae	Seinonella
1122943	Bacteria	Bacteroidota	Sphingobacteriia	Sphingobacteriales	Sphingobacteriaceae	Daejeonella
1123043	Bacteria	Planctomycetota	Planctomycetia	Gemmatales	Gemmataceae	Telmatocola
1123045	Bacteria	Pseudomonadota	Alphaproteobacteria	Hyphomonadales	Hyphomonadaceae	Ponticaulis
1123352	Bacteria	Bacillota	Tissierellia	Tissierellales	Tepidimicrobiaceae	Tepidimicrobium
1123529	Eukaryota	Chytridiomycota	Monoblepharidomycetes	Monoblepharidales	Gonapodyaceae	Gonapodya
1124	Bacteria	Cyanobacteriota	Cyanophyceae	Nostocales	Chlorogloeopsidaceae	Chlorogloeopsis
112416	Eukaryota	Ascomycota	Lecanoromycetes	Lecanorales	Parmeliaceae	Letharia
112417	Eukaryota	Basidiomycota	Agaricomycetes	Gomphales	Gautieriaceae	Gautieria
112489	Eukaryota	Ascomycota	Dothideomycetes	Mycosphaerellales	Dissoconiaceae	Dissoconium
112498	Eukaryota	Ascomycota	Dothideomycetes	Mycosphaerellales	Mycosphaerellaceae	Ramularia
1125847	Bacteria	Pseudomonadota	Alphaproteobacteria	Hyphomicrobiales	Rhizobiaceae	Pseudorhizobium
1125964	Bacteria	Pseudomonadota	Alphaproteobacteria	Rhodobacterales	Paracoccaceae	Limimaricola
1125966	Bacteria	Bacillota	Bacilli	Bacillales	Thermoactinomycetaceae	Polycladomyces
1126	Bacteria	Cyanobacteriota	Cyanophyceae	Chroococcales	Microcystaceae	Microcystis
1126234	Archaea	Euryarchaeota	Halobacteria	Halobacteriales	Halobacteriaceae	Salinirubrum
1126241	Archaea	Euryarchaeota	Halobacteria	Halobacteriales	Haloarculaceae	Halorientalis
1126245	Archaea	Euryarchaeota	Halobacteria	Haloferacales	Haloferacaceae	Haloplanus
1128911	Bacteria	Pseudomonadota	Gammaproteobacteria	Alteromonadales	Alteromonadaceae	Paraglaciecola
112900	Bacteria	Bacillota	Negativicutes	Selenomonadales	Sporomusaceae	Sporomusa
1130053	Eukaryota	Ascomycota	Xylobotryomycetes	Xylobotryales	Cirrosporiaceae	Cirrosporium
113071	Eukaryota	Basidiomycota	Agaricomycetes	Gomphales	Gomphaceae	Ramaria
1131652	Eukaryota	Ascomycota	Eurotiomycetes	Eurotiales	Trichocomaceae	Talaromyces
1131707	Bacteria	Spirochaetota	Spirochaetia	Spirochaetales	Sphaerochaetaceae	Sphaerochaeta
1132028	Bacteria	Pseudomonadota	Gammaproteobacteria	Cellvibrionales	Halieaceae	Chromatocurvus
113287	Bacteria	Bacillota	Clostridia	Eubacteriales	Eubacteriaceae	Pseudoramibacter
1134405	Bacteria	Ignavibacteriota	Ignavibacteria	Ignavibacteriales	Melioribacteraceae	Melioribacter
1134406	Bacteria	Chloroflexota	Anaerolineae	Anaerolineales	Anaerolineaceae	Ornatilinea
1134705	Eukaryota	Rhodophyta	Bangiophyceae	Bangiales	Bangiaceae	Wildemania
1135996	Bacteria	Actinomycetota	Actinomycetes	Pseudonocardiales	Pseudonocardiaceae	Actinomycetospora
1135998	Bacteria	Pseudomonadota	Alphaproteobacteria	Rhodospirillales	Acetobacteraceae	Craurococcus
113653	Archaea	Euryarchaeota	Archaeoglobi	Archaeoglobales	Archaeoglobaceae	Geoglobus
1138585	Bacteria	Actinomycetota	Actinomycetes	Micrococcales	Cellulomonadaceae	Sediminihabitans
1138587	Bacteria	Actinomycetota	Actinomycetes	Micrococcales	Cellulomonadaceae	Paraoerskovia
114	Bacteria	Planctomycetota	Planctomycetia	Gemmatales	Gemmataceae	Gemmata
1140402	Eukaryota	Basidiomycota	Agaricomycetes	Polyporales	Polyporaceae	Daedaleopsis
1141098	Eukaryota	Ascomycota	Sordariomycetes	Xylariales	Pseudomassariaceae	Pseudomassariella
114155	Eukaryota	Basidiomycota	Agaricomycetes	Polyporales	Polyporaceae	Dichomitus
1144477	Bacteria	Pseudomonadota	Alphaproteobacteria	Rhodobacterales	Paracoccaceae	Pseudophaeobacter
1144522	Eukaryota	Parabasalia	NA	Tritrichomonadida	Tritrichomonadidae	Tritrichomonas
1144618	Bacteria	Actinomycetota	Actinomycetes	Streptosporangiales	NA	Allonocardiopsis
1145322	Eukaryota	Ascomycota	Lecanoromycetes	Teloschistales	Letrouitiaceae	Letrouitia
1145348	Eukaryota	Ascomycota	Lecanoromycetes	Teloschistales	Teloschistaceae	Seirophora
114681	Eukaryota	Ciliophora	Spirotrichea	Sporadotrichida	Oxytrichidae	Laurentiella
1147123	Bacteria	Bacillota	Clostridia	Eubacteriales	Clostridiaceae	Caloramator
114742	Eukaryota	Oomycota	NA	Pythiales	Pythiaceae	Pythium
1148060	Eukaryota	Chlorophyta	Chlorophyceae	Chlamydomonadales	Chlorococcaceae	Borodinellopsis
114810	Eukaryota	Ascomycota	Sordariomycetes	Xylariales	Xylariaceae	Xylaria
1148786	Bacteria	Verrucomicrobiota	Opitutae	Opitutales	Opitutaceae	Geminisphaera
1151	Bacteria	Cyanobacteriota	Cyanophyceae	Oscillatoriales	NA	NA
115544	Bacteria	Bacillota	Clostridia	Eubacteriales	Lachnospiraceae	Parasporobacterium
115547	Archaea	NA	NA	NA	NA	NA
1155739	Bacteria	Cyanobacteriota	Cyanophyceae	Oscillatoriales	Oscillatoriaceae	Moorena
1156395	Bacteria	Thermodesulfobacter	Dissulfuribacteria	Dissulfuribacterale	Dissulfuribacteraceae	Dissulfuribacter
1156985	Bacteria	Pseudomonadota	Alphaproteobacteria	Rhodobacterales	Roseobacteraceae	Epibacterium
1158022	Eukaryota	Bacillariophyta	Mediophyceae	Biddulphiales	Biddulphiaceae	Biddulphia
1158023	Eukaryota	Bacillariophyta	Fragilariophyceae	Cyclophorales	Cyclophoraceae	Astrosyne
1159556	Eukaryota	Ascomycota	Sordariomycetes	Hypocreales	Clavicipitaceae	Ustilaginoidea
1160	Bacteria	Cyanobacteriota	Cyanophyceae	Oscillatoriales	Microcoleaceae	Planktothrix
1160091	Bacteria	Actinomycetota	Actinomycetes	Bifidobacteriales	Bifidobacteriaceae	Alloscardovia
116085	Bacteria	Bacillota	Clostridia	Eubacteriales	Lachnospiraceae	Coprococcus
116090	Bacteria	Bacillota	Tissierellia	Tissierellales	Thermohalobacteraceae	Caloranaerobacter
1161401	Bacteria	Pseudomonadota	Alphaproteobacteria	Maricaulales	Maricaulaceae	Euryhalocaulis
1162706	Bacteria	Actinomycetota	Thermoleophilia	Solirubrobacterales	Solirubrobacteraceae	NA
1162717	Bacteria	Fusobacteriota	Fusobacteriia	Fusobacteriales	Leptotrichiaceae	Pseudostreptobacillus
1162965	Bacteria	Actinomycetota	Actinomycetes	Kineosporiales	Kineosporiaceae	Angustibacter
1162967	Bacteria	Actinomycetota	Actinomycetes	Micrococcales	Microbacteriaceae	Diaminobutyricimonas
1162968	Bacteria	Actinomycetota	Actinomycetes	Micrococcales	Microbacteriaceae	Homoserinibacter
1164990	Bacteria	Cyanobacteriota	Cyanophyceae	Nostocales	Nostocaceae	Richelia
1165090	Bacteria	Bacteroidota	Flavobacteriia	Flavobacteriales	Flavobacteriaceae	Imtechella
1165852	Bacteria	Pseudomonadota	Betaproteobacteria	Burkholderiales	Comamonadaceae	Melaminivora
1166482	Bacteria	Pseudomonadota	Gammaproteobacteria	Cellvibrionales	Cellvibrionaceae	Pseudomaricurvus
1166950	Bacteria	Pseudomonadota	Gammaproteobacteria	Chromatiales	Chromatiaceae	Thiodictyon
116794	Eukaryota	Ascomycota	Lecanoromycetes	Caliciales	Physciaceae	Heterodermia
1168035	Bacteria	Bacteroidota	Bacteroidia	Marinilabiliales	Prolixibacteraceae	Tangfeifania
116821	Eukaryota	Ascomycota	Lecanoromycetes	Caliciales	Physciaceae	Physcia
116849	Bacteria	Pseudomonadota	Gammaproteobacteria	Pseudomonadales	Pseudomonadaceae	Azomonas
1169539	Eukaryota	NA	NA	NA	Vitrellaceae	Vitrella
117010	Eukaryota	Basidiomycota	Agaricomycetes	Agaricales	Lyophyllaceae	Tricholomella
117018	Eukaryota	Basidiomycota	Agaricomycetes	Agaricales	Lyophyllaceae	Asterophora
1170224	Bacteria	Bacillota	Clostridia	Eubacteriales	Caldicoprobacteraceae	Caldicoprobacter
117065	Eukaryota	Basidiomycota	Agaricomycetes	Agaricales	Lyophyllaceae	Lyophyllum
117069	Eukaryota	Basidiomycota	Agaricomycetes	Agaricales	Lyophyllaceae	Sphagnurus
117070	Eukaryota	Basidiomycota	Agaricomycetes	Agaricales	Lyophyllaceae	Tephrocybe
1172189	Eukaryota	Ciliophora	Spirotrichea	Sporadotrichida	Oxytrichidae	Oxytricha
1172192	Bacteria	Pseudomonadota	Gammaproteobacteria	Alteromonadales	Alteromonadaceae	Catenovulum
1172621	Bacteria	Actinomycetota	Actinomycetes	Micrococcales	Microbacteriaceae	Conyzicola
1173061	Eukaryota	Ascomycota	Saccharomycetes	Saccharomycetales	Dipodascaceae	Geotrichum
1173111	Bacteria	Bacillota	Bacilli	Bacillales	Thermoactinomycetaceae	Lihuaxuella
1174678	Eukaryota	Ascomycota	Pezizomycetes	Pezizales	Morchellaceae	Morchella
1175445	Archaea	Euryarchaeota	Methanomicrobia	Methanocellales	Methanocellaceae	Methanocella
1176	Bacteria	Cyanobacteriota	Cyanophyceae	Nostocales	Aphanizomenonaceae	Aphanizomenon
1176130	Eukaryota	Ascomycota	Dothideomycetes	Aulographales	Aulographaceae	Aulographum
1176177	Bacteria	Pseudomonadota	Alphaproteobacteria	Hyphomicrobiales	Methylobacteriaceae	Methylobacterium
1177169	Bacteria	Pseudomonadota	Gammaproteobacteria	Oceanospirillales	Alcanivoracaceae	Alloalcanivorax
1177755	Bacteria	Pseudomonadota	Alphaproteobacteria	Hyphomicrobiales	Hyphomicrobiaceae	Methyloligella
1177931	Bacteria	Campylobacterota	Epsilonproteobacteria	Campylobacterales	Thiovulaceae	Thiovulum
1178825	Bacteria	Bacteroidota	Flavobacteriia	Flavobacteriales	Flavobacteriaceae	Arenitalea
1179	Bacteria	Cyanobacteriota	Cyanophyceae	Nostocales	Nostocaceae	Desmonostoc
1179467	Bacteria	Bacillota	Bacilli	Bacillales	Thermoactinomycetaceae	Hazenella
118000	Bacteria	Deferribacterota	Deferribacteres	Deferribacterales	Geovibrionaceae	Denitrovibrio
1181271	Bacteria	Pseudomonadota	Alphaproteobacteria	Rhodospirillales	Acetobacteraceae	Endobacter
118222	Eukaryota	Chlorophyta	Ulvophyceae	Bryopsidales	Halimedaceae	Halimeda
118246	Bacteria	Bacillota	Bacilli	Bacillales	Planococcaceae	Ureibacillus
118263	Eukaryota	Chlorophyta	Ulvophyceae	Bryopsidales	Dichotomosiphonaceae	Dichotomosiphon
1183412	Bacteria	Pseudomonadota	Alphaproteobacteria	Hyphomicrobiales	Rhizobiaceae	Agrobacterium
1184151	Bacteria	Verrucomicrobiota	Opitutae	Opitutales	Opitutaceae	NA
118562	Bacteria	Cyanobacteriota	Cyanophyceae	Oscillatoriales	Microcoleaceae	Arthrospira
1185843	Bacteria	Thermodesulfobacter	Desulfobacteria	Desulfobacterales	Desulfosarcinaceae	Desulfatitalea
118748	Bacteria	Bacillota	Erysipelotrichia	Erysipelotrichales	Erysipelotrichaceae	Bulleidia
1188228	Bacteria	Cyanobacteriota	Cyanophyceae	Gloeomargaritales	Gloeomargaritaceae	Gloeomargarita
1188319	Bacteria	Pseudomonadota	Betaproteobacteria	Nitrosomonadales	Gallionellaceae	Ferriphaselus
118967	Bacteria	Bacillota	Erysipelotrichia	Erysipelotrichales	Erysipelotrichaceae	Anaerorhabdus
1191159	Eukaryota	Ascomycota	Sordariomycetes	Diaporthales	Gnomoniaceae	Gnomoniopsis
1193534	Bacteria	Bacillota	Clostridia	Eubacteriales	Oscillospiraceae	Flavonifractor
1193620	Bacteria	Pseudomonadota	Betaproteobacteria	Rhodocyclales	Rhodocyclaceae	Niveibacterium
119394	Bacteria	Thermotogota	Thermotogae	Thermotogales	Thermotogaceae	Pseudothermotoga
119484	Bacteria	Thermodesulfobacter	Syntrophobacteria	Syntrophobacterales	Syntrophobacteraceae	Syntrophobacter
119542	Bacteria	Pseudomonadota	Alphaproteobacteria	Rhodobacterales	Paracoccaceae	Rhodobaca
1195481	Eukaryota	Mucoromycota	Mucoromycetes	Mucorales	Lichtheimiaceae	Circinella
1196024	Bacteria	Rhodothermota	Rhodothermia	Rhodothermales	Rubricoccaceae	Rubrivirga
1196083	Bacteria	Pseudomonadota	Betaproteobacteria	Neisseriales	Neisseriaceae	Snodgrassella
1196095	Bacteria	Pseudomonadota	Gammaproteobacteria	Orbales	Orbaceae	Gilliamella
1196387	Eukaryota	Rhodophyta	Florideophyceae	Batrachospermales	Batrachospermaceae	Kumanoa
1197	Bacteria	Cyanobacteriota	Cyanophyceae	Nostocales	Rivulariaceae	Microchaete
1197477	Bacteria	Bacteroidota	Flavobacteriia	Flavobacteriales	Flavobacteriaceae	Mangrovimonas
1198298	Archaea	Euryarchaeota	Halobacteria	Halobacteriales	Halobacteriaceae	Haloarchaeobius
1198300	Archaea	Euryarchaeota	Halobacteria	Halobacteriales	Halobacteriaceae	Salinirussus
1200300	Archaea	Thermoproteota	Thermoprotei	Desulfurococcales	Desulfurococcaceae	Thermogladius
1200567	Bacteria	Pseudomonadota	Gammaproteobacteria	Aeromonadales	Succinivibrionaceae	Ruminobacter
1201288	Bacteria	Bdellovibrionota	Bacteriovoracia	Bacteriovoracales	Bacteriovoracaceae	Bacteriovorax
120213	Bacteria	Actinomycetota	Actinomycetes	Micrococcales	Microbacteriaceae	Subtercola
1202772	Eukaryota	Oomycota	NA	Saprolegniales	Saprolegniaceae	Achlya
120377	Bacteria	Actinomycetota	Actinomycetes	Micrococcales	Beutenbergiaceae	Salana
1204385	Bacteria	Chloroflexota	Caldilineae	Caldilineales	Caldilineaceae	Litorilinea
1204437	Eukaryota	Rhodophyta	Florideophyceae	Ceramiales	Delesseriaceae	Membranoptera
1206	Bacteria	Cyanobacteriota	Cyanophyceae	Oscillatoriales	Microcoleaceae	Trichodesmium
1206573	Eukaryota	Rhodophyta	Florideophyceae	Ceramiales	Delesseriaceae	Cumathamnion
1206749	Bacteria	Thermomicrobiota	Thermomicrobia	Sphaerobacterales	Sphaerobacteraceae	Nitrolancea
1207041	Bacteria	Pseudomonadota	Gammaproteobacteria	Alteromonadales	Idiomarinaceae	Idiomarina
120749	Eukaryota	Chlorophyta	Trebouxiophyceae	Chlorellales	Oocystaceae	Neglectella
1208065	Eukaryota	Chlorophyta	Trebouxiophyceae	NA	NA	NA
121039	Bacteria	Actinomycetota	Acidimicrobiia	Acidimicrobiales	Acidimicrobiaceae	Ferrimicrobium
121064	Eukaryota	Rhodophyta	Florideophyceae	Ceramiales	Rhodomelaceae	Pleurostichidium
121088	Eukaryota	Chlorophyta	Ulvophyceae	Bryopsidales	Ostreobiaceae	Ostreobium
121128	Eukaryota	Ascomycota	Eurotiomycetes	Onygenales	Ajellomycetaceae	Helicocarpus
1211706	Bacteria	Bacillota	Bacilli	Bacillales	Planococcaceae	Paenisporosarcina
121292	Bacteria	Actinomycetota	Actinomycetes	Micrococcales	Micrococcaceae	Pseudarthrobacter
1213189	Eukaryota	Zoopagomycota	Harpellomycetes	Harpellales	Legeriomycetaceae	Zancudomyces
1213861	Bacteria	Actinomycetota	Actinomycetes	Pseudonocardiales	Pseudonocardiaceae	Actinocrispum
1214225	Bacteria	Pseudomonadota	Alphaproteobacteria	Rhodospirillales	Acetobacteraceae	Acidocella
1215918	Bacteria	Pseudomonadota	Gammaproteobacteria	Vibrionales	Vibrionaceae	Echinimonas
1216	Bacteria	Cyanobacteriota	Cyanophyceae	Synechococcales	Prochloraceae	Prochloron
1216062	Bacteria	Bacillota	Clostridia	Eubacteriales	Peptococcaceae	Desulforadius
1216886	Bacteria	Pseudomonadota	Alphaproteobacteria	Rhodospirillales	Acetobacteraceae	Nguyenibacter
121719	Bacteria	Pseudomonadota	Alphaproteobacteria	Hyphomicrobiales	Stappiaceae	Pannonibacter
121759	Eukaryota	Ascomycota	Eurotiomycetes	Onygenales	NA	Paracoccidioides
1217799	Bacteria	Chloroflexota	Dehalococcoidia	NA	NA	Dehalogenimonas
1217826	Eukaryota	Ascomycota	Xylonomycetes	Xylonales	Xylonaceae	Xylona
1217970	Bacteria	Pseudomonadota	Alphaproteobacteria	Rhodobacterales	Paracoccaceae	Vannielia
1219	Bacteria	Cyanobacteriota	Cyanophyceae	Synechococcales	Prochlorococcaceae	Prochlorococcus
122	Bacteria	Planctomycetota	Planctomycetia	Planctomycetales	Planctomycetaceae	Gimesia
1220491	Bacteria	Pseudomonadota	Alphaproteobacteria	Maricaulales	Robiginitomaculaceae	Litorimonas
1220600	Bacteria	Pseudomonadota	Alphaproteobacteria	Rhodospirillales	Rhodospirillaceae	Phaeovibrio
1223	Bacteria	Cyanobacteriota	Cyanophyceae	Pseudanabaenales	Prochlorotrichaceae	Prochlorothrix
1224947	Bacteria	Bacteroidota	Flavobacteriia	Flavobacteriales	Flavobacteriaceae	Pustulibacterium
1225128	Bacteria	Pseudomonadota	Alphaproteobacteria	Rhodospirillales	Acetobacteraceae	Sediminicoccus
1227077	Bacteria	Bacteroidota	Cytophagia	Cytophagales	Hymenobacteraceae	Siccationidurans
1227546	Bacteria	Bacteroidota	Saprospiria	Saprospirales	Saprospiraceae	Membranihabitans
1227549	Bacteria	Pseudomonadota	Alphaproteobacteria	Rhodobacterales	Paracoccaceae	Cribrihabitans
1227945	Bacteria	Bacteroidota	Flavobacteriia	Flavobacteriales	Flavobacteriaceae	Robertkochia
1229268	Bacteria	Bacillota	Bacilli	Bacillales	Bacillaceae	Salinibacillus
1230097	Eukaryota	Ascomycota	Sordariomycetes	Diaporthales	Valsaceae	Cytospora
1230530	Bacteria	Bacteroidota	Flavobacteriia	Flavobacteriales	Flavobacteriaceae	Ichthyenterobacterium
1230531	Bacteria	Bacteroidota	Flavobacteriia	Flavobacteriales	Flavobacteriaceae	Wocania
1231	Bacteria	Pseudomonadota	Betaproteobacteria	Nitrosomonadales	Nitrosomonadaceae	Nitrosospira
1231657	Eukaryota	Ascomycota	Dothideomycetes	Pleosporales	Lindgomycetaceae	Clohesyomyces
1232681	Bacteria	Bacteroidota	Cytophagia	Cytophagales	Cyclobacteriaceae	Lunatimonas
1233427	Bacteria	Cyanobacteriota	Cyanophyceae	Desertifilales	Desertifilaceae	Roseofilum
1234595	Bacteria	Pseudomonadota	Alphaproteobacteria	Sphingomonadales	Sphingosinicellaceae	Pacificimonas
1234606	Bacteria	Pseudomonadota	Gammaproteobacteria	Alteromonadales	Alteromonadaceae	Gayadomonas
1235591	Bacteria	Pseudomonadota	Alphaproteobacteria	Hyphomicrobiales	NA	Pseudorhodoplanes
1235997	Bacteria	Bacteroidota	Chitinophagia	Chitinophagales	Chitinophagaceae	Hydrobacter
1236046	Bacteria	Thermotogota	Thermotogae	Kosmotogales	Kosmotogaceae	Mesotoga
1236180	Archaea	Euryarchaeota	Halobacteria	Haloferacales	Haloferacaceae	Halopelagius
1236220	Bacteria	Bacillota	Bacilli	Bacillales	Thermoactinomycetaceae	Melghirimyces
1236966	Bacteria	Pseudomonadota	Alphaproteobacteria	Iodidimonadales	Iodidimonadaceae	Iodidimonas
1237077	Bacteria	Pseudomonadota	Gammaproteobacteria	Cellvibrionales	Cellvibrionaceae	Cellvibrio
123822	Bacteria	Pseudomonadota	Gammaproteobacteria	Pasteurellales	Pasteurellaceae	NA
123824	Bacteria	Pseudomonadota	Gammaproteobacteria	Pasteurellales	Pasteurellaceae	Frederiksenia
123988	Eukaryota	Rhodophyta	Florideophyceae	Ceramiales	Ceramiaceae	Inkyuleea
124	Bacteria	Planctomycetota	Planctomycetia	Pirellulales	Pirellulaceae	Blastopirellula
124225	Bacteria	Pseudomonadota	Betaproteobacteria	Burkholderiales	Alcaligenaceae	Brackiella
1245525	Bacteria	Bacillota	Bacilli	Bacillales	Bacillaceae	Compostibacillus
1245591	Bacteria	Bacteroidota	Cytophagia	Cytophagales	Cyclobacteriaceae	Mariniradius
1246530	Bacteria	Bacillota	Clostridia	Moorellales	Calderihabitantaceae	Calderihabitans
1246581	Eukaryota	Cryptomycota	NA	NA	NA	Paramicrosporidium
1246637	Bacteria	Thermodesulfobacter	Desulfobacteria	Desulfobacterales	Desulfobacteraceae	Desulfamplus
1246981	Bacteria	Cyanobacteriota	Cyanophyceae	Nostocales	Tolypothrichaceae	Tolypothrix
1247	Bacteria	Bacillota	Bacilli	Lactobacillales	Lactobacillaceae	Oenococcus
1247510	Bacteria	Pseudomonadota	Betaproteobacteria	Burkholderiales	Alcaligenaceae	Verticiella
1247562	Bacteria	Bacteroidota	Flavobacteriia	Flavobacteriales	Flavobacteriaceae	Aquaticitalea
1249553	Bacteria	Pseudomonadota	Gammaproteobacteria	Oceanospirillales	Oceanospirillaceae	Bacterioplanes
1249627	Bacteria	Pseudomonadota	Gammaproteobacteria	Chromatiales	Chromatiaceae	Imhoffiella
1250544	Eukaryota	Ascomycota	Pezizomycetes	Pezizales	Pyronemataceae	Sphaerosporella
1252	Bacteria	Bacillota	Bacilli	Lactobacillales	Lactobacillaceae	Leuconostoc
1254	Bacteria	Bacillota	Bacilli	Lactobacillales	Lactobacillaceae	Pediococcus
1255570	Bacteria	Actinomycetota	Actinomycetes	Micrococcales	Microbacteriaceae	Gulosibacter
125614	Bacteria	Pseudomonadota	Gammaproteobacteria	Thiotrichales	Thiolinaceae	Thiolinea
125627	Bacteria	Pseudomonadota	Gammaproteobacteria	Thiotrichales	Thiofilaceae	Thiofilum
1258573	Bacteria	Pseudomonadota	Alphaproteobacteria	Rhodobacterales	Roseobacteraceae	Profundibacterium
1260	Bacteria	Bacillota	Tissierellia	Tissierellales	Peptoniphilaceae	Finegoldia
1261403	Bacteria	Bacteroidota	Bacteroidia	Marinilabiliales	Prolixibacteraceae	Mangrovibacterium
1261574	Eukaryota	Rhodophyta	Florideophyceae	Ceramiales	Rhodomelaceae	Ophidocladus
1261637	Bacteria	Bacillota	Clostridia	Eubacteriales	Lachnospiraceae	Anaerostipes
1262161	Eukaryota	Rhodophyta	Bangiophyceae	Bangiales	Bangiaceae	Neoporphyra
1262554	Bacteria	Actinomycetota	Actinomycetes	Micrococcales	Micrococcaceae	Garicola
1262583	Bacteria	Actinomycetota	Actinomycetes	Pseudonocardiales	Pseudonocardiaceae	Tamaricihabitans
1262686	Bacteria	Mycoplasmatota	Mollicutes	Acholeplasmatales	Acholeplasmataceae	Acholeplasma
1262688	Bacteria	Bacillota	Negativicutes	Acidaminococcales	Acidaminococcaceae	Acidaminococcus
1262689	Bacteria	Pseudomonadota	Alphaproteobacteria	Rhodospirillales	Acetobacteraceae	Acidiphilium
1262703	Bacteria	Bacillota	Clostridia	Eubacteriales	Oscillospiraceae	Anaerotruncus
1262705	Bacteria	Pseudomonadota	Alphaproteobacteria	Rhodospirillales	Azospirillaceae	Azospirillum
1262748	Bacteria	Bacteroidota	Bacteroidia	Bacteroidales	Bacteroidaceae	Bacteroides
1262759	Bacteria	Spirochaetota	Spirochaetia	Brachyspirales	Brachyspiraceae	Brachyspira
1262761	Bacteria	Bacillota	Clostridia	Eubacteriales	Lachnospiraceae	Butyrivibrio
1262808	Bacteria	Bacillota	Clostridia	Eubacteriales	Clostridiaceae	Clostridium
1262857	Bacteria	Bacillota	Erysipelotrichia	Erysipelotrichales	Coprobacillaceae	Coprobacillus
1262865	Bacteria	Verrucomicrobiota	Opitutae	Puniceicoccales	Puniceicoccaceae	Coraliomargarita
1262867	Bacteria	Myxococcota	Myxococcia	Myxococcales	Myxococcaceae	Corallococcus
1262868	Bacteria	Actinomycetota	Coriobacteriia	Eggerthellales	Eggerthellaceae	Cryptobacterium
1262894	Bacteria	Bacillota	Clostridia	Eubacteriales	Eubacteriaceae	Eubacterium
1262903	Archaea	Euryarchaeota	Methanomicrobia	Methanomicrobiales	Methanomicrobiaceae	Methanoculleus
1262907	Bacteria	Mycoplasmatota	Mollicutes	Mycoplasmatales	Mycoplasmataceae	Mycoplasma
1262969	Bacteria	Bacillota	Bacilli	Bacillales	Staphylococcaceae	Staphylococcus
1262974	Bacteria	Pseudomonadota	Gammaproteobacteria	Aeromonadales	Succinivibrionaceae	Succinatimonas
1263000	Bacteria	Bacillota	NA	NA	NA	NA
126344	Bacteria	Cyanobacteriota	Cyanophyceae	Oscillatoriales	Oscillatoriaceae	Phormidium
1263869	Bacteria	Planctomycetota	Planctomycetia	Pirellulales	Pirellulaceae	Rhodopirellula
1265	Bacteria	Bacillota	Clostridia	Eubacteriales	Oscillospiraceae	Ruminococcus
1265690	Bacteria	Bacteroidota	Cytophagia	Cytophagales	Cesiribacteraceae	Nafulsella
1266046	Bacteria	Bacteroidota	Flavobacteriia	Flavobacteriales	Flavobacteriaceae	Aurantibacter
1266600	Bacteria	Actinomycetota	Actinomycetes	Micrococcales	Microbacteriaceae	Glaciihabitans
1267021	Bacteria	Pseudomonadota	Gammaproteobacteria	Orbales	Orbaceae	Frischella
1267423	Bacteria	Bacteroidota	Cytophagia	Cytophagales	Roseivirgaceae	Roseivirga
1267768	Bacteria	Pseudomonadota	Alphaproteobacteria	Rhodobacterales	Paracoccaceae	Brevirhabdus
1267769	Bacteria	Pseudomonadota	Alphaproteobacteria	Rhodobacterales	Paracoccaceae	Allosediminivita
1268042	Bacteria	Actinomycetota	Actinomycetes	Micrococcales	Microbacteriaceae	Galbitalea
1268043	Bacteria	Actinomycetota	Actinomycetes	Micrococcales	Microbacteriaceae	Diaminobutyricibacter
1269715	Eukaryota	Basidiomycota	Ustilaginomycetes	Urocystidales	Glomosporiaceae	Thecaphora
1270	Bacteria	Actinomycetota	Actinomycetes	Micrococcales	Micrococcaceae	Micrococcus
1271860	Bacteria	Actinomycetota	Actinomycetes	Pseudonocardiales	Pseudonocardiaceae	Actinokineospora
1273429	Bacteria	Pseudomonadota	Gammaproteobacteria	Xanthomonadales	Xanthomonadaceae	Vulcaniibacterium
1273436	Eukaryota	NA	Bigyra	Bicosoecida	Bicosoecidae	Bicosoeca
1273541	Archaea	Thermoproteota	Thermoprotei	Desulfurococcales	Pyrodictiaceae	Pyrodictium
1274	Bacteria	Actinomycetota	Actinomycetes	Micrococcales	Dermacoccaceae	Dermacoccus
1274358	Bacteria	Bacillota	Bacilli	Bacillales	Bacillaceae	Oceanobacillus
127458	Bacteria	Pseudomonadota	Gammaproteobacteria	Chromatiales	Chromatiaceae	Thiobaca
127544	Eukaryota	NA	Phaeophyceae	Fucales	Sargassaceae	Sargassum
1276	Bacteria	Actinomycetota	Actinomycetes	Micrococcales	Kytococcaceae	Kytococcus
1277942	Eukaryota	Rhodophyta	Florideophyceae	Hapalidiales	Hapalidiaceae	Phymatolithon
1278232	Bacteria	Bacillota	Tissierellia	Tissierellales	Tepidimicrobiaceae	Keratinibaculum
1278244	Bacteria	Pseudomonadota	Gammaproteobacteria	Vibrionales	Vibrionaceae	Veronia
127956	Eukaryota	Basidiomycota	Agaricomycetes	Hymenochaetales	Hymenochaetaceae	Phellopilus
128	Bacteria	Planctomycetota	Planctomycetia	Isosphaerales	Isosphaeraceae	Isosphaera
1280376	Bacteria	Actinomycetota	Actinomycetes	Micrococcales	Brevibacteriaceae	Spelaeicoccus
1280390	Bacteria	Bacillota	Bacilli	Bacillales	Paenibacillaceae	Gorillibacterium
1280514	Bacteria	Actinomycetota	Acidimicrobiia	Acidimicrobiales	Acidimicrobiaceae	Acidithrix
1280832	Bacteria	Pseudomonadota	Alphaproteobacteria	Rhodobacterales	Roseobacteraceae	Falsiruegeria
1280837	Eukaryota	Basidiomycota	Exobasidiomycetes	Exobasidiales	Brachybasidiaceae	Meira
1280846	Bacteria	Pseudomonadota	Alphaproteobacteria	Rhodobacterales	Roseobacteraceae	Aliiruegeria
1281577	Eukaryota	NA	Phaeophyceae	Laminariales	Chordaceae	Chorda
1281578	Bacteria	Pseudomonadota	Gammaproteobacteria	Acidiferrobacterale	Acidiferrobacteraceae	Acidiferrobacter
1281767	Bacteria	Bacillota	Bacilli	Bacillales	Bacillaceae	Tepidibacillus
1283284	Bacteria	Pseudomonadota	Gammaproteobacteria	Aeromonadales	Aeromonadaceae	Tolumonas
1285191	Bacteria	Bacillota	Clostridia	Eubacteriales	Peptococcaceae	Desulfolucianica
1286698	Bacteria	Bacillota	Clostridia	Eubacteriales	Clostridiaceae	Crassaminicella
1286916	Eukaryota	Zoopagomycota	Zoopagomycetes	Zoopagales	Piptocephalidaceae	Piptocephalis
1287720	Bacteria	Pseudomonadota	Alphaproteobacteria	Rhodobacterales	Paracoccaceae	Nioella
1288636	Bacteria	Actinomycetota	Actinomycetes	Micrococcales	Ornithinimicrobiaceae	Ornithinimicrobium
1288970	Bacteria	Pseudomonadota	Alphaproteobacteria	Rhodospirillales	Thalassospiraceae	Magnetospira
128944	Bacteria	Bacillota	Bacilli	Lactobacillales	Aerococcaceae	Aerococcus
129052	Bacteria	Actinomycetota	Actinomycetes	Micromonosporales	Micromonosporaceae	Catelliglobosispora
1291522	Eukaryota	Chlorophyta	Trebouxiophyceae	Chlorellales	Chlorellaceae	Helicosporidium
1291540	Archaea	Candidatus	Thermoplasmatota	Thermoplasmata	Methanomassiliicoccales	Candidatus
1293412	Bacteria	Pseudomonadota	Alphaproteobacteria	Rhodospirillales	Acetobacteraceae	Swingsia
1293440	Bacteria	Pseudomonadota	Alphaproteobacteria	Hyphomicrobiales	Kaistiaceae	Kaistia
1293442	Bacteria	Pseudomonadota	Alphaproteobacteria	Hyphomicrobiales	Brucellaceae	Falsochrobactrum
1294122	Archaea	Nanoarchaeota	Candidatus	Nanoarchaeia	Nanoarchaeales	Nanopusillaceae
12942	Eukaryota	Ascomycota	Sordariomycetes	Hypocreales	NA	Aphanocladium
1294262	Archaea	Thermoproteota	Thermoprotei	Sulfolobales	Sulfolobaceae	Sulfuracidifex
1294296	Bacteria	Bacteroidota	Flavobacteriia	Flavobacteriales	Luteibaculaceae	Luteibaculum
1294297	Bacteria	Pseudomonadota	Alphaproteobacteria	Rhodobacterales	Paracoccaceae	Youngimonas
1295382	Bacteria	Pseudomonadota	Gammaproteobacteria	Methylococcales	Methylococcaceae	Methylogaea
1295609	Bacteria	Thermodesulfobacter	Thermodesulfobacteria	Thermodesulfobacter	Thermodesulfobacteriace	Thermodesulfobacteriu
1295612	Bacteria	Bacteroidota	Sphingobacteriia	Sphingobacteriales	Sphingobacteriaceae	Mucilaginibacter
129578	Bacteria	Pseudomonadota	Gammaproteobacteria	Aeromonadales	Aeromonadaceae	Oceanimonas
1296	Bacteria	Bacillota	Bacilli	Bacillales	Staphylococcaceae	Mammaliicoccus
12968	Eukaryota	NA	Bigyra	Opalinata	Blastocystidae	Blastocystis
1297424	Bacteria	Bacillota	Clostridia	Eubacteriales	Oscillospiraceae	Anaerobacterium
1297617	Bacteria	Bacillota	Clostridia	Eubacteriales	NA	Intestinimonas
1298857	Bacteria	Actinomycetota	Thermoleophilia	Solirubrobacterales	Solirubrobacteraceae	Solirubrobacter
1298881	Bacteria	Pseudomonadota	Gammaproteobacteria	Alteromonadales	Idiomarinaceae	NA
129910	Bacteria	Cyanobacteriota	Cyanophyceae	Oscillatoriales	Sirenicapillariaceae	Limnospira
1299998	Bacteria	Actinomycetota	Coriobacteriia	Coriobacteriales	Atopobiaceae	Tractidigestivibacter
130081	Eukaryota	Rhodophyta	Bangiophyceae	Galdieriales	Galdieriaceae	Galdieria
1301336	Eukaryota	Ascomycota	Lecanoromycetes	Teloschistales	Teloschistaceae	Flavoplaca
1301418	Eukaryota	Ascomycota	Lecanoromycetes	Teloschistales	Teloschistaceae	Gyalolechia
1301586	Eukaryota	Ascomycota	Lecanoromycetes	Teloschistales	Teloschistaceae	Usnochroma
1301589	Eukaryota	Ascomycota	Lecanoromycetes	Teloschistales	Teloschistaceae	Variospora
1302351	Bacteria	Aquificota	Aquificae	Aquificales	Aquificaceae	Thermocrinis
1302690	Bacteria	Bacteroidota	Chitinophagia	Chitinophagales	Chitinophagaceae	Cnuella
1302730	Bacteria	Balneolota	Balneolia	Balneolales	Balneolaceae	Gracilimonas
1302862	Eukaryota	Ascomycota	Sordariomycetes	Glomerellales	Plectosphaerellaceae	Sodiomyces
1303590	Bacteria	Bacillota	Bacilli	Lactobacillales	Lactobacillaceae	Bombilactobacillus
1304284	Bacteria	Bacillota	Tissierellia	Tissierellales	Thermohalobacteraceae	Caldisalinibacter
1304888	Bacteria	Deferribacterota	Deferribacteres	Deferribacterales	Geovibrionaceae	Limisalsivibrio
1306363	Eukaryota	Zoopagomycota	Harpellomycetes	Harpellales	Legeriomycetaceae	Pteromaktron
1307	Bacteria	Bacillota	Bacilli	Lactobacillales	Streptococcaceae	Streptococcus
1307761	Bacteria	Spirochaetota	Spirochaetia	Spirochaetales	Spirochaetaceae	Salinispira
1307763	Bacteria	Kiritimatiellota	Kiritimatiellia	Kiritimatiellales	Kiritimatiellaceae	Kiritimatiella
1307839	Bacteria	Bacteroidota	Bacteroidia	Bacteroidales	Salinivirgaceae	Salinivirga
130796	Bacteria	Actinomycetota	Actinomycetes	Pseudonocardiales	Pseudonocardiaceae	Crossiella
131094	Eukaryota	Rhodophyta	Florideophyceae	Ceramiales	Delesseriaceae	Cryptopleura
131112	Bacteria	Actinomycetota	Actinomycetes	Actinomycetales	Actinomycetaceae	Arcanobacterium
1312852	Bacteria	Acidobacteriota	Thermoanaerobaculia	Thermoanaerobaculal	Thermoanaerobaculaceae	Thermoanaerobaculum
131308	Eukaryota	Ascomycota	Dothideomycetes	Botryosphaeriales	Saccharataceae	Saccharata
1313254	Bacteria	Cyanobacteriota	Cyanophyceae	Nostocales	Stigonemataceae	Stigonema
1314803	Eukaryota	Basidiomycota	Agaricomycetes	Agaricales	NA	Dendrothele
1314805	Eukaryota	Basidiomycota	Agaricomycetes	Russulales	Lachnocladiaceae	Vararia
1314962	Eukaryota	Euglenozoa	Kinetoplastea	NA	Ichthyobodonidae	Perkinsela
1316941	Archaea	Euryarchaeota	Archaeoglobi	Archaeoglobales	Archaeoglobaceae	Archaeoglobus
1318617	Bacteria	Mycoplasmatota	NA	Mycoplasmoidales	Mycoplasmoidaceae	Malacoplasma
132132	Bacteria	Thermodesulfobacter	Desulfovibrionia	Desulfovibrionales	Desulfomicrobiaceae	Desulfomicrobium
1321365	Bacteria	Pseudomonadota	Alphaproteobacteria	Hyphomicrobiales	Rhodovibrionaceae	Tistlia
132144	Bacteria	Pseudomonadota	Betaproteobacteria	Burkholderiales	Burkholderiaceae	Candidatus
132186	Eukaryota	Chlorophyta	Chlorophyceae	Sphaeropleales	Selenastraceae	Ourococcus
13221	Eukaryota	Haptophyta	NA	Isochrysidales	Isochrysidaceae	Chrysotila
1323	Bacteria	Bacillota	Erysipelotrichia	Erysipelotrichales	Erysipelotrichaceae	Faecalicoccus
1323375	Bacteria	Bacillota	Clostridia	Halanaerobiales	NA	Anoxybacter
1323731	Bacteria	Actinomycetota	Actinomycetes	Streptosporangiales	Nocardiopsaceae	Streptomonospora
13243	Bacteria	Actinomycetota	Actinomycetes	Micrococcales	Rarobacteraceae	Rarobacter
1324956	Bacteria	Bacillota	Bacilli	Bacillales	Bacillaceae	Melghiribacillus
1325125	Bacteria	Chloroflexota	Chloroflexia	Kallotenuales	Kallotenuaceae	Kallotenue
1325616	Eukaryota	Basidiomycota	Agaricomycetes	Boletales	Boletaceae	Butyriboletus
1326980	Archaea	Thermoproteota	Thermoprotei	Sulfolobales	Sulfolobaceae	Candidatus
13276	Bacteria	Pseudomonadota	Gammaproteobacteria	Cardiobacteriales	Cardiobacteriaceae	Suttonella
1328801	Eukaryota	NA	Acantharea	Symphyacanthida	Astrolithidae	Astrolonche
1328930	Bacteria	Bacillota	Bacilli	Bacillales	Bacillaceae	Desertibacillus
1329262	Bacteria	Bacillota	Clostridia	Eubacteriales	Lachnospiraceae	Mobilisporobacter
1329386	Eukaryota	Mucoromycota	Mucoromycetes	Mucorales	Lichtheimiaceae	Fennellomyces
1329796	Bacteria	Bacillota	Bacilli	Bacillales	Thermoactinomycetaceae	Risungbinella
1329800	Bacteria	Pseudomonadota	Gammaproteobacteria	Arenicellales	Arenicellaceae	Arenicella
1330036	Bacteria	Pseudomonadota	Gammaproteobacteria	Oceanospirillales	Oceanospirillaceae	NA
1330072	Bacteria	Pseudomonadota	Betaproteobacteria	Burkholderiales	Comamonadaceae	Lampropedia
1331295	Eukaryota	Basidiomycota	Agaricomycetes	Auriculariales	Auriculariaceae	Auricularia
1331689	Bacteria	Pseudomonadota	Gammaproteobacteria	Pasteurellales	Pasteurellaceae	Ursidibacter
1331910	Bacteria	Planctomycetota	Planctomycetia	Pirellulales	Thermoguttaceae	Thermogutta
133270	Bacteria	Aquificota	Aquificae	Aquificales	Hydrogenothermaceae	Hydrogenothermus
1333996	Bacteria	Pseudomonadota	Alphaproteobacteria	Hyphomicrobiales	Nitrobacteraceae	Variibacter
1333998	Bacteria	Pseudomonadota	Alphaproteobacteria	Hyphomicrobiales	Parvibaculaceae	Tepidicaulis
133409	Eukaryota	Evosea	Eumycetozoa	Dictyosteliales	Dictyosteliaceae	Polysphondylium
133412	Eukaryota	Zoopagomycota	Harpellomycetes	Harpellales	Legeriomycetaceae	Smittium
1335043	Bacteria	Pseudomonadota	Alphaproteobacteria	Hyphomicrobiales	Devosiaceae	Paradevosia
1335048	Bacteria	Pseudomonadota	Alphaproteobacteria	Rhodobacterales	Paracoccaceae	Frigidibacter
133539	Bacteria	Pseudomonadota	Gammaproteobacteria	Chromatiales	Chromatiaceae	Nitrosococcus
1335746	Bacteria	Pseudomonadota	Gammaproteobacteria	Chromatiales	Ectothiorhodospiraceae	Spiribacter
1336795	Bacteria	Bacteroidota	Flavobacteriia	Flavobacteriales	Flavobacteriaceae	Formosa
1337051	Bacteria	Bacillota	Clostridia	Eubacteriales	Lachnospiraceae	Murimonas
1338687	Bacteria	Pseudomonadota	Gammaproteobacteria	Methylococcales	Methylococcaceae	Methylicorpusculum
1339210	Bacteria	Pseudomonadota	Alphaproteobacteria	Hyphomicrobiales	Methylobacteriaceae	Enterovirga
133926	Bacteria	Actinomycetota	Coriobacteriia	Coriobacteriales	Atopobiaceae	Olsenella
1341119	Bacteria	Pseudomonadota	Gammaproteobacteria	Cellvibrionales	Halieaceae	Luminiphilus
1341166	Eukaryota	Ascomycota	Dothideomycetes	Eremomycetales	Eremomycetaceae	Eremomyces
1341696	Bacteria	Pseudomonadota	Gammaproteobacteria	Xanthomonadales	Xanthomonadaceae	Rehaibacterium
1343610	Eukaryota	Mucoromycota	Mortierellomycetes	Mortierellales	Mortierellaceae	Actinomortierella
1344003	Bacteria	Actinomycetota	Actinomycetes	Mycobacteriales	Nocardiaceae	Williamsia
134537	Bacteria	Pseudomonadota	Betaproteobacteria	Burkholderiales	Burkholderiaceae	Paraburkholderia
1346290	Bacteria	Pseudomonadota	Betaproteobacteria	Nitrosomonadales	Sterolibacteriaceae	Methyloversatilis
1348163	Bacteria	Thermodesulfobacter	Desulfarculia	Desulfarculales	Desulfarculaceae	Desulfocarbo
1348429	Bacteria	Bacillota	Bacilli	Bacillales	Alicyclobacillaceae	Effusibacillus
1348612	Eukaryota	Mucoromycota	Glomeromycetes	Diversisporales	Diversisporaceae	Diversispora
1348616	Eukaryota	Mucoromycota	Glomeromycetes	Diversisporales	Gigasporaceae	Dentiscutata
1348852	Bacteria	Actinomycetota	Actinomycetes	Propionibacteriales	Nocardioidaceae	Mumia
1349421	Bacteria	Bacteroidota	Chitinophagia	Chitinophagales	Chitinophagaceae	Flavihumibacter
1349818	Bacteria	Pseudomonadota	Betaproteobacteria	Burkholderiales	Oxalobacteraceae	Herminiimonas
1350067	Bacteria	Bacteroidota	Bacteroidia	Bacteroidales	Porphyromonadaceae	Microbacter
1351	Bacteria	Bacillota	Bacilli	Lactobacillales	Enterococcaceae	Enterococcus
1351585	Bacteria	Bacillota	Negativicutes	Veillonellales	Veillonellaceae	Lucifera
135198	Eukaryota	Chlorophyta	Chlorophyceae	Chlamydomonadales	Volvocaceae	Eudorina
1352040	Eukaryota	Basidiomycota	Agaricomycetes	Polyporales	Polyporaceae	Megasporoporia
135208	Eukaryota	Basidiomycota	Agaricomycetes	Russulales	Hericiaceae	Hericium
1352348	Bacteria	Actinomycetota	Actinomycetes	Streptosporangiales	Nocardiopsaceae	Allosalinactinospora
1353976	Bacteria	Chlamydiota	Chlamydiia	Parachlamydiales	Parachlamydiaceae	Neochlamydia
135487	Bacteria	Actinomycetota	Actinomycetes	Mycobacteriales	Nocardiaceae	Nocardia
1355477	Bacteria	Pseudomonadota	Alphaproteobacteria	Hyphomicrobiales	Nitrobacteraceae	Bradyrhizobium
135588	Eukaryota	Parabasalia	NA	Tritrichomonadida	Dientamoebidae	Histomonas
135589	Eukaryota	Basidiomycota	Agaricomycetes	Hymenochaetales	Hymenochaetaceae	Coniferiporia
1357716	Eukaryota	Chytridiomycota	Chytridiomycetes	Rhizophydiales	NA	Batrachochytrium
135779	Eukaryota	Ascomycota	Dothideomycetes	Mycosphaerellales	Mycosphaerellaceae	Cercospora
1358	Bacteria	Bacillota	Bacilli	Lactobacillales	Streptococcaceae	Lactococcus
1358418	Bacteria	Pseudomonadota	Alphaproteobacteria	Hyphomicrobiales	Rhizobiaceae	Sinorhizobium
1358440	Bacteria	Pseudomonadota	Alphaproteobacteria	Hyphomicrobiales	Tepidamorphaceae	Lutibaculum
136093	Bacteria	Bacillota	Bacilli	Lactobacillales	Aerococcaceae	Globicatella
136370	Eukaryota	Ascomycota	Lecanoromycetes	Umbilicariales	Umbilicariaceae	Lasallia
1364940	Archaea	Euryarchaeota	Halobacteria	Haloferacales	Halorubraceae	Halobium
13656	Bacteria	Pseudomonadota	Alphaproteobacteria	Sphingomonadales	Sphingomonadaceae	Rhizorhapis
1365950	Bacteria	Pseudomonadota	Alphaproteobacteria	Hyphomicrobiales	Aurantimonadaceae	Consotaella
1367422	Eukaryota	Ascomycota	Eurotiomycetes	Chaetothyriales	Herpotrichiellaceae	Fonsecaea
136797	Eukaryota	Rhodophyta	Florideophyceae	Ceramiales	Delesseriaceae	Polyneura
1367973	Bacteria	Actinomycetota	Actinomycetes	Streptosporangiales	Streptosporangiaceae	Sinosporangium
13684	Eukaryota	Ascomycota	Dothideomycetes	Pleosporales	Phaeosphaeriaceae	Parastagonospora
13706	Eukaryota	Mucoromycota	Mucoromycetes	Mucorales	Syncephalastraceae	Syncephalastrum
1371	Bacteria	Bacillota	Bacilli	Bacillales	Bacillaceae	Marinococcus
13725	Bacteria	Pseudomonadota	Gammaproteobacteria	Chromatiales	Chromatiaceae	Thiocystis
13773	Archaea	Thermoproteota	Thermoprotei	Thermoproteales	Thermoproteaceae	Pyrobaculum
137730	Bacteria	Bacillota	Bacilli	Lactobacillales	Aerococcaceae	Falseniella
137733	Bacteria	Bacillota	Bacilli	Lactobacillales	Carnobacteriaceae	Granulicatella
137743	Eukaryota	Basidiomycota	Agaricomycetes	Polyporales	Podoscyphaceae	Abortiporus
1380157	Bacteria	Bacillota	Bacilli	Bacillales	Bacillaceae	Terrilactibacillus
1380675	Bacteria	Bacillota	Clostridia	Eubacteriales	Clostridiaceae	Haloimpatiens
1380685	Bacteria	Bacillota	Bacilli	Bacillales	Thermoactinomycetaceae	Kroppenstedtia
138072	Bacteria	Pseudomonadota	Gammaproteobacteria	Enterobacterales	Enterobacteriaceae	Candidatus
138118	Bacteria	Pseudomonadota	Betaproteobacteria	Rhodocyclales	Azonexaceae	Quatrionicoccus
1381557	Bacteria	Pseudomonadota	Betaproteobacteria	Nitrosomonadales	Sterolibacteriaceae	Sulfurisoma
1382	Bacteria	Actinomycetota	Coriobacteriia	Coriobacteriales	Atopobiaceae	Lancefieldella
1382306	Bacteria	Chloroflexota	Ktedonobacteria	Thermogemmatisporal	Thermogemmatisporaceae	Thermogemmatispora
1382356	Bacteria	Thermomicrobiota	Thermomicrobia	NA	NA	Thermorudis
1382359	Bacteria	Acidobacteriota	Terriglobia	Terriglobales	Acidobacteriaceae	Pseudacidobacterium
1383812	Archaea	Euryarchaeota	Halobacteria	Halobacteriales	Halobacteriaceae	Halocalculus
1384487	Bacteria	Pseudomonadota	Betaproteobacteria	Burkholderiales	Burkholderiaceae	Formosimonas
1384589	Bacteria	Pseudomonadota	Gammaproteobacteria	Enterobacterales	Enterobacteriaceae	Entomohabitans
1385625	Bacteria	Pseudomonadota	Gammaproteobacteria	Chromatiales	Chromatiaceae	Thiohalocapsa
1385975	Bacteria	Planctomycetota	Phycisphaerae	Phycisphaerales	Phycisphaeraceae	Algisphaera
1386092	Bacteria	Actinomycetota	Actinomycetes	Micrococcales	Cellulomonadaceae	Cellulomonas
1387563	Eukaryota	Ascomycota	Eurotiomycetes	Onygenales	Onygenaceae	Ophidiomyces
1388992	Eukaryota	Ascomycota	Sordariomycetes	Cephalothecales	Cephalothecaceae	Cephalotheca
1389454	Bacteria	Actinomycetota	Actinomycetes	Candidatus	Actinomarinales	Candidatus
1390249	Bacteria	Bacillota	Desulfuribacillia	Desulfuribacillales	Desulfuribacillaceae	Desulfuribacillus
139077	Eukaryota	Basidiomycota	Agaricomycetes	Agaricales	Physalacriaceae	Mucidula
139134	Eukaryota	Basidiomycota	Agaricomycetes	Trechisporales	NA	Sistotremastrum
1391653	Bacteria	Myxococcota	Myxococcia	Myxococcales	Vulgatibacteraceae	Vulgatibacter
1391654	Bacteria	Myxococcota	NA	Polyangiales	Labilitrichaceae	Labilithrix
1391910	Bacteria	Pseudomonadota	Alphaproteobacteria	Rhodobacterales	Paracoccaceae	Pseudooctadecabacter
139208	Bacteria	Actinomycetota	Actinomycetes	Micrococcales	Promicromonosporaceae	Isoptericola
1392244	Eukaryota	Basidiomycota	Ustilaginomycetes	Ustilaginales	Ustilaginaceae	Kalmanozyma
1392488	Bacteria	Bacteroidota	Flavobacteriia	Flavobacteriales	Flavobacteriaceae	Flavimarina
1392489	Bacteria	Bacteroidota	Flavobacteriia	Flavobacteriales	Flavobacteriaceae	Leeuwenhoekiella
1392490	Bacteria	Bacteroidota	Flavobacteriia	Flavobacteriales	Flavobacteriaceae	Sediminibacter
1392758	Bacteria	Actinomycetota	Actinomycetes	Micromonosporales	Micromonosporaceae	Rhizocola
1392998	Archaea	Euryarchaeota	Methanomicrobia	Methanosarcinales	Candidatus	Methanoperedenaceae
139363	Eukaryota	Basidiomycota	Agaricomycetes	Cantharellales	Hydnaceae	Hydnum
139390	Eukaryota	Basidiomycota	Agaricomycetes	Amylocorticiales	Amylocorticiaceae	Plicaturopsis
139406	Eukaryota	Ascomycota	Pezizomycetes	Pezizales	Pezizaceae	Kalaharituber
139415	Eukaryota	Basidiomycota	Agaricomycetes	Polyporales	Fomitopsidaceae	Neoantrodia
139420	Eukaryota	Basidiomycota	Agaricomycetes	Polyporales	Polyporaceae	Polyporus
139438	Bacteria	Deferribacterota	Deferribacteres	Deferribacterales	Geovibrionaceae	Geovibrio
1395890	Bacteria	Pseudomonadota	Alphaproteobacteria	Caulobacterales	Caulobacteraceae	Asticcacaulis
1396	Bacteria	Bacillota	Bacilli	Bacillales	Bacillaceae	Bacillus
1396493	Eukaryota	Chytridiomycota	Chytridiomycetes	Spizellomycetales	Powellomycetaceae	Fimicolochytrium
1396496	Eukaryota	Chytridiomycota	Chytridiomycetes	Spizellomycetales	Powellomycetaceae	Thoreauomyces
1397	Bacteria	Bacillota	Bacilli	Bacillales	Bacillaceae	Niallia
1397112	Bacteria	Bacteroidota	Flavobacteriia	Flavobacteriales	Flavobacteriaceae	Patiriisocius
1398	Bacteria	Bacillota	Bacilli	Bacillales	Bacillaceae	Weizmannia
1398096	Eukaryota	Bacillariophyta	Coscinodiscophyceae	Leptocylindrales	Leptocylindraceae	Tenuicylindrus
139825	Eukaryota	Basidiomycota	Agaricomycetes	Polyporales	Sparassidaceae	Sparassis
1398493	Bacteria	Pseudomonadota	Gammaproteobacteria	Enterobacterales	Enterobacteriaceae	Pseudocitrobacter
139859	Eukaryota	Ciliophora	Phyllopharyngea	Evaginogenida	Heliophryidae	Heliophrya
1398745	Bacteria	Bacillota	Bacilli	Bacillales	Bacillaceae	Litoribacterium
1399	Bacteria	Bacillota	Bacilli	Bacillales	Bacillaceae	Cytobacillus
139907	Eukaryota	Rhodophyta	Bangiophyceae	Porphyridiales	Porphyridiaceae	Chroodactylon
139980	Eukaryota	Rhodophyta	Stylonematophyceae	Stylonematales	Stylonemataceae	Bangiopsis
1399860	Eukaryota	Ascomycota	Sordariomycetes	Hypocreales	Ophiocordycipitaceae	Ophiocordyceps
1400001	Bacteria	Pseudomonadota	Gammaproteobacteria	Pasteurellales	Pasteurellaceae	Necropsobacter
1400387	Bacteria	Planctomycetota	Planctomycetia	Pirellulales	Lacipirellulaceae	Bythopirellula
140057	Bacteria	Pseudomonadota	Alphaproteobacteria	Rhodospirillales	Rhodospirillaceae	Roseospira
1401441	Bacteria	Bacillota	Bacilli	Bacillales	Bacillaceae	Gracilibacillus
1402135	Bacteria	Pseudomonadota	Alphaproteobacteria	Rhodobacterales	Roseobacteraceae	Pseudosulfitobacter
140314	Bacteria	Bacillota	Bacilli	Lactobacillales	Carnobacteriaceae	Trichococcus
1404	Bacteria	Bacillota	Bacilli	Bacillales	Bacillaceae	Priestia
140626	Bacteria	Bacillota	Clostridia	Eubacteriales	Lachnospiraceae	Lachnobacterium
1406512	Archaea	Candidatus	Thermoplasmatota	Thermoplasmata	Methanomassiliicoccales	Methanomassiliicoccac
1407055	Archaea	Nitrososphaerota	NA	NA	NA	Candidatus
1408281	Bacteria	Elusimicrobiota	Endomicrobiia	Endomicrobiales	Endomicrobiaceae	Endomicrobium
141	Bacteria	Spirochaetota	Spirochaetia	Spirochaetales	Borreliaceae	Borrelia
1410681	Bacteria	Pseudomonadota	Gammaproteobacteria	Methylococcales	Methylococcaceae	Methyloglobulus
1411316	Bacteria	Bacteroidota	Sphingobacteriia	Sphingobacteriales	Sphingobacteriaceae	Pedobacter
1411902	Bacteria	Pseudomonadota	Alphaproteobacteria	Rhodobacterales	Paracoccaceae	Pacificitalea
1413210	Bacteria	Bacillota	Clostridia	Halanaerobiales	Halobacteroidaceae	Orenia
1413812	Eukaryota	Rhodophyta	Florideophyceae	Ceramiales	Rhodomelaceae	Laurenciella
141451	Bacteria	Pseudomonadota	Gammaproteobacteria	Oceanospirillales	Oleiphilaceae	Oleiphilus
1414643	Bacteria	Bacillota	Bacilli	Bacillales	NA	NA
1414771	Eukaryota	Foraminifera	NA	NA	NA	NA
141643	Eukaryota	Chlorophyta	Ulvophyceae	Ulotrichales	Sarcinofilaceae	Sarcinofilum
1416533	Bacteria	Bacillota	Bacilli	Bacillales	Paenibacillaceae	Fontibacillus
1416614	Bacteria	Cyanobacteriota	Cyanophyceae	Gloeobacterales	Gloeobacteraceae	Gloeobacter
141716	Eukaryota	Chlorophyta	Mamiellophyceae	Monomastigales	Monomastigaceae	Monomastix
1417629	Bacteria	Bacillota	Clostridia	Eubacteriales	Clostridiaceae	Anaerosolibacter
1419009	Eukaryota	Basidiomycota	Agaricomycetes	Phallales	Clathraceae	Clathrus
1420913	Eukaryota	Ascomycota	Leotiomycetes	NA	Pseudeurotiaceae	Pseudogymnoascus
1421	Bacteria	Bacillota	Bacilli	Bacillales	Bacillaceae	Lysinibacillus
1422	Bacteria	Bacillota	Bacilli	Bacillales	Bacillaceae	Geobacillus
1424294	Bacteria	Bacillota	Clostridia	Eubacteriales	Clostridiaceae	Geosporobacter
1424640	Eukaryota	Rhodophyta	Florideophyceae	Ceramiales	Rhodomelaceae	Deltalsia
142491	Eukaryota	Rhodophyta	Florideophyceae	Gigartinales	Dumontiaceae	Dumontia
142588	Bacteria	Bacillota	Bacilli	Lactobacillales	Carnobacteriaceae	Isobaculum
1426	Bacteria	Bacillota	Bacilli	Bacillales	Bacillaceae	Parageobacillus
142831	Eukaryota	Evosea	Eumycetozoa	Dictyosteliales	NA	Coremiostelium
142842	Bacteria	Bacillota	Clostridia	Halanaerobiales	Halobacteroidaceae	Selenihalanaerobacter
142864	Bacteria	Cyanobacteriota	Cyanophyceae	Nostocales	Nostocaceae	Cylindrospermum
1428644	Bacteria	Actinomycetota	Actinomycetes	Kitasatosporales	Streptomycetaceae	Mangrovactinospora
1428657	Bacteria	Actinomycetota	Actinomycetes	Micrococcales	Intrasporangiaceae	Intrasporangium
1429043	Bacteria	Thermodesulfobacter	Desulfarculia	Desulfarculales	Desulfarculaceae	Dethiosulfatarculus
1429083	Bacteria	Pseudomonadota	Gammaproteobacteria	Pseudomonadales	Pseudomonadaceae	Atopomonas
143017	Eukaryota	NA	NA	Jakobida	Jakobidae	Jakoba
1431249	Bacteria	Pseudomonadota	Gammaproteobacteria	Alteromonadales	Alteromonadaceae	Agaribacter
1431282	Archaea	Euryarchaeota	Methanomicrobia	Methanosarcinales	Methanosarcinaceae	Methanohalophilus
1431545	Archaea	Euryarchaeota	Halobacteria	Haloferacales	Halorubraceae	Candidatus
143224	Bacteria	Bacteroidota	Flavobacteriia	Flavobacteriales	Flavobacteriaceae	Zobellia
1433126	Bacteria	Bacteroidota	Bacteroidia	Bacteroidales	Rikenellaceae	Mucinivorans
1433469	Eukaryota	Mucoromycota	Glomeromycetes	Diversisporales	Gigasporaceae	Cetraspora
143361	Bacteria	Bacillota	Clostridia	Eubacteriales	Peptostreptococcaceae	Filifactor
1434066	Bacteria	Bacteroidota	Flavobacteriia	Flavobacteriales	Flavobacteriaceae	Arcticiflavibacter
1434072	Bacteria	Pseudomonadota	Gammaproteobacteria	Pseudomonadales	Pseudomonadaceae	Halopseudomonas
1434086	Bacteria	Myxococcota	NA	Polyangiales	Polyangiaceae	Jahnella
1434328	Bacteria	Thermotogota	Thermotogae	Petrotogales	Petrotogaceae	Petrotoga
1434701	Bacteria	Bacteroidota	Flavobacteriia	Flavobacteriales	Weeksellaceae	Chishuiella
1435465	Bacteria	Pseudomonadota	Gammaproteobacteria	Moraxellales	Moraxellaceae	Fluviicoccus
1436133	Bacteria	Actinomycetota	Actinomycetes	Kitasatosporales	Streptomycetaceae	Actinacidiphila
1436140	Eukaryota	Bacillariophyta	Fragilariophyceae	Licmophorales	Ulnariaceae	Ulnaria
1436290	Bacteria	Pseudomonadota	Betaproteobacteria	Burkholderiales	Comamonadaceae	Candidatus
1437009	Bacteria	Pseudomonadota	Alphaproteobacteria	Hyphomicrobiales	Methylocystaceae	Chenggangzhangella
1437523	Bacteria	Bacillota	Bacilli	Bacillales	Bacillaceae	Domibacillus
1440133	Eukaryota	Mucoromycota	Mortierellomycetes	Mortierellales	Mortierellaceae	Modicella
1441386	Bacteria	Thermotogota	Thermotogae	Mesoaciditogales	Mesoaciditogaceae	Athalassotoga
1441723	Bacteria	Bacillota	Bacilli	Bacillales	Planococcaceae	Chryseomicrobium
1442378	Eukaryota	Ascomycota	Sordariomycetes	Microascales	Microascaceae	Parascedosporium
1442381	Bacteria	Pseudomonadota	Alphaproteobacteria	Rhodospirillales	Acetobacteraceae	Dankookia
1443036	Bacteria	Pseudomonadota	Gammaproteobacteria	Pasteurellales	Pasteurellaceae	Vespertiliibacter
1444712	Bacteria	Chlamydiota	Chlamydiia	Chlamydiales	Chlamydiaceae	Candidatus
1444977	Bacteria	Pseudomonadota	Gammaproteobacteria	Cellvibrionales	Cellvibrionaceae	Marinibactrum
1445009	Eukaryota	Ascomycota	Lecanoromycetes	Teloschistales	Teloschistaceae	Niorma
144538	Eukaryota	Mucoromycota	Glomeromycetes	Paraglomerales	Paraglomeraceae	Paraglomus
1445505	Bacteria	Pseudomonadota	Gammaproteobacteria	Oceanospirillales	Saccharospirillaceae	Gynuella
1445552	Bacteria	Pseudomonadota	Alphaproteobacteria	Caulobacterales	NA	Candidatus
1445613	Bacteria	Actinomycetota	Actinomycetes	Pseudonocardiales	Pseudonocardiaceae	Sciscionella
1446479	Bacteria	Pseudomonadota	Gammaproteobacteria	Xanthomonadales	Xanthomonadaceae	Arenimonas
144679	Eukaryota	Mucoromycota	Glomeromycetes	Archaeosporales	Ambisporaceae	Ambispora
1447062	Bacteria	Pseudomonadota	Alphaproteobacteria	Hyphomicrobiales	Devosiaceae	Youhaiella
1447940	Eukaryota	Basidiomycota	Agaricomycetes	Agaricales	Omphalotaceae	Gymnopus
1448929	Bacteria	Candidatus	Fervidibacteria	NA	NA	NA
1450156	Bacteria	Bacillota	Clostridia	Eubacteriales	Defluviitaleaceae	Defluviitalea
1450165	Bacteria	Myxococcota	Myxococcia	Myxococcales	Myxococcaceae	Aggregicoccus
1450171	Eukaryota	Ascomycota	Dothideomycetes	Pleosporales	NA	Aaosphaeria
1452364	Archaea	Euryarchaeota	Methanomicrobia	Methanomicrobiales	NA	NA
1453103	Bacteria	Actinomycetota	Actinomycetes	Pseudonocardiales	Pseudonocardiaceae	Prauserella
1453760	Archaea	Euryarchaeota	Halobacteria	Natrialbales	Natrialbaceae	Halovivax
1453791	Eukaryota	Ascomycota	Candelariomycetes	Candelariales	Pycnoraceae	Pycnora
1454	Bacteria	Bacillota	Bacilli	Bacillales	Bacillaceae	Schinkia
145483	Bacteria	Actinomycetota	Actinomycetes	Micrococcales	Microbacteriaceae	Frigoribacterium
1455061	Bacteria	Nitrospirota	Nitrospiria	Nitrospirales	Nitrospiraceae	Candidatus
1457365	Bacteria	Balneolota	Balneolia	Balneolales	Cyclonatronaceae	Cyclonatronum
1458426	Bacteria	Pseudomonadota	Betaproteobacteria	Burkholderiales	Comamonadaceae	Serpentinimonas
1458461	Bacteria	Pseudomonadota	Alphaproteobacteria	Hyphomicrobiales	Parvibaculaceae	Candidatus
1458930	Bacteria	Cyanobacteriota	Cyanophyceae	Oscillatoriales	Oscillatoriaceae	Okeania
1460289	Eukaryota	Haptophyta	NA	Prymnesiales	Chrysochromulinaceae	Chrysochromulina
1462919	Bacteria	Bacillota	Clostridia	Eubacteriales	Lachnospiraceae	Mobilitalea
146306	Eukaryota	Ascomycota	Lecanoromycetes	Ostropales	Porinaceae	Porina
1463599	Bacteria	Pseudomonadota	Alphaproteobacteria	Sphingomonadales	Erythrobacteraceae	Parapontixanthobacter
1464038	Bacteria	Bacillota	Tissierellia	NA	NA	Ezakiella
1465	Bacteria	Bacillota	Bacilli	Bacillales	Paenibacillaceae	Brevibacillus
1465490	Bacteria	Bacteroidota	Chitinophagia	Chitinophagales	Chitinophagaceae	Parafilimonas
1465825	Bacteria	Actinomycetota	Actinomycetes	Micrococcales	NA	Timonella
146777	Eukaryota	Basidiomycota	Agaricomycetes	Phallales	Phallaceae	Dictyophora
146786	Bacteria	Cyanobacteriota	Cyanophyceae	Pseudanabaenales	Thermosynechococcaceae	Thermosynechococcus
146806	Bacteria	Pseudomonadota	Gammaproteobacteria	Pasteurellales	Pasteurellaceae	Phocoenobacter
146817	Bacteria	Bacillota	Negativicutes	Selenomonadales	Sporomusaceae	Dendrosporobacter
1468449	Bacteria	Bacillota	Erysipelotrichia	Erysipelotrichales	Erysipelotrichaceae	Holdemania
146866	Eukaryota	Microsporidia	NA	NA	NA	Pseudoloma
1469144	Bacteria	Actinomycetota	Actinomycetes	Kitasatosporales	Carbonactinosporaceae	Carbonactinospora
1469162	Bacteria	Bacillota	Bacilli	Bacillales	Sporolactobacillaceae	Scopulibacillus
1469170	Bacteria	Rhodothermota	Rhodothermia	Rhodothermales	Salisaetaceae	Longimonas
146919	Bacteria	Rhodothermota	Rhodothermia	Rhodothermales	Salinibacteraceae	Salinibacter
146938	Bacteria	Pseudomonadota	Betaproteobacteria	Rhodocyclales	Rhodocyclaceae	Azovibrio
146939	Bacteria	Pseudomonadota	Betaproteobacteria	Rhodocyclales	Rhodocyclaceae	Azospira
1469910	Eukaryota	Ascomycota	Dothideomycetes	Pleosporales	Phaeosphaeriaceae	Ophiobolus
1469948	Bacteria	Bacillota	Clostridia	Eubacteriales	Lachnospiraceae	Kineothrix
1470176	Bacteria	Actinomycetota	Actinomycetes	Pseudonocardiales	Pseudonocardiaceae	Actinoalloteichus
1470209	Eukaryota	Euglenozoa	Kinetoplastea	Trypanosomatida	Trypanosomatidae	Paratrypanosoma
1470350	Bacteria	Bacillota	Erysipelotrichia	Erysipelotrichales	Erysipelotrichaceae	Candidatus
1470354	Bacteria	Bacillota	Clostridia	Eubacteriales	NA	Candidatus
1470434	Bacteria	Pseudomonadota	Gammaproteobacteria	Cellvibrionales	Spongiibacteraceae	Zhongshania
147047	Bacteria	Thermodesulfobacter	Desulfovibrionia	Desulfovibrionales	Desulfovibrionaceae	Humidesulfovibrio
1470562	Bacteria	Pseudomonadota	Alphaproteobacteria	Rhodobacterales	Paracoccaceae	Aestuariivita
1471761	Bacteria	Bacillota	Bacilli	Bacillales	Thermoactinomycetaceae	Novibacillus
1472297	Bacteria	Pseudomonadota	Alphaproteobacteria	Magnetococcales	Magnetococcaceae	Magnetofaba
1472345	Bacteria	Pseudomonadota	Betaproteobacteria	Burkholderiales	Alcaligenaceae	Basilea
1472764	Bacteria	Bacillota	Tissierellia	NA	NA	Kallipyga
1473156	Bacteria	Pseudomonadota	Gammaproteobacteria	Oceanospirillales	Oceanospirillaceae	Litoribrevibacter
1473586	Bacteria	Pseudomonadota	Alphaproteobacteria	Hyphomicrobiales	Roseiarcaceae	Roseiarcus
1473598	Bacteria	Acidobacteriota	Terriglobia	Bryobacterales	Bryobacteraceae	Paludibaculum
147497	Eukaryota	Ascomycota	Dothideomycetes	Pleosporales	Didymosphaeriaceae	Bimuria
1475481	Bacteria	Pseudomonadota	Gammaproteobacteria	Xanthomonadales	Rhodanobacteraceae	Mizugakiibacter
147558	Eukaryota	Ascomycota	Dothideomycetes	Pleosporales	Massarinaceae	Byssothecium
147560	Eukaryota	Ascomycota	Dothideomycetes	Dothideales	Dothioraceae	Delphinella
147570	Eukaryota	Ascomycota	Dothideomycetes	Myriangiales	Myriangiaceae	Myriangium
147573	Eukaryota	Ascomycota	Dothideomycetes	Capnodiales	Piedraiaceae	Piedraia
1476466	Bacteria	Pseudomonadota	Alphaproteobacteria	Sphingomonadales	Erythrobacteraceae	Croceibacterium
1478221	Bacteria	Bacillota	Clostridia	Eubacteriales	Clostridiaceae	Anaeromicrobium
1479486	Bacteria	Pseudomonadota	Alphaproteobacteria	Maricaulales	Robiginitomaculaceae	Algimonas
1481457	Bacteria	Bacteroidota	Flavobacteriia	Flavobacteriales	Flavobacteriaceae	Spongiivirga
1481888	Eukaryota	Ciliophora	Heterotrichea	Heterotrichida	Blepharismidae	Blepharisma
1481894	Bacteria	Pseudomonadota	Gammaproteobacteria	Thiotrichales	Thiotrichaceae	Leucothrix
1481905	Bacteria	Bacteroidota	Flavobacteriia	Flavobacteriales	Flavobacteriaceae	Eudoraea
1482074	Bacteria	Pseudomonadota	Alphaproteobacteria	Hyphomicrobiales	Pleomorphomonadaceae	Hartmannibacter
1482736	Bacteria	Bacillota	Clostridia	Eubacteriales	Peptostreptococcaceae	Acetoanaerobium
148304	Eukaryota	Ascomycota	Sordariomycetes	Magnaporthales	Magnaporthaceae	Magnaporthiopsis
1484053	Bacteria	Bacteroidota	Bacteroidia	Marinilabiliales	Prolixibacteraceae	Mariniphaga
1484056	Bacteria	Pseudomonadota	Gammaproteobacteria	Pseudomonadales	Marinobacteraceae	Tamilnaduibacter
1484109	Bacteria	Pseudomonadota	Alphaproteobacteria	Rhodospirillales	Acetobacteraceae	Lichenicola
148454	Bacteria	Pseudomonadota	Gammaproteobacteria	Oceanospirillales	Oceanospirillaceae	Marinospirillum
1485228	Eukaryota	Basidiomycota	Agaricomycetes	Agaricales	Tricholomataceae	Flagelloscypha
1485229	Eukaryota	Ascomycota	Leotiomycetes	Helotiales	NA	Cadophora
1485545	Bacteria	Pseudomonadota	Zetaproteobacteria	NA	NA	Ghiorsea
1485588	Bacteria	Pseudomonadota	Alphaproteobacteria	Rhodospirillales	Acetobacteraceae	Crenalkalicoccus
1485682	Eukaryota	Microsporidia	NA	NA	NA	Mitosporidium
1486700	Eukaryota	Basidiomycota	Agaricomycetes	Cantharellales	Hydnaceae	Clavulina
1487935	Bacteria	Pseudomonadota	Gammaproteobacteria	Enterobacterales	Hafniaceae	Enterobacillus
148814	Bacteria	Bacillota	Bacilli	Lactobacillales	Lactobacillaceae	Apilactobacillus
148818	Eukaryota	Microsporidia	NA	NA	Dubosqiidae	Hamiltosporidium
1490	Bacteria	Bacillota	Clostridia	Eubacteriales	Clostridiaceae	Paraclostridium
1490222	Bacteria	Actinomycetota	Actinomycetes	Streptosporangiales	Thermomonosporaceae	Actinoallomurus
1490290	Bacteria	Bacillota	Bacilli	Bacillales	Thermoactinomycetaceae	Paenactinomyces
149040	Eukaryota	Ascomycota	Leotiomycetes	Helotiales	Mollisiaceae	Mollisia
1490885	Eukaryota	Heterolobosea	NA	NA	Creneidae	Creneis
1492817	Eukaryota	NA	NA	Colponemida	Colponemidia	Colponema
1494448	Bacteria	Pseudomonadota	Alphaproteobacteria	Hyphomicrobiales	Chelatococcaceae	Chelatococcus
1494590	Bacteria	Pseudomonadota	Alphaproteobacteria	Hyphomicrobiales	Phyllobacteriaceae	Paramesorhizobium
1494606	Bacteria	Bacillota	Clostridia	Halanaerobiales	Halobacteroidaceae	Sporohalobacter
1494959	Bacteria	Bacillota	Bacilli	Bacillales	Bacillaceae	Pseudogracilibacillus
1495039	Bacteria	Thermotogota	Thermotogae	Mesoaciditogales	Mesoaciditogaceae	Mesoaciditoga
1495045	Bacteria	Pseudomonadota	Alphaproteobacteria	NA	NA	Thermopetrobacter
1495050	Bacteria	Pseudomonadota	Gammaproteobacteria	Methylococcales	Methylococcaceae	Methyloterricola
1495610	Eukaryota	Rhodophyta	Florideophyceae	Nemaliales	Liagoraceae	Trichogloeopsis
1495645	Bacteria	Bacteroidota	Flavobacteriia	Flavobacteriales	Flavobacteriaceae	Bizionia
1495650	Bacteria	Chloroflexota	Thermoflexia	Thermoflexales	Thermoflexaceae	Thermoflexus
1495769	Bacteria	Pseudomonadota	Gammaproteobacteria	Oceanospirillales	Halomonadaceae	Candidatus
1496	Bacteria	Bacillota	Clostridia	Eubacteriales	Peptostreptococcaceae	Clostridioides
1496277	Eukaryota	Ascomycota	Dothideomycetes	NA	Pseudoperisporiaceae	Lizonia
1496996	Bacteria	Actinomycetota	Actinomycetes	Glycomycetales	Glycomycetaceae	Stackebrandtia
1497501	Bacteria	Actinomycetota	Thermoleophilia	NA	NA	NA
1497679	Bacteria	Bacillota	Bacilli	Bacillales	Listeriaceae	NA
1498216	Eukaryota	Rhodophyta	Florideophyceae	Ceramiales	Wrangeliaceae	Ptilothamnion
1499966	Bacteria	NA	NA	NA	NA	Candidatus
150	Bacteria	Spirochaetota	Spirochaetia	Spirochaetales	Spirochaetaceae	Spirochaeta
1500003	Eukaryota	Blastocladiomycota	Physodermatomycetes	Physodermatales	Physodermataceae	Paraphysoderma
1500506	Bacteria	Actinomycetota	Actinomycetes	NA	NA	Halopolyspora
150060	Bacteria	Bacillota	Clostridia	Halanaerobiales	Halobacteroidaceae	Halonatronum
1501145	Bacteria	Cyanobacteriota	Cyanophyceae	Pseudanabaenales	Leptolyngbyaceae	Neosynechococcus
1501240	Bacteria	Pseudomonadota	Alphaproteobacteria	Rhodobacterales	Roseobacteraceae	Palleronia
1502156	Bacteria	Pseudomonadota	Alphaproteobacteria	Hyphomicrobiales	Phyllobacteriaceae	Tianweitania
1503470	Bacteria	Cyanobacteriota	NA	NA	NA	NA
150359	Eukaryota	Ascomycota	Sordariomycetes	Ophiostomatales	Ophiostomataceae	Sporothrix
150374	Eukaryota	Ascomycota	Sordariomycetes	Hypocreales	Hypocreaceae	Escovopsis
1503961	Bacteria	Bacillota	Bacilli	Bacillales	Bacillaceae	Evansella
1503981	Bacteria	Pseudomonadota	Alphaproteobacteria	Sphingomonadales	Erythrobacteraceae	Alteraurantiacibacter
1504668	Eukaryota	Ascomycota	Dothideomycetes	Aulographales	Rhizodiscinaceae	Rhizodiscina
1504671	Eukaryota	Ascomycota	Dothideomycetes	Pleosporales	Delitschiaceae	Delitschia
1505	Bacteria	Bacillota	Clostridia	Eubacteriales	Peptostreptococcaceae	Paeniclostridium
1505037	Bacteria	Pseudomonadota	Alphaproteobacteria	Emcibacterales	Emcibacteraceae	Emcibacter
1505232	Bacteria	Fibrobacterota	Chitinivibrionia	Chitinivibrionales	Chitinivibrionaceae	Chitinivibrio
1505866	Bacteria	Pseudomonadota	Gammaproteobacteria	Orbales	Orbaceae	Candidatus
150622	Eukaryota	NA	Dinophyceae	Dinophysiales	Dinophysiaceae	Dinophysis
1506471	Bacteria	Pseudomonadota	Betaproteobacteria	Burkholderiales	Sutterellaceae	Dakarella
1506992	Eukaryota	Ascomycota	Sordariomycetes	Chaetosphaeriales	Chaetosphaeriaceae	Thozetella
1506996	Bacteria	Thermodesulfobacter	Desulfobulbia	Desulfobulbales	Desulfobulbaceae	Desulfoprunum
150792	Eukaryota	Basidiomycota	Agaricomycetes	Hysterangiales	Hysterangiaceae	Hysterangium
150829	Bacteria	Spirochaetota	Spirochaetia	Spirochaetales	Breznakiellaceae	Leadbettera
1508375	Bacteria	Actinomycetota	Actinomycetes	Catenulisporales	Actinospicaceae	Actinospica
1508390	Bacteria	Bacillota	Bacilli	Bacillales	Bacillaceae	Aureibacillus
150877	Eukaryota	Ascomycota	Lecanoromycetes	Ostropales	Graphidaceae	Diploschistes
1509244	Bacteria	Pseudomonadota	Alphaproteobacteria	Holosporales	Caedimonadaceae	Candidatus
1509431	Bacteria	Thermodesulfobacter	Desulfobacteria	Desulfobacterales	Candidatus	Magnetomoraceae
1510	Bacteria	Bacillota	Clostridia	Eubacteriales	Oscillospiraceae	Thermoclostridium
1510150	Bacteria	Pseudomonadota	Gammaproteobacteria	Pseudomonadales	Pseudomonadaceae	Permianibacter
1510276	Bacteria	Pseudomonadota	Alphaproteobacteria	Sphingomonadales	Sphingomonadaceae	Blastomonas
1510460	Bacteria	Pseudomonadota	Alphaproteobacteria	Rhodobacterales	Paracoccaceae	Ascidiaceihabitans
151077	Eukaryota	Ciliophora	Phyllopharyngea	Chlamydodontida	Chilodonellidae	Chilodonella
1510841	Bacteria	Pseudomonadota	Alphaproteobacteria	Rhodospirillales	Acetobacteraceae	Parasaccharibacter
1513297	Bacteria	Spirochaetota	Spirochaetia	Leptospirales	Leptospiraceae	Leptospira
1513325	Eukaryota	Basidiomycota	Agaricomycetes	Polyporales	Polyporaceae	Cubamyces
1513793	Bacteria	Bdellovibrionota	Oligoflexia	Oligoflexales	Pseudobacteriovoracacea	Pseudobacteriovorax
1514105	Bacteria	Bacillota	Erysipelotrichia	Erysipelotrichales	Erysipelotrichaceae	Erysipelothrix
1514137	Eukaryota	Bacillariophyta	Coscinodiscophyceae	Rhizosoleniales	Rhizosoleniaceae	Guinardia
1514140	Eukaryota	Bacillariophyta	Mediophyceae	Eupodiscales	Parodontellaceae	Trieres
151755	Bacteria	Pseudomonadota	Betaproteobacteria	Burkholderiales	Comamonadaceae	Xenophilus
151895	Bacteria	Bacteroidota	Sphingobacteriia	Sphingobacteriales	Sphingobacteriaceae	Pseudopedobacter
1519096	Bacteria	Pseudomonadota	Alphaproteobacteria	Rhodobacterales	Paracoccaceae	Aquimixticola
1519374	Bacteria	Pseudomonadota	Alphaproteobacteria	Parvularculales	Parvularculaceae	Amphiplicatus
1519464	Bacteria	Chlorobiota	Chlorobiia	Chlorobiales	Chloroherpetonaceae	NA
1519565	Eukaryota	Bacillariophyta	Bacillariophyceae	Naviculales	Naviculaceae	Fistulifera
152008	Eukaryota	Rhodophyta	Florideophyceae	Gigartinales	Caulacanthaceae	Caulacanthus
1520829	Bacteria	Bacillota	Clostridia	Eubacteriales	Peptostreptococcaceae	NA
1521625	Bacteria	Cyanobacteriota	Cyanophyceae	Chroococcales	Aphanothecaceae	Aphanothece
1521930	Bacteria	Pseudomonadota	Gammaproteobacteria	Pasteurellales	Pasteurellaceae	Mesocricetibacter
1521931	Bacteria	Pseudomonadota	Gammaproteobacteria	Pasteurellales	Pasteurellaceae	Cricetibacter
1522312	Bacteria	Pseudomonadota	Betaproteobacteria	Neisseriales	Neisseriaceae	Kingella
1522315	Bacteria	Bacillota	Bacilli	Bacillales	Bacillaceae	Numidum
1522317	Bacteria	Actinomycetota	Actinomycetes	Propionibacteriales	Propionibacteriaceae	Nigerium
1522369	Eukaryota	NA	Glaucocystophyceae	NA	Cyanophoraceae	Cyanophora
152268	Bacteria	Bacillota	Bacilli	Bacillales	Bacillaceae	Metabacillus
152316	Eukaryota	Ascomycota	Sordariomycetes	Xylariales	Sporocadaceae	Truncatella
152335	Bacteria	Bacillota	Bacilli	Lactobacillales	Lactobacillaceae	Paucilactobacillus
1524258	Bacteria	Pseudomonadota	Gammaproteobacteria	Oceanospirillales	Oceanospirillaceae	Aliamphritea
1524264	Bacteria	Pseudomonadota	Gammaproteobacteria	NA	NA	Litorivivens
1524460	Bacteria	Bacteroidota	Saprospiria	Saprospirales	Haliscomenobacteraceae	Phaeodactylibacter
1524974	Bacteria	Pseudomonadota	Gammaproteobacteria	Pasteurellales	Pasteurellaceae	Testudinibacter
1525	Bacteria	Bacillota	Clostridia	Moorellales	Moorellaceae	Moorella
152573	Bacteria	Pseudomonadota	Gammaproteobacteria	NA	NA	Alkalimonas
152631	Eukaryota	Chlorophyta	Chlorophyceae	Sphaeropleales	Scenedesmaceae	Coelastrella
1526570	Bacteria	Pseudomonadota	Alphaproteobacteria	Rhodobacterales	Roseobacteraceae	Sinisalibacter
1526571	Bacteria	Pseudomonadota	Gammaproteobacteria	Alteromonadales	Alteromonadaceae	Lacimicrobium
1526573	Bacteria	Bacteroidota	Flavobacteriia	Flavobacteriales	Flavobacteriaceae	Planktosalinus
1526603	Eukaryota	Bacillariophyta	Bacillariophyceae	Surirellales	Surirellaceae	Surirella
1527	Bacteria	Bacillota	Clostridia	Eubacteriales	Lachnospiraceae	Anaerocolumna
1527026	Eukaryota	NA	Bigyra	Placidida	NA	Suigetsumonas
1527607	Bacteria	Pseudomonadota	Betaproteobacteria	Burkholderiales	Comamonadaceae	Oryzisolibacter
1527608	Bacteria	Pseudomonadota	Betaproteobacteria	Burkholderiales	Burkholderiaceae	Hydromonas
1528099	Bacteria	Actinomycetota	Actinomycetes	Mycobacteriales	Lawsonellaceae	Lawsonella
1529639	Bacteria	Pseudomonadota	Gammaproteobacteria	Enterobacterales	Enterobacteriaceae	Mangrovibacter
153026	Bacteria	Thermodesulfobacter	Desulfobacteria	Desulfobacterales	Desulforegulaceae	Desulforegula
1531	Bacteria	Bacillota	Clostridia	Eubacteriales	Lachnospiraceae	Enterocloster
1531966	Eukaryota	Ascomycota	Sordariomycetes	Hypocreales	Clavicipitaceae	NA
153251	Eukaryota	Ciliophora	NA	NA	NA	Cryptocaryon
153491	Bacteria	Pseudomonadota	Betaproteobacteria	Neisseriales	Neisseriaceae	Alysiella
153493	Bacteria	Pseudomonadota	Betaproteobacteria	Neisseriales	Neisseriaceae	Conchiformibius
153496	Bacteria	Pseudomonadota	Alphaproteobacteria	Rhodospirillales	Acetobacteraceae	Kozakia
1534972	Eukaryota	NA	Bolidophyceae	Parmales	Triparmaceae	Triparma
1535208	Bacteria	Actinomycetota	Actinomycetes	Micrococcales	Dermacoccaceae	Barrientosiimonas
153721	Bacteria	Bacteroidota	Cytophagia	Cytophagales	Cytophagaceae	Sporocytophaga
1537524	Bacteria	Pseudomonadota	Gammaproteobacteria	Chromatiales	Ectothiorhodospiraceae	Thiogranum
1537566	Bacteria	Bacteroidota	Bacteroidia	Bacteroidales	Balneicellaceae	Balneicella
1538023	Bacteria	Bacteroidota	Flavobacteriia	Flavobacteriales	Flavobacteriaceae	Aureisphaera
1538103	Bacteria	Pseudomonadota	Alphaproteobacteria	Hyphomicrobiales	Beijerinckiaceae	Pseudochelatococcus
1539049	Bacteria	Bacteroidota	Chitinophagia	Chitinophagales	Chitinophagaceae	Dinghuibacter
153919	Eukaryota	Basidiomycota	Agaricomycetes	Agaricales	Omphalotaceae	Lentinula
154046	Bacteria	Bacillota	Clostridia	Eubacteriales	Clostridiaceae	Hungatella
1541	Bacteria	Bacillota	Clostridia	Eubacteriales	Peptostreptococcaceae	Terrisporobacter
1541065	Bacteria	Cyanobacteriota	Cyanophyceae	Pleurocapsales	Hyellaceae	Myxosarcina
1541959	Bacteria	Mycoplasmatota	Candidatus	Izimaplasma	NA	NA
1542312	Eukaryota	NA	NA	Colponemida	Acavomonidia	Acavomonas
154288	Bacteria	Bacillota	Erysipelotrichia	Erysipelotrichales	Turicibacteraceae	Turicibacter
154347	Bacteria	Pseudomonadota	Gammaproteobacteria	Chromatiales	Ectothiorhodospiraceae	Thiorhodospira
1544694	Bacteria	Pseudomonadota	Gammaproteobacteria	Enterobacterales	Erwiniaceae	Rosenbergiella
1544746	Bacteria	Bacillota	Bacilli	Bacillales	Thermoactinomycetaceae	Baia
1547544	Eukaryota	Ascomycota	Dothideomycetes	Pleosporales	Astrosphaeriellaceae	Pithomyces
1547597	Bacteria	Bacteroidota	Bacteroidia	Bacteroidales	Porphyromonadaceae	Sanguibacteroides
1548207	Bacteria	Verrucomicrobiota	Opitutae	Opitutales	Opitutaceae	Cephaloticoccus
1548547	Bacteria	Pseudomonadota	Gammaproteobacteria	Chromatiales	Woeseiaceae	Woeseia
1548548	Bacteria	NA	Deltaproteobacteria	Bradymonadales	Bradymonadaceae	Bradymonas
1548889	Bacteria	Pseudomonadota	Alphaproteobacteria	Rhodobacterales	Paracoccaceae	Oceanicella
1549638	Bacteria	Pseudomonadota	Betaproteobacteria	Burkholderiales	Burkholderiaceae	Quisquiliibacterium
1549640	Bacteria	Pseudomonadota	Betaproteobacteria	Burkholderiales	Oxalobacteraceae	Sapientia
1549641	Bacteria	Pseudomonadota	Alphaproteobacteria	Hyphomicrobiales	Ancalomicrobiaceae	Siculibacillus
1549854	Bacteria	Pseudomonadota	Alphaproteobacteria	Rhodobacterales	Paracoccaceae	Rhodobaculum
1549855	Bacteria	Pseudomonadota	Alphaproteobacteria	Rhodospirillales	Rhodospirillaceae	Haematospirillum
1550024	Bacteria	Bacillota	Clostridia	Eubacteriales	Oscillospiraceae	Ruthenibacterium
1550241	Archaea	Thermoproteota	Thermoprotei	Thermofilales	Thermofilaceae	Infirmifilum
1550245	Bacteria	Cyanobacteriota	Cyanophyceae	Nostocales	Hapalosiphonaceae	Aetokthonos
1550583	Eukaryota	Rhodophyta	Florideophyceae	Ceramiales	Ceramiaceae	Pterothamnion
1550622	Eukaryota	Rhodophyta	Florideophyceae	Ceramiales	Delesseriaceae	Acrosorium
1550736	Bacteria	Pseudomonadota	Betaproteobacteria	Burkholderiales	Comamonadaceae	Corticibacter
155197	Bacteria	Pseudomonadota	Gammaproteobacteria	Xanthomonadales	Rhodanobacteraceae	Fulvimonas
1552750	Bacteria	Pseudomonadota	Betaproteobacteria	Rhodocyclales	Zoogloeaceae	Zoogloea
1553431	Bacteria	Pseudomonadota	Betaproteobacteria	Burkholderiales	Burkholderiaceae	Mycoavidus
1555112	Bacteria	Bacillota	Limnochordia	Limnochordales	Limnochordaceae	Limnochorda
1555241	Eukaryota	Chytridiomycota	Chytridiomycetes	Caulochytriales	Caulochytriaceae	Caulochytrium
1556	Bacteria	Bacillota	Tissierellia	Tissierellales	Gottschalkiaceae	Gottschalkia
155863	Archaea	Euryarchaeota	Methanococci	Methanococcales	Methanococcaceae	Methanothermococcus
155892	Bacteria	Pseudomonadota	Alphaproteobacteria	Caulobacterales	Caulobacteraceae	Caulobacter
155894	Bacteria	Cyanobacteriota	Cyanophyceae	Chroococcidiopsidal	Chroococcidiopsidaceae	Chroococcidiopsis
155904	Eukaryota	Chlorophyta	Trebouxiophyceae	Prasiolales	Koliellaceae	Koliella
1560006	Bacteria	Acidobacteriota	Terriglobia	Terriglobales	Acidobacteriaceae	Silvibacterium
1560234	Bacteria	Thermodesulfobacter	Desulfovibrionia	Desulfovibrionales	Desulfovibrionaceae	Halodesulfovibrio
1561003	Bacteria	Pseudomonadota	Betaproteobacteria	Burkholderiales	NA	Candidatus
1561005	Bacteria	Bacillota	Clostridia	Eubacteriales	Peptococcaceae	Acididesulfobacillus
1561025	Bacteria	Bacteroidota	Cytophagia	Cytophagales	Persicobacteraceae	Persicobacter
156113	Eukaryota	Chlorophyta	NA	NA	NA	NA
1561963	Eukaryota	Cercozoa	Chlorarachniophyceae	NA	NA	Amorphochlora
156213	Bacteria	Cyanobacteriota	Cyanophyceae	Nostocales	Aphanizomenonaceae	Anabaenopsis
1562155	Eukaryota	Chlorophyta	Trebouxiophyceae	Prasiolales	Prasiolaceae	Prasiolopsis
1562198	Eukaryota	Chlorophyta	Pedinophyceae	Marsupiomonadales	Marsupiomonadaceae	Marsupiomonas
156230	Eukaryota	NA	Dinophyceae	Gymnodiniales	Kareniaceae	Karenia
1562698	Bacteria	Campylobacterota	Desulfurellia	Desulfurellales	Desulfurellaceae	Desulfurella
1562887	Bacteria	Actinomycetota	Actinomycetes	Frankiales	Frankiaceae	Protofrankia
1562970	Bacteria	Bacteroidota	Bacteroidia	Bacteroidales	Dysgonomonadaceae	Fermentimonas
1563190	Eukaryota	Rhodophyta	Florideophyceae	Ceramiales	Rhodomelaceae	Amplisiphonia
1564	Bacteria	Bacillota	Clostridia	Eubacteriales	Peptococcaceae	Desulforamulus
1564487	Bacteria	Bacillota	Clostridia	Eubacteriales	Lachnospiraceae	Herbinix
156456	Bacteria	Bacillota	Negativicutes	Veillonellales	Veillonellaceae	Anaeroglobus
156457	Archaea	Euryarchaeota	Methanomicrobia	Methanomicrobiales	Methanocalculaceae	Methanocalculus
1565	Bacteria	Bacillota	Clostridia	Eubacteriales	Desulfotomaculaceae	Desulfotomaculum
1565040	Bacteria	Pseudomonadota	Alphaproteobacteria	Hyphomicrobiales	Hyphomicrobiaceae	Limoniibacter
1565536	Bacteria	Bacteroidota	Flavobacteriia	Flavobacteriales	Flavobacteriaceae	Yeosuana
1566825	Eukaryota	Basidiomycota	Agaricomycetes	Polyporales	Polyporaceae	Ganoderma
1566827	Bacteria	Pseudomonadota	Alphaproteobacteria	Parvularculales	Parvularculaceae	Aquisalinus
1567108	Bacteria	Bacteroidota	Cytophagia	Cytophagales	Hymenobacteraceae	Rufibacter
156892	Bacteria	Actinomycetota	Actinomycetes	Actinomycetales	Actinomycetaceae	Boudabousia
1569628	Eukaryota	Basidiomycota	Exobasidiomycetes	Microstromatales	NA	Jaminaea
1570016	Bacteria	Pseudomonadota	Gammaproteobacteria	Thiotrichales	NA	Thioflexithrix
1570344	Bacteria	Actinomycetota	Actinomycetes	Micrococcales	Demequinaceae	Demequina
1571157	Eukaryota	Ascomycota	Sordariomycetes	Coniochaetales	Coniochaetaceae	Coniochaeta
1571185	Bacteria	Bacillota	Bacilli	Bacillales	Thermoactinomycetaceae	Marinithermofilum
1571224	Bacteria	Pseudomonadota	Gammaproteobacteria	Oceanospirillales	Oceanospirillaceae	Nitrincola
1572645	Bacteria	Pseudomonadota	Gammaproteobacteria	Oceanospirillales	Oceanospirillaceae	Neptunomonas
1572762	Bacteria	Bacillota	Bacilli	Bacillales	Paenibacillaceae	Xylanibacillus
1572859	Bacteria	Pseudomonadota	Alphaproteobacteria	Hyphomicrobiales	Rhizobiaceae	Gellertiella
1575	Bacteria	Actinomycetota	Actinomycetes	Micrococcales	Microbacteriaceae	Leifsonia
157592	Bacteria	Pseudomonadota	Betaproteobacteria	Nitrosomonadales	Sterolibacteriaceae	Sterolibacterium
1576369	Bacteria	Planctomycetota	Planctomycetia	Planctomycetales	Planctomycetaceae	Planctomicrobium
1576542	Eukaryota	Ascomycota	Sordariomycetes	Hypocreales	Nectriaceae	Thelonectria
157673	Bacteria	Pseudomonadota	Gammaproteobacteria	Pasteurellales	Pasteurellaceae	Basfia
1576911	Bacteria	Pseudomonadota	Alphaproteobacteria	Hyphomicrobiales	Chelatococcaceae	Camelimonas
157692	Bacteria	Fusobacteriota	Fusobacteriia	Fusobacteriales	Leptotrichiaceae	Pseudoleptotrichia
1577687	Bacteria	Acidobacteriota	Terriglobia	Terriglobales	Acidobacteriaceae	Terracidiphilus
1577725	Eukaryota	Bacillariophyta	Coscinodiscophyceae	Thalassiosirales	Thalassiosiraceae	Conticribra
1577895	Bacteria	Pseudomonadota	Alphaproteobacteria	Rhodobacterales	Roseobacteraceae	Leisingera
1579316	Bacteria	Pseudomonadota	Alphaproteobacteria	Rhodobacterales	Roseobacteraceae	Falsihalocynthiibacte
1579333	Bacteria	Pseudomonadota	Alphaproteobacteria	Hyphomicrobiales	Rhodovibrionaceae	Limibacillus
1580	Bacteria	Bacillota	Bacilli	Lactobacillales	Lactobacillaceae	Levilactobacillus
158046	Eukaryota	Ascomycota	Eurotiomycetes	Phaeomoniellales	Phaeomoniellaceae	Phaeomoniella
1580589	Eukaryota	Evosea	NA	Pelobiontida	Pelomyxidae	Pelomyxa
158080	Bacteria	Pseudomonadota	Gammaproteobacteria	Oceanospirillales	Halomonadaceae	Chromohalobacter
1581061	Bacteria	Bacillota	Bacilli	Lactobacillales	Aerococcaceae	Abiotrophia
1581411	Bacteria	Verrucomicrobiota	Verrucomicrobiae	Verrucomicrobiales	Verrucomicrobiaceae	Luteolibacter
1581680	Bacteria	Pseudomonadota	Betaproteobacteria	Nitrosomonadales	Methylophilaceae	Candidatus
1582259	Bacteria	Bacillota	Tissierellia	Tissierellales	Tissierellaceae	Gudongella
1583	Bacteria	Bacillota	Bacilli	Lactobacillales	Lactobacillaceae	Weissella
158327	Bacteria	Pseudomonadota	Gammaproteobacteria	Oceanospirillales	Hahellaceae	Hahella
1584	Bacteria	Bacillota	Bacilli	Lactobacillales	Lactobacillaceae	Lactobacillus
158507	Eukaryota	Chlorophyta	Chlorophyceae	Chlamydomonadales	Chlamydomonadaceae	Oogamochlamys
1585974	Bacteria	Bacillota	Clostridia	Eubacteriales	Clostridiaceae	Beduini
158606	Eukaryota	Basidiomycota	Agaricomycetes	Polyporales	Polyporaceae	Trametes
1586233	Archaea	Euryarchaeota	Halobacteria	Halobacteriales	Haloarculaceae	Halosiccatus
158729	Eukaryota	Rhodophyta	Florideophyceae	Ceramiales	Delesseriaceae	Nitophyllum
158829	Eukaryota	Euglenozoa	Euglenida	Euglenales	Phacaceae	Phacus
158836	Bacteria	Pseudomonadota	Gammaproteobacteria	Enterobacterales	Enterobacteriaceae	Enterobacter
158841	Bacteria	Pseudomonadota	Gammaproteobacteria	Enterobacterales	Budviciaceae	Leminorella
158847	Bacteria	Bacillota	Negativicutes	Selenomonadales	Selenomonadaceae	Megamonas
158849	Bacteria	Pseudomonadota	Gammaproteobacteria	Enterobacterales	Morganellaceae	Moellerella
1588751	Bacteria	Bacillota	Tissierellia	NA	NA	NA
1588754	Bacteria	Bacillota	Negativicutes	Veillonellales	Veillonellaceae	NA
158877	Bacteria	Pseudomonadota	Gammaproteobacteria	Enterobacterales	Enterobacteriaceae	Yokenella
1590	Bacteria	Bacillota	Bacilli	Lactobacillales	Lactobacillaceae	Lactiplantibacillus
1592106	Bacteria	Acidobacteriota	Terriglobia	Terriglobales	Acidobacteriaceae	Terriglobus
1592317	Bacteria	Thermodesulfobacter	Desulfovibrionia	Desulfovibrionales	Desulfoplanaceae	Desulfoplanes
159291	Bacteria	Spirochaetota	Spirochaetia	Spirochaetales	Spirochaetaceae	Alkalispirochaeta
159346	Bacteria	Pseudomonadota	Alphaproteobacteria	Rhodobacterales	Roseobacteraceae	Roseibacterium
159449	Bacteria	Actinomycetota	Actinomycetes	Kitasatosporales	Streptomycetaceae	Embleya
1597	Bacteria	Bacillota	Bacilli	Lactobacillales	Lactobacillaceae	Lacticaseibacillus
159749	Eukaryota	Bacillariophyta	Coscinodiscophyceae	Thalassiosirales	Thalassiosiraceae	Thalassiosira
1598	Bacteria	Bacillota	Bacilli	Lactobacillales	Lactobacillaceae	Limosilactobacillus
1599	Bacteria	Bacillota	Bacilli	Lactobacillales	Lactobacillaceae	Latilactobacillus
160035	Eukaryota	Ascomycota	Dothideomycetes	NA	Zopfiaceae	Zopfia
160070	Eukaryota	Chlorophyta	Ulvophyceae	Ulotrichales	Tupiellaceae	Tupiella
160232	Archaea	Nanoarchaeota	Candidatus	Nanoarchaeia	Nanoarchaeales	Nanoarchaeaceae
160233	Archaea	Thermoproteota	Thermoprotei	Desulfurococcales	Desulfurococcaceae	Ignicoccus
1603	Bacteria	Bacillota	Bacilli	Lactobacillales	Lactobacillaceae	Amylolactobacillus
1603062	Eukaryota	Basidiomycota	Agaricomycetes	Boletales	Boletaceae	Lanmaoa
1603291	Bacteria	Pseudomonadota	Betaproteobacteria	Burkholderiales	Comamonadaceae	Alicycliphilus
1603295	Eukaryota	NA	NA	NA	NA	NA
160404	Bacteria	Bacillota	Clostridia	Eubacteriales	Lachnospiraceae	Anaerotignum
160434	Bacteria	Pseudomonadota	Gammaproteobacteria	Enterobacterales	Pectobacteriaceae	Samsonia
1604835	Bacteria	Pseudomonadota	Gammaproteobacteria	Thiotrichales	Thiotrichaceae	Achromatium
160502	Eukaryota	Mucoromycota	Glomeromycetes	Diversisporales	Gigasporaceae	Racocetra
160517	Eukaryota	Ascomycota	Pezizomycetes	Pezizales	Pezizaceae	Tirmania
1605367	Bacteria	Bacteroidota	Cytophagia	Cytophagales	Spirosomaceae	Jiulongibacter
1605368	Bacteria	Pseudomonadota	Gammaproteobacteria	Alteromonadales	Alteromonadaceae	Bowmanella
1605990	Bacteria	Actinomycetota	Actinomycetes	Streptosporangiales	Nocardiopsaceae	Actinorugispora
160619	Eukaryota	NA	Dinophyceae	Peridiniales	Kryptoperidiniaceae	Kryptoperidinium
160621	Eukaryota	NA	Dinophyceae	Gonyaulacales	Lingulodiniaceae	Lingulodinium
1607817	Bacteria	Pseudomonadota	Alphaproteobacteria	Rickettsiales	NA	Candidatus
160791	Bacteria	Pseudomonadota	Alphaproteobacteria	Sphingomonadales	Sphingomonadaceae	Rhizorhabdus
1607949	Bacteria	Pseudomonadota	Alphaproteobacteria	Hyphomicrobiales	Phyllobacteriaceae	Corticibacterium
160804	Archaea	Euryarchaeota	Halobacteria	Halobacteriales	Halobacteriaceae	NA
160846	Archaea	Euryarchaeota	Halobacteria	Natrialbales	Natrialbaceae	Natrialba
1610492	Bacteria	Bacteroidota	Cytophagia	Cytophagales	Hymenobacteraceae	Pontibacter
1610689	Eukaryota	Ascomycota	Sordariomycetes	Hypocreales	Sarocladiaceae	Sarocladium
1611323	Bacteria	Pseudomonadota	Gammaproteobacteria	Chromatiales	Ectothiorhodospiraceae	Halofilum
161154	Bacteria	Bacillota	Clostridia	Moorellales	Moorellaceae	Thermanaeromonas
1612202	Bacteria	Bacillota	Bacilli	Bacillales	Bacillaceae	Pelagirhabdus
161229	Eukaryota	Euglenozoa	Euglenida	Euglenales	Euglenaceae	Cryptoglena
1614	Bacteria	Bacillota	Bacilli	Lactobacillales	Lactobacillaceae	Fructilactobacillus
1614636	Bacteria	Pseudomonadota	Alphaproteobacteria	Sphingomonadales	Sphingosinicellaceae	Polymorphobacter
1615681	Bacteria	Acidobacteriota	Terriglobia	Terriglobales	Acidobacteriaceae	Acidicapsa
1615899	Eukaryota	Chlorophyta	Palmophyllophyceae	Palmophyllales	Palmophyllaceae	Palmophyllum
1615909	Bacteria	Cyanobacteriota	Cyanophyceae	Chroococcales	Chroococcaceae	Geminocystis
161662	Eukaryota	Ascomycota	Dothideomycetes	Mycosphaerellales	Teratosphaeriaceae	Teratosphaeria
1616834	Bacteria	Cyanobacteriota	Cyanophyceae	Pleurocapsales	Hydrococcaceae	Hydrococcus
1617415	Bacteria	Chloroflexota	Tepidiformia	NA	NA	NA
1617433	Bacteria	Candidatus	Hinthialibacterota	NA	NA	NA
1618207	Bacteria	Actinomycetota	Actinomycetes	Micrococcales	Micrococcaceae	Psychromicrobium
1618342	Bacteria	candidate	division	CPR1	NA	NA
1618348	Bacteria	candidate	division	CPR2	NA	NA
1618405	Bacteria	Candidatus	Curtissbacteria	NA	NA	NA
1618443	Bacteria	Candidatus	Gottesmanbacteria	NA	NA	NA
1618652	Bacteria	Candidatus	Giovannonibacteria	NA	NA	NA
1618995	Bacteria	Candidatus	Uhrbacteria	NA	NA	NA
1619019	Bacteria	Candidatus	Yanofskybacteria	NA	NA	NA
1619041	Bacteria	Candidatus	Magasanikbacteria	NA	NA	NA
1619234	Bacteria	Bacillota	Clostridia	Eubacteriales	Lachnospiraceae	Anaerobium
1619308	Bacteria	Actinomycetota	Actinomycetes	Micrococcales	Microbacteriaceae	Cnuibacter
1619313	Bacteria	Pseudomonadota	Gammaproteobacteria	Enterobacterales	Erwiniaceae	Duffyella
161997	Eukaryota	Ascomycota	Lecanoromycetes	Peltigerales	Peltigeraceae	Peltigera
1620215	Bacteria	Pseudomonadota	Gammaproteobacteria	Acidiferrobacterale	Acidiferrobacteraceae	Sulfuricaulis
162120	Eukaryota	Oomycota	NA	Peronosporales	Peronosporaceae	Pseudoperonospora
162125	Eukaryota	Oomycota	NA	Peronosporales	Peronosporaceae	Hyaloperonospora
1621989	Bacteria	Thermodesulfobacter	Candidatus	Desulfofervidia	Candidatus	Desulfofervidales
1623	Bacteria	Bacillota	Bacilli	Lactobacillales	Lactobacillaceae	Ligilactobacillus
1623398	Bacteria	Actinomycetota	Actinomycetes	Jiangellales	Jiangellaceae	Jiangella
1627892	Bacteria	Bacteroidota	Flavobacteriia	Flavobacteriales	Flavobacteriaceae	Dokdonia
1627894	Bacteria	Bacteroidota	Bacteroidia	Bacteroidales	Porphyromonadaceae	Lascolabacillus
1627895	Bacteria	Fusobacteriota	Fusobacteriia	Fusobacteriales	Fusobacteriaceae	Hypnocyclicus
1628148	Bacteria	Pseudomonadota	Gammaproteobacteria	Chromatiales	Chromatiaceae	Rheinheimera
1628157	Bacteria	Bacteroidota	Bacteroidia	Marinilabiliales	Marinilabiliaceae	Carboxylicivirga
1628250	Bacteria	Bacteroidota	Flavobacteriia	Flavobacteriales	Flavobacteriaceae	Mesonia
1629051	Bacteria	Actinomycetota	Actinomycetes	Micrococcales	Micrococcaceae	Specibacter
1629062	Bacteria	Actinomycetota	Actinomycetes	Geodermatophilales	Antricoccaceae	Antricoccus
1629334	Bacteria	Pseudomonadota	Alphaproteobacteria	Holosporales	Caedimonadaceae	Caedimonas
1629404	Bacteria	Pseudomonadota	Betaproteobacteria	Rhodocyclales	Rhodocyclaceae	Denitromonas
1630	Bacteria	Bacillota	Erysipelotrichia	Erysipelotrichales	Coprobacillaceae	Kandleria
1630683	Eukaryota	Bacillariophyta	Coscinodiscophyceae	Coscinodiscales	Hemidiscaceae	Actinocyclus
163096	Eukaryota	Chlorophyta	Chlorophyceae	Chlorosarcinales	Chlorosarcinaceae	Chlorosarcina
1631346	Bacteria	Bacillota	Bacilli	Bacillales	Bacillaceae	Rubeoparvulum
1631968	Bacteria	Pseudomonadota	Gammaproteobacteria	Alteromonadales	Alteromonadaceae	Planctobacterium
1632858	Bacteria	Bacillota	Bacilli	Bacillales	Bacillaceae	Massilibacterium
1632859	Bacteria	Pseudomonadota	Gammaproteobacteria	Chromatiales	Chromatiaceae	Arsukibacterium
1632864	Bacteria	Planctomycetota	Planctomycetia	Planctomycetales	Planctomycetaceae	Planctomyces
1632865	Bacteria	Planctomycetota	Planctomycetia	Pirellulales	Pirellulaceae	Pirellula
1632866	Bacteria	Pseudomonadota	Gammaproteobacteria	Alteromonadales	Alteromonadaceae	Alkalimarinus
1632867	Bacteria	Pseudomonadota	Gammaproteobacteria	Methylococcales	Methylococcaceae	Methylocucumis
1633335	Bacteria	Pseudomonadota	Alphaproteobacteria	Rhodospirillales	Thalassobaculaceae	Thalassobaculum
163516	Eukaryota	Bacillariophyta	Coscinodiscophyceae	Leptocylindrales	Leptocylindraceae	Leptocylindrus
1635258	Bacteria	Thermodesulfobacter	Desulfovibrionia	Desulfovibrionales	Desulfonauticaceae	Desulfonauticus
1635283	Archaea	Euryarchaeota	Thermococci	Thermococcales	NA	NA
1635284	Archaea	Euryarchaeota	Methanobacteria	Methanobacteriales	Methanobacteriaceae	NA
1635288	Bacteria	Bacillota	Clostridia	Thermoanaerobactera	NA	NA
1635293	Bacteria	Thermotogota	Thermotogae	Thermotogales	NA	NA
1635327	Bacteria	Pseudomonadota	Gammaproteobacteria	Orbales	Orbaceae	Zophobihabitans
163869	Bacteria	Pseudomonadota	Gammaproteobacteria	Alteromonadales	Pseudoalteromonadaceae	Algicola
1639	Bacteria	Bacillota	Bacilli	Bacillales	Listeriaceae	Listeria
1639000	Eukaryota	Basidiomycota	Tremellomycetes	Tremellales	Trimorphomycetaceae	Saitozyma
1639108	Bacteria	Pseudomonadota	Gammaproteobacteria	Enterobacterales	Yersiniaceae	Chania
1639882	Bacteria	Gemmatimonadota	Longimicrobiia	Longimicrobiales	Longimicrobiaceae	Longimicrobium
1640652	Bacteria	Actinomycetota	Actinomycetes	Micrococcales	Microbacteriaceae	Lysinibacter
1640674	Bacteria	Bacteroidota	Bacteroidia	Bacteroidales	Williamwhitmaniaceae	Williamwhitmania
1641715	Bacteria	Pseudomonadota	Gammaproteobacteria	Cellvibrionales	Spongiibacteraceae	Sinobacterium
1641854	Bacteria	Acidobacteriota	Terriglobia	Terriglobales	Acidobacteriaceae	Acidobacterium
1641855	Bacteria	Pseudomonadota	Alphaproteobacteria	Hyphomicrobiales	Beijerinckiaceae	Beijerinckia
1641869	Bacteria	Pseudomonadota	Alphaproteobacteria	Hyphomicrobiales	Beijerinckiaceae	Methylocapsa
1642495	Bacteria	Actinomycetota	Actinomycetes	Jiangellales	Jiangellaceae	Phytoactinopolyspora
1642702	Bacteria	Bacillota	Bacilli	Bacillales	Thermoactinomycetaceae	Paludifilum
1643428	Bacteria	Candidatus	Kryptonia	NA	NA	NA
1644118	Bacteria	Deinococcota	Deinococci	Thermales	Thermaceae	Calidithermus
164451	Archaea	Thermoproteota	Thermoprotei	Thermoproteales	Thermoproteaceae	Vulcanisaeta
164546	Bacteria	Pseudomonadota	Betaproteobacteria	Burkholderiales	Burkholderiaceae	Cupriavidus
1645740	Bacteria	Thermomicrobiota	Thermomicrobia	Thermomicrobiales	NA	NA
164576	Eukaryota	Ascomycota	Coniocybomycetes	Coniocybales	Coniocybaceae	Chaenotheca
1646	Bacteria	Actinomycetota	Actinomycetes	Micrococcales	Micrococcaceae	Renibacterium
1647582	Bacteria	Bacteroidota	Flavobacteriia	Flavobacteriales	Flavobacteriaceae	Wenyingzhuangia
164912	Eukaryota	Microsporidia	NA	NA	Astathelohaniidae	Astathelohania
1649169	Bacteria	Bacteroidota	Chitinophagia	Chitinophagales	Chitinophagaceae	Taibaiella
1649283	Eukaryota	NA	Dinophyceae	Syndiniales	Syndiniaceae	Hematodinium
1650286	Eukaryota	Chlorophyta	Trebouxiophyceae	Chlorellales	Chlorellaceae	Chlorella
1650662	Bacteria	Bacillota	Clostridia	Eubacteriales	Clostridiaceae	Desnuesiella
1650663	Bacteria	Bacillota	Clostridia	Eubacteriales	Oscillospiraceae	Fournierella
1651774	Bacteria	Chlamydiota	Chlamydiia	Parachlamydiales	Simkaniaceae	Candidatus
165179	Bacteria	Bacteroidota	Bacteroidia	Bacteroidales	Prevotellaceae	Prevotella
1652	Bacteria	Bacillota	Bacilli	Lactobacillales	Carnobacteriaceae	Alloiococcus
1653334	Bacteria	Pseudomonadota	Alphaproteobacteria	Hyphomicrobiales	Salinarimonadaceae	Saliniramus
1653389	Eukaryota	Rhodophyta	Florideophyceae	Nemaliales	Liagoraceae	Izziella
1653392	Eukaryota	Rhodophyta	Florideophyceae	Nemaliales	Liagoraceae	Liagoropsis
1653435	Bacteria	Bacillota	Clostridia	Eubacteriales	Lachnospiraceae	Merdimonas
1653476	Bacteria	Thermodesulfobacter	Thermodesulfobacteria	Thermodesulfobacter	Thermodesulfobacteriace	Caldimicrobium
1653480	Bacteria	Actinomycetota	Actinomycetes	Pseudonocardiales	Pseudonocardiaceae	Alloactinosynnema
1653776	Bacteria	Bacillota	Bacilli	Bacillales	Bacillaceae	Halalkalibacter
1653831	Bacteria	Bacteroidota	Flavobacteriia	Flavobacteriales	Blattabacteriaceae	Blattabacterium
1653858	Bacteria	Pseudomonadota	Gammaproteobacteria	Chromatiales	Chromatiaceae	Thiospirillum
1655234	Bacteria	Pseudomonadota	Gammaproteobacteria	Alteromonadales	Colwelliaceae	Thalassotalea
1655419	Bacteria	Bacteroidota	Cytophagia	Cytophagales	Cytophagaceae	Rhabdobacter
1655435	Bacteria	Actinomycetota	Actinomycetes	Micrococcales	Beutenbergiaceae	Serinibacter
1655638	Bacteria	Bacillota	Clostridia	Eubacteriales	Peptococcaceae	NA
1656884	Bacteria	Actinomycetota	Actinomycetes	Micrococcales	Dermacoccaceae	Metallococcus
1658108	Bacteria	Bacillota	Clostridia	Eubacteriales	Lachnospiraceae	Niameybacter
1658111	Bacteria	Bacillota	Clostridia	Eubacteriales	Clostridiaceae	Inediibacterium
165813	Bacteria	Bacillota	Tissierellia	Tissierellales	Sporanaerobacteraceae	Sporanaerobacter
1658174	Eukaryota	Ascomycota	Eurotiomycetes	Onygenales	Ajellomycetaceae	Blastomyces
1658444	Eukaryota	Ascomycota	Sordariomycetes	NA	NA	Neoarthrinium
1660	Bacteria	Actinomycetota	Actinomycetes	Actinomycetales	Actinomycetaceae	Schaalia
1660125	Bacteria	Pseudomonadota	Alphaproteobacteria	Hyphomicrobiales	Devosiaceae	Pelagibacterium
1660198	Bacteria	Actinomycetota	Actinomycetes	Micrococcales	Dermacoccaceae	Leekyejoonella
1664694	Eukaryota	Ascomycota	Eurotiomycetes	Chaetothyriales	Herpotrichiellaceae	Phialophora
166485	Bacteria	Bacillota	Clostridia	Eubacteriales	Clostridiaceae	Caminicella
166501	Bacteria	Chloroflexota	NA	NA	NA	Thermobaculum
166939	Bacteria	Bacillota	Bacilli	Lactobacillales	Carnobacteriaceae	Allofustis
1670455	Archaea	Thermoproteota	Thermoprotei	Sulfolobales	Sulfolobaceae	Sulfodiicoccus
1670608	Eukaryota	Ascomycota	Geoglossomycetes	Geoglossales	Geoglossaceae	Glutinoglossum
1670830	Bacteria	Actinomycetota	Nitriliruptoria	Egicoccales	Egicoccaceae	Egicoccus
1670831	Bacteria	Actinomycetota	Nitriliruptoria	Egibacterales	Egibacteraceae	Egibacter
1671680	Bacteria	Actinomycetota	Actinomycetes	Micrococcales	Microbacteriaceae	Rathayibacter
1671698	Bacteria	Cyanobacteriota	Cyanophyceae	Oscillatoriales	Microcoleaceae	Hydrocoleum
167356	Eukaryota	Basidiomycota	Agaricomycetes	Hymenochaetales	Hymenochaetaceae	Inonotus
1673631	Bacteria	Pseudomonadota	Alphaproteobacteria	Rhodobacterales	Paracoccaceae	Maliponia
167371	Eukaryota	Basidiomycota	Agaricomycetes	Hymenochaetales	Hymenochaetaceae	Phellinidium
1673717	Bacteria	Bacillota	Clostridia	Eubacteriales	Oscillospiraceae	Anaeromassilibacillus
1673718	Bacteria	Bacteroidota	Bacteroidia	Bacteroidales	Porphyromonadaceae	Massilibacteroides
1673723	Bacteria	Bacillota	Tissierellia	Tissierellales	Peptoniphilaceae	Murdochiella
1673724	Bacteria	Bacillota	Clostridia	Eubacteriales	NA	Neofamilia
1673888	Eukaryota	Basidiomycota	Ustilaginomycetes	Violaceomycetales	Violaceomycetaceae	Violaceomyces
1674942	Bacteria	Bacillota	Bacilli	Bacillales	Sporolactobacillaceae	Caenibacillus
1675686	Bacteria	Pseudomonadota	Gammaproteobacteria	Acidiferrobacterale	Acidiferrobacteraceae	Sulfurifustis
167642	Bacteria	Fusobacteriota	Fusobacteriia	Fusobacteriales	Fusobacteriaceae	Ilyobacter
1677858	Bacteria	Bacillota	Negativicutes	Selenomonadales	Sporomusaceae	Propionispora
1678131	Bacteria	Pseudomonadota	Alphaproteobacteria	Rhodobacterales	Paracoccaceae	Cypionkella
1678448	Archaea	Euryarchaeota	Halobacteria	Haloferacales	Halorubraceae	Haloparvum
1678840	Bacteria	Chloroflexota	Anaerolineae	Anaerolineales	Anaerolineaceae	Flexilinea
1678841	Bacteria	Bacteroidota	Bacteroidia	Bacteroidales	Lentimicrobiaceae	Lentimicrobium
1679076	Archaea	Euryarchaeota	Halobacteria	Natrialbales	Natrialbaceae	Natronobiforma
1679083	Archaea	Euryarchaeota	Halobacteria	Natrialbales	Natrialbaceae	Natrarchaeobius
1679093	Archaea	Euryarchaeota	Halobacteria	Natrialbales	Natrialbaceae	Natronolimnobius
1679096	Archaea	Euryarchaeota	Halobacteria	Halobacteriales	Haloarculaceae	Halococcoides
1679444	Bacteria	Verrucomicrobiota	Verrucomicrobiae	Verrucomicrobiales	Akkermansiaceae	Akkermansia
1679460	Bacteria	Pseudomonadota	Alphaproteobacteria	Rhodobacterales	Paracoccaceae	Marinibacterium
167977	Eukaryota	Rhodophyta	Florideophyceae	Ceramiales	Delesseriaceae	Haraldiophyllum
1680762	Bacteria	Pseudomonadota	Gammaproteobacteria	Pseudomonadales	Ventosimonadaceae	Ventosimonas
1681835	Bacteria	Bacteroidota	Cytophagia	Cytophagales	Spirosomaceae	Emticicia
1682393	Eukaryota	Ascomycota	Sordariomycetes	Xylariales	Microdochiaceae	Microdochium
1682490	Bacteria	Pseudomonadota	Betaproteobacteria	Nitrosomonadales	Gallionellaceae	Ferrigenium
1682741	Bacteria	Actinomycetota	Actinomycetes	Micrococcales	Micrococcaceae	Zafaria
1683161	Bacteria	Pseudomonadota	Alphaproteobacteria	Hyphomicrobiales	Pleomorphomonadaceae	Chthonobacter
168379	Bacteria	Pseudomonadota	Gammaproteobacteria	Chromatiales	Ectothiorhodospiraceae	Halorhodospira
168384	Bacteria	Bacillota	Clostridia	Eubacteriales	Lachnospiraceae	Marvinbryantia
1684307	Eukaryota	Basidiomycota	Exobasidiomycetes	Microstromatales	NA	Pseudomicrostroma
168471	Bacteria	Pseudomonadota	Betaproteobacteria	Neisseriales	Chromobacteriaceae	Laribacter
168477	Eukaryota	Ascomycota	Eurotiomycetes	Eurotiales	Aspergillaceae	Phialomyces
1685126	Archaea	Candidatus	Bathyarchaeota	Candidatus	Bathyarchaeia	NA
1685382	Bacteria	Pseudomonadota	Alphaproteobacteria	Rhodobacterales	Roseobacteraceae	Ponticoccus
1686064	Bacteria	Pseudomonadota	Betaproteobacteria	Burkholderiales	Sphaerotilaceae	Methylibium
1686296	Bacteria	Bacteroidota	Bacteroidia	Bacteroidales	Porphyromonadaceae	Gabonia
168697	Bacteria	Actinomycetota	Actinomycetes	Micromonosporales	Micromonosporaceae	Salinispora
1689272	Bacteria	Pseudomonadota	Betaproteobacteria	Neisseriales	Neisseriaceae	Vitreoscilla
1689303	Bacteria	Bacillota	Tissierellia	Tissierellales	Peptoniphilaceae	Lagierella
1690039	Bacteria	Pseudomonadota	Alphaproteobacteria	Rhodobacterales	Paracoccaceae	Monaibacterium
1690220	Bacteria	Actinomycetota	Actinomycetes	Micrococcales	Intrasporangiaceae	Phycicoccus
1694	Bacteria	Actinomycetota	Actinomycetes	Bifidobacteriales	Bifidobacteriaceae	Bifidobacterium
1695997	Bacteria	Pseudomonadota	Alphaproteobacteria	Rhodobacterales	Paracoccaceae	Pseudoprimorskyibacte
169778	Eukaryota	NA	Phaeophyceae	Laminariales	Laminariaceae	Arthrothamnus
1699272	Eukaryota	Rhodophyta	Bangiophyceae	Bangiales	Bangiaceae	Pyropia
1699371	Archaea	Euryarchaeota	Halobacteria	Natrialbales	Natrialbaceae	Natrinema
169976	Bacteria	Pseudomonadota	Alphaproteobacteria	Sphingomonadales	Sphingomonadaceae	NA
170000	Eukaryota	Basidiomycota	Pucciniomycetes	Pucciniales	Phakopsoraceae	Phakopsora
170011	Eukaryota	Ascomycota	Lecanoromycetes	Pertusariales	Pertusariaceae	Pertusaria
1702097	Archaea	Thermoproteota	Thermoprotei	Sulfolobales	Sulfolobaceae	Saccharolobus
1702221	Bacteria	Bacillota	Erysipelotrichia	Erysipelotrichales	Erysipelotrichaceae	Faecalibaculum
1703332	Bacteria	Bacillota	Clostridia	Eubacteriales	Lachnospiraceae	Butyribacter
1703343	Bacteria	Bacteroidota	Flavobacteriia	Flavobacteriales	Flavobacteriaceae	Marinirhabdus
1703345	Bacteria	Bacteroidota	Chitinophagia	Chitinophagales	Chitinophagaceae	Niastella
1703355	Bacteria	Gemmatimonadota	Gemmatimonadetes	Gemmatimonadales	Gemmatimonadaceae	Gemmatimonas
1703383	Bacteria	Pseudomonadota	Acidithiobacillia	Acidithiobacillales	NA	NA
1704023	Bacteria	Nitrospirota	Nitrospiria	NA	NA	NA
1704032	Bacteria	candidate	division	KD3	62	NA
1704085	Bacteria	Pseudomonadota	Gammaproteobacteria	Alteromonadales	Colwelliaceae	NA
1704290	Bacteria	Cyanobacteriota	Cyanophyceae	Nostocales	Hapalosiphonaceae	Hapalosiphon
1704307	Bacteria	Verrucomicrobiota	Spartobacteria	NA	NA	Candidatus
170446	Eukaryota	Basidiomycota	Agaricomycetes	Cantharellales	Ceratobasidiaceae	Ceratobasidium
1704499	Bacteria	Pseudomonadota	Gammaproteobacteria	Methylococcales	Methylococcaceae	Methylovulum
1705388	Bacteria	Cyanobacteriota	Cyanophyceae	Oscillatoriales	Microcoleaceae	Planktothricoides
1705564	Archaea	Euryarchaeota	Candidatus	Methanofastidiosa	NA	NA
1705730	Bacteria	Thermodesulfobacter	Desulfarculia	Candidatus	Adiutricales	Candidatus
1706046	Bacteria	Pseudomonadota	Betaproteobacteria	Nitrosomonadales	Sulfuricellaceae	Sulfurirhabdus
1706840	Bacteria	Actinomycetota	Actinomycetes	Streptosporangiales	Streptosporangiaceae	Streptosporangium
1707093	Bacteria	Bacillota	Bacilli	Bacillales	Bacillaceae	Margalitia
1707787	Eukaryota	Chlorophyta	Chlorophyceae	Chaetopeltidales	Chaetopeltidaceae	Koshicola
1707966	Bacteria	Myxococcota	NA	Polyangiales	Polyangiaceae	Racemicystis
1708749	Bacteria	Actinomycetota	Actinomycetes	Propionibacteriales	Nocardioidaceae	Tenggerimyces
1709001	Bacteria	Pseudomonadota	Alphaproteobacteria	Hyphomicrobiales	Pleomorphomonadaceae	Mongoliimonas
1709381	Eukaryota	Ascomycota	Dothideomycetes	Mycosphaerellales	Teratosphaeriaceae	Baudoinia
1710	Bacteria	Actinomycetota	Actinomycetes	Micrococcales	Promicromonosporaceae	Cellulosimicrobium
1710538	Archaea	Euryarchaeota	Halobacteria	Halobacteriales	Haloarculaceae	Halosimplex
1712261	Bacteria	Pseudomonadota	Alphaproteobacteria	Hyphomicrobiales	Parvibaculaceae	Pyruvatibacter
1712410	Bacteria	Bacillota	Clostridia	Eubacteriales	Peptococcaceae	Thermanaerosceptrum
1712417	Eukaryota	NA	NA	Jakobida	Stygiellidae	Stygiella
1712665	Bacteria	Bacillota	Clostridia	Eubacteriales	Lachnospiraceae	Agathobacter
1713725	Archaea	Candidatus	Thermoplasmatota	Thermoplasmata	Methanomassiliicoccales	NA
171437	Bacteria	Pseudomonadota	Alphaproteobacteria	Rhodospirillales	Geminicoccaceae	Tistrella
171480	Eukaryota	Basidiomycota	Agaricomycetes	Agaricales	Cortinariaceae	Phlegmacium
1715348	Bacteria	Pseudomonadota	Alphaproteobacteria	Sphingomonadales	Sphingosinicellaceae	Sandaracinobacter
1715677	Eukaryota	Apicomplexa	Aconoidasida	Haemosporida	Plasmodiidae	Polychromophilus
1715691	Bacteria	Pseudomonadota	Alphaproteobacteria	Rhodobacterales	Paracoccaceae	Cognatishimia
171674	Bacteria	Pseudomonadota	Alphaproteobacteria	Rhodospirillales	Rhodospirillaceae	Inquilinus
171698	Bacteria	Aquificota	Aquificae	Aquificales	NA	NA
1717	Bacteria	Actinomycetota	Actinomycetes	Mycobacteriales	Corynebacteriaceae	Corynebacterium
1717717	Bacteria	Bacteroidota	Bacteroidia	Marinilabiliales	Marinifilaceae	Labilibaculum
1719034	Bacteria	Bacteroidota	Flavobacteriia	Flavobacteriales	Flavobacteriaceae	Flavihalobacter
1720083	Bacteria	Bacillota	Bacilli	Lactobacillales	Lactobacillaceae	Acetilactobacillus
1720294	Bacteria	Bacillota	Clostridia	Eubacteriales	Lachnospiraceae	Eisenbergiella
1720313	Bacteria	Bacillota	Clostridia	Eubacteriales	Oscillospiraceae	Bittarella
1720315	Bacteria	Actinomycetota	Coriobacteriia	Eggerthellales	Eggerthellaceae	Hugonella
1720316	Bacteria	Bacillota	Clostridia	Eubacteriales	Clostridiaceae	Senegalia
1723382	Bacteria	Bacillota	Tissierellia	Tissierellales	Peptoniphilaceae	Urinicoccus
1723384	Bacteria	Bacillota	Clostridia	Eubacteriales	NA	Fenollaria
172621	Eukaryota	Ascomycota	Lecanoromycetes	Lecanorales	Parmeliaceae	Imshaugia
172901	Bacteria	Lentisphaerota	Lentisphaeria	Victivallales	Victivallaceae	Victivallis
172961	Eukaryota	Rhodophyta	Florideophyceae	Gracilariales	Gracilariaceae	Gracilaria
1729713	Bacteria	Candidatus	Fermentibacteria	Candidatus	Fermentibacteria	class
172989	Eukaryota	Rhodophyta	Florideophyceae	Gracilariales	Gracilariaceae	Melanthalia
1730871	Bacteria	Bacteroidota	Cytophagia	Cytophagales	Cyclobacteriaceae	Belliella
1731	Bacteria	Bacillota	Clostridia	Eubacteriales	Peptostreptococcaceae	Peptoclostridium
1732214	Bacteria	Candidatus	Cloacimonadota	Candidatus	Cloacimonadia	Candidatus
1734049	Bacteria	Bacillota	Clostridia	Eubacteriales	Clostridiaceae	Serpentinicella
1734398	Bacteria	Bacillota	Clostridia	Eubacteriales	Gracilibacteraceae	Gracilibacter
173468	Eukaryota	Rhodophyta	Florideophyceae	Acrosymphytales	Schimmelmanniaceae	Schimmelmannia
173495	Eukaryota	Chlorophyta	Ulvophyceae	Oltmansiellopsidale	NA	Neodangemannia
1735	Bacteria	Bacillota	Erysipelotrichia	Erysipelotrichales	Erysipelotrichaceae	Holdemanella
1735038	Bacteria	Pseudomonadota	Betaproteobacteria	Rhodocyclales	Rhodocyclaceae	Oryzomicrobium
1735103	Bacteria	Pseudomonadota	Alphaproteobacteria	Hyphomicrobiales	Phyllobacteriaceae	Nitratireductor
1735162	Bacteria	Candidatus	Peregrinibacteria	Candidatus	Peribacteria	Candidatus
1736316	Bacteria	Pseudomonadota	Betaproteobacteria	Burkholderiales	Comamonadaceae	Pseudorhodoferax
1736662	Eukaryota	Ascomycota	Sordariomycetes	Hypocreales	Nectriaceae	Stylonectria
1736674	Bacteria	Bacteroidota	Flavobacteriia	Flavobacteriales	Flavobacteriaceae	Algibacter
1737446	Bacteria	Pseudomonadota	Betaproteobacteria	Neisseriales	Chromobacteriaceae	Chitinibacter
1737488	Bacteria	Pseudomonadota	Gammaproteobacteria	Alteromonadales	NA	Motilimonas
1737490	Bacteria	Pseudomonadota	Gammaproteobacteria	Cellvibrionales	Cellvibrionaceae	Agarilytica
1737570	Bacteria	Pseudomonadota	Alphaproteobacteria	Rhodobacterales	Paracoccaceae	Kandeliimicrobium
1738132	Eukaryota	Basidiomycota	Agaricomycetes	Agaricales	Mycenaceae	Roridomyces
1740263	Bacteria	Bacteroidota	Flavobacteriia	Flavobacteriales	Crocinitomicaceae	Crocinitomix
174080	Eukaryota	Ascomycota	Lecanoromycetes	Lecanorales	Cladoniaceae	Cladonia
1742774	Bacteria	Bacillota	Bacilli	Bacillales	Paenibacillaceae	Paenibacillus
1743262	Bacteria	Actinomycetota	Actinomycetes	Micrococcales	Cellulomonadaceae	Pseudactinotalea
1744	Bacteria	Actinomycetota	Actinomycetes	Propionibacteriales	Propionibacteriaceae	Propionibacterium
174425	Eukaryota	Ascomycota	Lichinomycetes	Lichinales	Lichinaceae	Lichina
1744976	Bacteria	Cyanobacteriota	Cyanophyceae	Pseudanabaenales	Romeriaceae	Romeria
1745713	Bacteria	Bacillota	Clostridia	Eubacteriales	Lachnospiraceae	Bariatricus
174685	Eukaryota	Microsporidia	NA	NA	Ordosporidae	Ordospora
1747	Bacteria	Actinomycetota	Actinomycetes	Propionibacteriales	Propionibacteriaceae	Cutibacterium
174709	Bacteria	Bacillota	Erysipelotrichia	Erysipelotrichales	Erysipelotrichaceae	Allobaculum
1747223	Bacteria	Pseudomonadota	Alphaproteobacteria	Rhodospirillales	Acetobacteraceae	Acidisphaera
1748965	Bacteria	Thermodesulfobacter	Desulfobacteria	Desulfobacterales	Desulfobacteraceae	Desulfatiglans
1749	Bacteria	Actinomycetota	Actinomycetes	Propionibacteriales	Propionibacteriaceae	Acidipropionibacteriu
1750	Bacteria	Actinomycetota	Actinomycetes	Propionibacteriales	Propionibacteriaceae	Arachnia
1750568	Eukaryota	Basidiomycota	Agaricomycetes	Cantharellales	Cantharellaceae	Cantharellus
1750597	Bacteria	Pseudomonadota	Gammaproteobacteria	Chromatiales	Ectothiorhodospiraceae	Inmirania
1750598	Bacteria	NA	Deltaproteobacteria	NA	NA	Dissulfurimicrobium
1750599	Bacteria	Bacteroidota	Cytophagia	Cytophagales	Cyclobacteriaceae	Mongoliibacter
1750698	Bacteria	Bacteroidota	Cytophagia	Cytophagales	Spirosomaceae	Arsenicibacter
1751046	Bacteria	Pseudomonadota	Betaproteobacteria	Rhodocyclales	Fluviibacteraceae	Fluviibacter
1751298	Bacteria	Actinomycetota	Actinomycetes	Micromonosporales	Micromonosporaceae	Mangrovihabitans
1751427	Bacteria	Bacteroidota	Cytophagia	Cytophagales	NA	Solirubrum
1753	Bacteria	Actinomycetota	Actinomycetes	Propionibacteriales	Propionibacteriaceae	Propioniferax
1754012	Bacteria	Bacillota	Erysipelotrichia	Erysipelotrichales	Erysipelotrichaceae	Breznakia
1754192	Eukaryota	Chytridiomycota	Neocallimastigomycete	Neocallimastigales	Neocallimastigaceae	Anaeromyces
1755099	Bacteria	Pseudomonadota	Gammaproteobacteria	Enterobacterales	Enterobacteriaceae	Pseudenterobacter
175570	Bacteria	Actinomycetota	Actinomycetes	Micromonosporales	Micromonosporaceae	Virgisporangium
1755811	Bacteria	Pseudomonadota	Gammaproteobacteria	Vibrionales	Vibrionaceae	Paraphotobacterium
1755814	Bacteria	Thermotogota	Thermotogae	Petrotogales	Petrotogaceae	Marinitoga
1756106	Eukaryota	Ascomycota	Sordariomycetes	Hypocreales	Stachybotryaceae	Myrothecium
175628	Bacteria	Actinomycetota	Actinomycetes	Mycobacteriales	Gordoniaceae	Gordonia
1756294	Eukaryota	Chlorophyta	Chlorophyceae	Chlamydomonadales	Chlamydomonadaceae	Carteria
1759059	Bacteria	Pseudomonadota	Alphaproteobacteria	Hyphomonadales	Hyphomonadaceae	Candidatus
1760988	Bacteria	Pseudomonadota	Gammaproteobacteria	Methylococcales	Methylococcaceae	Methylomagnum
1761012	Bacteria	Bacillota	Clostridia	Eubacteriales	Peptococcaceae	Candidatus
176275	Eukaryota	Ascomycota	Sordariomycetes	Hypocreales	Cordycipitaceae	Beauveria
1763456	Eukaryota	Ascomycota	Leotiomycetes	Helotiales	Pezizellaceae	Calycina
1763537	Bacteria	Bacteroidota	Flavobacteriia	Flavobacteriales	Flavobacteriaceae	Cochleicola
1763547	Bacteria	NA	NA	NA	NA	Vermiphilus
1763828	Bacteria	Pseudomonadota	Alphaproteobacteria	Sphingomonadales	Sphingomonadaceae	Hankyongella
1764295	Eukaryota	Chlorophyta	Chloropicophyceae	Chloropicales	Chloropicaceae	Chloropicon
1764367	Eukaryota	Bacillariophyta	Bacillariophyceae	Naviculales	Naviculaceae	Haslea
1765683	Bacteria	Bacillota	Bacilli	Bacillales	Alicyclobacillaceae	Ferroacidibacillus
1765737	Bacteria	NA	Deltaproteobacteria	NA	Dissulfurirhabdaceae	Dissulfurirhabdus
1766203	Bacteria	Bacillota	Clostridia	Eubacteriales	Clostridiaceae	Abyssisolibacter
176626	Eukaryota	Basidiomycota	Agaricomycetes	Boletales	Rhizopogonaceae	Rhizopogon
1766719	Bacteria	Fusobacteriota	Fusobacteriia	Fusobacteriales	Leptotrichiaceae	Caviibacter
1768010	Bacteria	Actinomycetota	Actinomycetes	Pseudonocardiales	Pseudonocardiaceae	Actinophytocola
1768907	Bacteria	Pseudomonadota	Gammaproteobacteria	NA	NA	Pseudohongiella
1769250	Bacteria	Pseudomonadota	Betaproteobacteria	Burkholderiales	NA	Paucibacter
1769291	Bacteria	Fusobacteriota	Fusobacteriia	Fusobacteriales	Leptotrichiaceae	Oceanivirga
1769422	Bacteria	Actinomycetota	Actinomycetes	Bifidobacteriales	Bifidobacteriaceae	Galliscardovia
1770053	Bacteria	Pseudomonadota	Betaproteobacteria	Burkholderiales	Burkholderiaceae	Chitinasiproducens
1770527	Bacteria	Bacteroidota	Cytophagia	Cytophagales	Spirosomaceae	Larkinella
1770614	Eukaryota	Ascomycota	Dothideomycetes	Pleosporales	Phaeosphaeriaceae	NA
1773	Bacteria	Actinomycetota	Actinomycetes	Mycobacteriales	Mycobacteriaceae	Mycobacterium
1773489	Bacteria	Pseudomonadota	Alphaproteobacteria	Rhodospirillales	Thalassospiraceae	Varunaivibrio
177400	Bacteria	Bacteroidota	Bacteroidia	Marinilabiliales	Marinilabiliaceae	Anaerophaga
1774096	Eukaryota	Chytridiomycota	Chytridiomycetes	Chytridiales	Chytridiaceae	NA
1774748	Bacteria	Actinomycetota	Actinomycetes	Micrococcales	Brevibacteriaceae	Sediminivirga
1774954	Bacteria	Pseudomonadota	Alphaproteobacteria	Sphingomonadales	Sphingomonadaceae	Novosphingobium
1774969	Bacteria	Pseudomonadota	Alphaproteobacteria	Hyphomicrobiales	Hyphomicrobiaceae	Methyloceanibacter
1775167	Bacteria	Bacteroidota	Flavobacteriia	Flavobacteriales	Flavobacteriaceae	Croceivirga
1776034	Bacteria	Pseudomonadota	Gammaproteobacteria	Xanthomonadales	Xanthomonadaceae	Coralloluteibacterium
1776334	Archaea	Euryarchaeota	Hadesarchaea	NA	NA	Candidatus
1776381	Bacteria	Actinomycetota	Coriobacteriia	Coriobacteriales	Coriobacteriaceae	Olegusella
1776382	Bacteria	Bacillota	Clostridia	Eubacteriales	Oscillospiraceae	Neglectibacter
1776391	Bacteria	Bacillota	Clostridia	Eubacteriales	Peptostreptococcaceae	Romboutsia
1776392	Bacteria	Bacillota	Erysipelotrichia	Erysipelotrichales	Erysipelotrichaceae	Massilimicrobiota
1778671	Bacteria	Pseudomonadota	Betaproteobacteria	Burkholderiales	Burkholderiaceae	Limnobacter
177972	Bacteria	Bacillota	Clostridia	Eubacteriales	Lachnospiraceae	Shuttleworthia
1780381	Bacteria	Bacillota	Clostridia	Eubacteriales	Eubacteriaceae	NA
1781255	Bacteria	Cyanobacteriota	Cyanophyceae	Desertifilales	Desertifilaceae	Desertifilum
1783274	Bacteria	Pseudomonadota	Alphaproteobacteria	Hyphomicrobiales	Devosiaceae	Arsenicitalea
1783352	Bacteria	Actinomycetota	Actinomycetes	Streptosporangiales	Nocardiopsaceae	Lipingzhangella
1784714	Bacteria	Bacteroidota	Cytophagia	Cytophagales	Spirosomaceae	Arcticibacterium
1785949	Bacteria	Bacillota	Clostridia	Halanaerobiales	Halobacteroidaceae	Candidatus
178871	Eukaryota	Basidiomycota	Agaricomycetes	Boletales	Pisolithaceae	Pisolithus
1788983	Bacteria	Bacteroidota	Flavobacteriia	Flavobacteriales	Flavobacteriaceae	Aureivirga
1789226	Archaea	Euryarchaeota	Methanomicrobia	Methanomicrobiales	Methanomicrobiaceae	Methanogenium
179095	Bacteria	Actinomycetota	Actinomycetes	Micrococcales	Microbacteriaceae	Microbacterium
1792290	Bacteria	Pseudomonadota	Gammaproteobacteria	Oceanospirillales	Oceanospirillaceae	Marinomonas
1792311	Bacteria	Bacillota	Clostridia	Eubacteriales	Oscillospiraceae	Petroclostridium
1792498	Bacteria	Pseudomonadota	Betaproteobacteria	Burkholderiales	Burkholderiaceae	Pararobbsia
1792502	Bacteria	Bacteroidota	Chitinophagia	Chitinophagales	Chitinophagaceae	Puia
1794912	Bacteria	Bacillota	Negativicutes	Selenomonadales	Sporomusaceae	Anaerosporomusa
1795308	Bacteria	Pseudomonadota	Alphaproteobacteria	Rhodobacterales	Paracoccaceae	Pseudothioclava
1796491	Bacteria	Pseudomonadota	Betaproteobacteria	Nitrosomonadales	Gallionellaceae	Gallionella
1796618	Bacteria	Bacillota	Clostridia	Eubacteriales	Lachnospiraceae	Cuneatibacter
1796619	Bacteria	Bacillota	Clostridia	Eubacteriales	Eubacteriaceae	Irregularibacter
1796622	Bacteria	Bacillota	Clostridia	Eubacteriales	Lachnospiraceae	Extibacter
1796628	Bacteria	Bacillota	Erysipelotrichia	Erysipelotrichales	Erysipelotrichaceae	Longibaculum
1796634	Bacteria	Bacillota	Clostridia	Eubacteriales	Lachnospiraceae	Muricomes
1796635	Bacteria	Bacillota	Erysipelotrichia	Erysipelotrichales	Erysipelotrichaceae	Longicatena
1796636	Bacteria	Bacillota	Clostridia	Eubacteriales	Lachnospiraceae	Frisingicoccus
1796652	Bacteria	Pseudomonadota	Betaproteobacteria	Burkholderiales	Sutterellaceae	Turicimonas
1796921	Bacteria	Verrucomicrobiota	Opitutae	Opitutales	Opitutaceae	Ereboglobus
1796922	Bacteria	Pseudomonadota	Betaproteobacteria	Burkholderiales	Sphaerotilaceae	Piscinibacter
1797242	Bacteria	Candidatus	Adlerbacteria	NA	NA	NA
1797263	Bacteria	Candidatus	Amesbacteria	NA	NA	NA
1797292	Bacteria	Candidatus	Azambacteria	NA	NA	NA
1797386	Bacteria	Bdellovibrionota	Bdellovibrionia	Bdellovibrionales	NA	NA
1797513	Bacteria	Candidatus	Blackburnbacteria	NA	NA	NA
1797590	Bacteria	Candidatus	Chisholmbacteria	NA	NA	NA
1797794	Bacteria	Candidatus	Daviesbacteria	NA	NA	NA
1797915	Bacteria	Thermodesulfobacter	Desulfovibrionia	Desulfovibrionales	NA	NA
1798184	Bacteria	Bacillota	Clostridia	Eubacteriales	Clostridiaceae	Sarcina
1798205	Bacteria	Pseudomonadota	Alphaproteobacteria	Hyphomicrobiales	Cohaesibacteraceae	Cohaesibacter
1798455	Bacteria	Candidatus	Jacksonbacteria	NA	NA	NA
1798471	Bacteria	Candidatus	Jorgensenbacteria	NA	NA	NA
179855	Eukaryota	Basidiomycota	Agaricomycetes	Agaricales	Crepidotaceae	Crepidotus
1798550	Bacteria	Candidatus	Komeilibacteria	NA	NA	NA
1798568	Bacteria	Pseudomonadota	Gammaproteobacteria	Legionellales	NA	NA
1798647	Bacteria	Candidatus	Liptonbacteria	NA	NA	NA
1798661	Bacteria	Candidatus	Lloydbacteria	NA	NA	NA
1798802	Bacteria	Pseudomonadota	Gammaproteobacteria	Methylococcales	Methylothermaceae	NA
179995	Bacteria	Pseudomonadota	Gammaproteobacteria	Aeromonadales	Succinivibrionaceae	Anaerobiospirillum
180163	Bacteria	Fusobacteriota	Fusobacteriia	Fusobacteriales	Fusobacteriaceae	Cetobacterium
1801896	Bacteria	Thermodesulfobacter	Desulfuromonadia	Desulfuromonadales	Desulfuromonadaceae	NA
180197	Bacteria	Pseudomonadota	Betaproteobacteria	Burkholderiales	Comamonadaceae	Giesbergeria
1802017	Bacteria	Pseudomonadota	Betaproteobacteria	Rhodocyclales	NA	NA
1802126	Bacteria	Candidatus	Ryanbacteria	NA	NA	NA
1802164	Bacteria	Candidatus	Spechtbacteria	NA	NA	NA
1802210	Bacteria	Candidatus	Staskawiczbacteria	NA	NA	NA
1802274	Bacteria	Candidatus	Sungbacteria	NA	NA	NA
180228	Eukaryota	Discosea	Flabellinia	Dactylopodida	Paramoebidae	Paramoeba
1802295	Bacteria	Candidatus	Tagabacteria	NA	NA	NA
1802366	Bacteria	Candidatus	Terrybacteria	NA	NA	NA
1802428	Bacteria	Candidatus	Veblenbacteria	NA	NA	NA
1802439	Bacteria	Candidatus	Vogelbacteria	NA	NA	NA
1802443	Bacteria	Candidatus	Wildermuthbacteria	NA	NA	NA
1802603	Bacteria	Candidatus	Woykebacteria	NA	NA	NA
1802729	Bacteria	Candidatus	Yonathbacteria	NA	NA	NA
180282	Bacteria	Pseudomonadota	Betaproteobacteria	Burkholderiales	Comamonadaceae	Delftia
180295	Bacteria	Bacillota	Bacilli	Lactobacillales	Carnobacteriaceae	Atopostipes
180311	Bacteria	Bacillota	Clostridia	Eubacteriales	Lachnospiraceae	Hespellia
180332	Bacteria	Bacillota	Clostridia	Eubacteriales	Lachnospiraceae	Robinsoniella
180344	Bacteria	Bacillota	Bacilli	Lactobacillales	Enterococcaceae	Vagococcus
1803528	Eukaryota	NA	Dinophyceae	NA	NA	NA
1803814	Archaea	Euryarchaeota	Theionarchaea	NA	NA	NA
1803822	Archaea	Euryarchaeota	NA	Candidatus	Proteinoplasmatales	NA
1803846	Bacteria	Bacteroidota	Flavobacteriia	Flavobacteriales	Flavobacteriaceae	Flavivirga
1803916	Bacteria	Bacteroidota	Flavobacteriia	Flavobacteriales	Salibacteraceae	Salibacter
1805055	Bacteria	Actinomycetota	Actinomycetes	Catenulisporales	Catenulisporaceae	Catenulispora
1805149	Bacteria	Fibrobacterota	NA	NA	NA	NA
1805325	Bacteria	Bacteroidota	Bacteroidia	Bacteroidales	Porphyromonadaceae	NA
180542	Bacteria	Pseudomonadota	Gammaproteobacteria	Salinisphaerales	Salinisphaeraceae	Salinisphaera
1805496	Eukaryota	NA	NA	Jakobida	NA	Moramonas
1806508	Bacteria	Chloroflexota	Ardenticatenia	NA	NA	Candidatus
1806837	Bacteria	Bacillota	Negativicutes	Veillonellales	Veillonellaceae	Massilibacillus
1807133	Bacteria	Pseudomonadota	Gammaproteobacteria	Chromatiales	Ectothiorhodospiraceae	Natronospira
1807358	Bacteria	Cyanobacteriota	Cyanophyceae	Pleurocapsales	Dermocarpellaceae	Stanieria
1807500	Bacteria	Actinomycetota	Actinomycetes	Micrococcales	Dermacoccaceae	Branchiibius
1808508	Bacteria	Pseudomonadota	Alphaproteobacteria	Sphingomonadales	Erythrobacteraceae	Altericroceibacterium
1808979	Bacteria	Pseudomonadota	Gammaproteobacteria	Methylococcales	Methylococcaceae	Candidatus
180957	Bacteria	Pseudomonadota	Gammaproteobacteria	Enterobacterales	Pectobacteriaceae	Pectobacterium
1810504	Bacteria	Pseudomonadota	Gammaproteobacteria	Immundisolibacteral	Immundisolibacteraceae	Immundisolibacter
181070	Bacteria	Bacillota	Clostridia	Eubacteriales	Peptostreptococcaceae	Proteocatella
181122	Eukaryota	Ciliophora	Spirotrichea	NA	Strombidiidae	Strombidium
181123	Eukaryota	Basidiomycota	Pucciniomycetes	Pucciniales	Sphaerophragmiaceae	Austropuccinia
1811693	Bacteria	Bacillota	Clostridia	Eubacteriales	Desulfotomaculaceae	Pelotomaculum
1811697	Bacteria	Thermodesulfobacter	Syntrophia	Syntrophales	Smithellaceae	Smithella
1811704	Bacteria	Thermodesulfobacter	Syntrophorhabdia	Syntrophorhabdales	Syntrophorhabdaceae	Syntrophorhabdus
1811713	Bacteria	Thermodesulfobacter	Syntrophia	Syntrophales	Syntrophaceae	Syntrophus
1811715	Bacteria	Thermodesulfobacter	Syntrophorhabdia	Syntrophorhabdales	Syntrophorhabdaceae	NA
1811718	Bacteria	Thermodesulfobacter	Syntrophia	Syntrophales	Syntrophaceae	NA
1811807	Bacteria	Pseudomonadota	Gammaproteobacteria	Chromatiales	Granulosicoccaceae	Sulfuriflexus
1812261	Bacteria	Bacillota	Bacilli	Bacillales	Staphylococcaceae	Jeotgalicoccus
1812858	Bacteria	Bacillota	Clostridia	Eubacteriales	Lachnospiraceae	Anaerosacchariphilus
1813451	Bacteria	Pseudomonadota	Alphaproteobacteria	Hyphomicrobiales	Rhizobiaceae	Peteryoungia
1813871	Bacteria	Bacteroidota	Chitinophagia	Chitinophagales	Chitinophagaceae	Panacibacter
1814289	Bacteria	Actinomycetota	Actinomycetes	Micrococcales	Sanguibacteraceae	Sanguibacter
1814901	Eukaryota	Ascomycota	Orbiliomycetes	Orbiliales	Orbiliaceae	Dactylella
181527	Eukaryota	Basidiomycota	Agaricomycetes	Agaricales	Pluteaceae	Pluteus
181663	Bacteria	Thermodesulfobacter	Desulfobacteria	Desulfobacterales	Desulfosudaceae	Desulfosudis
1816680	Bacteria	Bacteroidota	Flavobacteriia	Flavobacteriales	Flavobacteriaceae	Vaginella
1817405	Bacteria	Bacillota	Bacilli	Bacillales	Staphylococcaceae	Abyssicoccus
1817731	Bacteria	Candidatus	Collierbacteria	NA	NA	NA
1817760	Bacteria	Pseudomonadota	Candidatus	Muproteobacteria	NA	NA
1817772	Bacteria	Pseudomonadota	Candidatus	Lambdaproteobacteri	NA	NA
1817814	Bacteria	Candidatus	Abawacabacteria	NA	NA	NA
1817817	Bacteria	Candidatus	Delongbacteria	NA	NA	NA
1817827	Bacteria	Candidatus	Doudnabacteria	NA	NA	NA
1817850	Bacteria	Candidatus	Edwardsbacteria	NA	NA	NA
1817859	Bacteria	Candidatus	Firestonebacteria	NA	NA	NA
1817863	Bacteria	Candidatus	Fischerbacteria	NA	NA	NA
1817864	Bacteria	Candidatus	Fraserbacteria	NA	NA	NA
1817867	Bacteria	Candidatus	Glassbacteria	NA	NA	NA
1817868	Bacteria	Candidatus	Handelsmanbacteria	NA	NA	NA
1817870	Bacteria	Candidatus	Lindowbacteria	NA	NA	NA
1817873	Bacteria	Candidatus	Margulisbacteria	Candidatus	Riflemargulisbacteria	NA
1817890	Bacteria	Candidatus	Raymondbacteria	NA	NA	NA
1817892	Bacteria	Candidatus	Wirthbacteria	NA	NA	NA
1817964	Bacteria	Pseudomonadota	Alphaproteobacteria	Hyphomicrobiales	Rhizobiaceae	Shinella
181874	Eukaryota	Basidiomycota	Agaricomycetes	Agaricales	Galeropsidaceae	Panaeolus
1819565	Bacteria	Pseudomonadota	Alphaproteobacteria	Rhodobacterales	Paracoccaceae	Flavimaricola
182062	Eukaryota	Basidiomycota	Agaricomycetes	Agaricales	Marasmiaceae	Tetrapyrgos
1821036	Bacteria	Bacteroidota	Cytophagia	Cytophagales	Reichenbachiellaceae	Reichenbachiella
182264	Bacteria	Bacillota	Clostridia	Eubacteriales	Desulfallaceae	Sporotomaculum
182403	Bacteria	Pseudomonadota	Alphaproteobacteria	Rhodospirillales	Acetobacteraceae	Rubritepida
1825523	Bacteria	Pseudomonadota	Betaproteobacteria	Nitrosomonadales	Methylophilaceae	Novimethylophilus
1826607	Bacteria	Pseudomonadota	Alphaproteobacteria	Rhodobacterales	Paracoccaceae	Silicimonas
1827136	Bacteria	Pseudomonadota	Gammaproteobacteria	Thiotrichales	Thiotrichaceae	Candidatus
1827278	Bacteria	Cyanobacteriota	Cyanophyceae	Chroococcidiopsidal	Aliterellaceae	Aliterella
182838	Bacteria	Pseudomonadota	Alphaproteobacteria	Rhodospirillales	Acetobacteraceae	Swaminathania
182845	Eukaryota	Ascomycota	Sordariomycetes	Hypocreales	Nectriaceae	Calonectria
1828648	Bacteria	Cyanobacteriota	Cyanophyceae	Pseudanabaenales	Oculatellaceae	Oculatella
1828671	Bacteria	Cyanobacteriota	Cyanophyceae	Oscillatoriales	Microcoleaceae	Tychonema
1828822	Bacteria	Cyanobacteriota	Cyanophyceae	Nostocales	Fortieaceae	Roholtiella
183	Bacteria	Spirochaetota	Spirochaetia	Leptospirales	Leptospiraceae	Leptonema
1834080	Bacteria	Actinomycetota	Actinomycetes	Mycobacteriales	Mycobacteriaceae	NA
1834418	Bacteria	Bacillota	Bacilli	Bacillales	Bacillaceae	Aliibacillus
183478	Eukaryota	Ascomycota	Dothideomycetes	Pleosporales	Pleosporaceae	Stemphylium
183589	Eukaryota	Bacillariophyta	Bacillariophyceae	Bacillariales	Bacillariaceae	Pseudo
1836462	Bacteria	Bacillota	Bacilli	Bacillales	Bacillaceae	NA
183670	Bacteria	Pseudomonadota	Betaproteobacteria	Burkholderiales	Comamonadaceae	Macromonas
1836972	Bacteria	Actinomycetota	Actinomycetes	Frankiales	Frankiaceae	Frankia
1837282	Bacteria	Actinomycetota	Actinomycetes	Micrococcales	Micrococcaceae	Enteractinococcus
1838286	Bacteria	Verrucomicrobiota	Opitutae	Opitutales	Opitutaceae	Lacunisphaera
1839807	Bacteria	Pseudomonadota	Gammaproteobacteria	Cardiobacteriales	Cardiobacteriaceae	Rappaport
1840217	Bacteria	Bacillota	Clostridia	Eubacteriales	Clostridiaceae	Candidatus
1840472	Bacteria	Pseudomonadota	Gammaproteobacteria	Thiotrichales	Piscirickettsiaceae	Cycloclasticus
184064	Bacteria	Bacillota	Clostridia	Thermoanaerobactera	Thermodesulfobiaceae	Thermodesulfobium
1841599	Archaea	Candidatus	Odinarchaeota	NA	NA	NA
1841857	Bacteria	Bacteroidota	Bacteroidia	Bacteroidales	Odoribacteraceae	Culturomica
1841863	Bacteria	Actinomycetota	Coriobacteriia	Eggerthellales	Eggerthellaceae	Gordonibacter
1841864	Bacteria	Bacteroidota	Bacteroidia	Bacteroidales	Prevotellaceae	Marseilla
1841868	Bacteria	Bacillota	Clostridia	Eubacteriales	Oscillospiraceae	Provencibacterium
1842495	Bacteria	Bacteroidota	Sphingobacteriia	Sphingobacteriales	Sphingobacteriaceae	Pelobium
1848038	Bacteria	Pseudomonadota	Betaproteobacteria	Nitrosomonadales	Methylophilaceae	Methylovorus
1848039	Bacteria	Pseudomonadota	Betaproteobacteria	Nitrosomonadales	Methylophilaceae	Methylobacillus
1848298	Eukaryota	NA	Cryptophyceae	Cyathomonadacea	NA	Hemiarma
184870	Bacteria	Actinomycetota	Actinomycetes	Actinomycetales	Actinomycetaceae	Varibaculum
1849021	Bacteria	Pseudomonadota	Alphaproteobacteria	Sphingomonadales	Erythrobacteraceae	Allopontixanthobacter
1849041	Bacteria	Bacillota	Clostridia	Eubacteriales	Oscillospiraceae	Harryflintia
1849047	Eukaryota	Ascomycota	Leotiomycetes	Helotiales	Dermateaceae	Coleophoma
1849360	Bacteria	Balneolota	Balneolia	Balneolales	Balneolaceae	Balneola
1849719	Bacteria	Bacteroidota	Bacteroidia	Marinilabiliales	Marinilabiliaceae	Saccharicrinis
184978	Eukaryota	Ascomycota	Dothideomycetes	Pleosporales	Pleosporaceae	Decorospora
1850246	Bacteria	Bacteroidota	Flavobacteriia	Flavobacteriales	Flavobacteriaceae	Urechidicola
1850348	Bacteria	Rhodothermota	Rhodothermia	Rhodothermales	Salisaetaceae	Longibacter
1851019	Bacteria	Pseudomonadota	Gammaproteobacteria	Oceanospirillales	Halomonadaceae	Larsenimonas
1851148	Bacteria	Planctomycetota	Phycisphaerae	Sedimentisphaerales	Sedimentisphaeraceae	Limihaloglobus
1851185	Eukaryota	Zoopagomycota	Zoopagomycetes	Zoopagales	Piptocephalidaceae	Syncephalis
1851514	Bacteria	Pseudomonadota	Gammaproteobacteria	Enterobacterales	Enterobacteriaceae	Scandinavium
1852	Bacteria	Actinomycetota	Actinomycetes	Pseudonocardiales	Pseudonocardiaceae	Saccharomonospora
1852017	Bacteria	Pseudomonadota	Alphaproteobacteria	Rhodobacterales	Paracoccaceae	Rhodophyticola
1852022	Bacteria	Pseudomonadota	Alphaproteobacteria	Hyphomicrobiales	Phyllobacteriaceae	Roseitalea
1852029	Bacteria	Pseudomonadota	Alphaproteobacteria	Rhodobacterales	Paracoccaceae	Aquicoccus
1852370	Bacteria	Bacteroidota	Bacteroidia	Bacteroidales	Prevotellaceae	Prevotellamassilia
1852379	Bacteria	Bacillota	Negativicutes	Veillonellales	Veillonellaceae	Colibacter
1852381	Bacteria	Pseudomonadota	Betaproteobacteria	Burkholderiales	Sutterellaceae	Duodenibacillus
1852384	Bacteria	Bacillota	Clostridia	Eubacteriales	Oscillospiraceae	Massiliimalia
1852386	Bacteria	Actinomycetota	Coriobacteriia	Coriobacteriales	Atopobiaceae	Thermophilibacter
185243	Bacteria	Actinomycetota	Actinomycetes	Propionibacteriales	Nocardioidaceae	Propionicimonas
1852776	Bacteria	Pseudomonadota	Gammaproteobacteria	Pseudomonadales	Perlucidibacaceae	Perlucidibaca
1852900	Bacteria	Lentisphaerota	NA	NA	NA	NA
1852973	Eukaryota	Rhodophyta	Florideophyceae	Rhodymeniales	Champiaceae	Coeloseira
1853216	Bacteria	Pseudomonadota	Gammaproteobacteria	Oceanospirillales	Saccharospirillaceae	Salinibius
1853259	Bacteria	Cyanobacteriota	Cyanophyceae	Nostocales	Nostocaceae	Trichormus
1855339	Bacteria	Pseudomonadota	Betaproteobacteria	Nitrosomonadales	Nitrosomonadaceae	Nitrosovibrio
1855383	Bacteria	Pseudomonadota	Alphaproteobacteria	Hyphomicrobiales	Pleomorphomonadaceae	Faunimonas
1855730	Bacteria	Pseudomonadota	Betaproteobacteria	Burkholderiales	Comamonadaceae	Pelomonas
1856322	Bacteria	Bacteroidota	Chitinophagia	Chitinophagales	Chitinophagaceae	Haoranjiania
1857568	Bacteria	Bacteroidota	Bacteroidia	Bacteroidales	Porphyromonadaceae	Macellibacteroides
1858795	Bacteria	Bacillota	Bacilli	Bacillales	Paenibacillaceae	Thermobacillus
1858805	Eukaryota	Basidiomycota	Dacrymycetes	Dacrymycetales	Dacrymycetaceae	Dacryopinax
1859295	Bacteria	Actinomycetota	Actinomycetes	Micrococcales	Dermatophilaceae	Mobilicoccus
1859475	Bacteria	Bacillota	Bacilli	Lactobacillales	Streptococcaceae	Floricoccus
1859967	Eukaryota	Ascomycota	Sordariomycetes	Hypocreales	Stachybotryaceae	Paramyrothecium
1860101	Bacteria	Pseudomonadota	Betaproteobacteria	Rhodocyclales	Rhodocyclaceae	Propionivibrio
1860122	Bacteria	Pseudomonadota	Gammaproteobacteria	Chromatiales	Halothiobacillaceae	Halothiobacillus
186022	Eukaryota	Bacillariophyta	Fragilariophyceae	Thalassionemales	Thalassionemataceae	Thalassionema
186039	Eukaryota	Bacillariophyta	Bacillariophyceae	Bacillariales	Bacillariaceae	Fragilariopsis
186043	Eukaryota	Bacillariophyta	Bacillariophyceae	NA	Entomoneidaceae	Entomoneis
1861	Bacteria	Actinomycetota	Actinomycetes	Geodermatophilales	Geodermatophilaceae	Geodermatophilus
186189	Bacteria	Actinomycetota	Actinomycetes	Micrococcales	Promicromonosporaceae	Xylanimonas
186192	Bacteria	Deinococcota	Deinococci	Thermales	Thermaceae	Marinithermus
1862145	Bacteria	Pseudomonadota	Alphaproteobacteria	Rhodospirillales	Thalassobaculaceae	Nisaea
1862386	Bacteria	Bacteroidota	Cytophagia	Cytophagales	Cytophagaceae	Sandaracinomonas
1862668	Bacteria	Bacillota	Erysipelotrichia	Erysipelotrichales	Erysipelotrichaceae	Ileibacterium
1862672	Bacteria	Bacillota	Erysipelotrichia	Erysipelotrichales	Erysipelotrichaceae	Dubosiella
1863	Bacteria	Actinomycetota	Actinomycetes	Micrococcales	Dermatophilaceae	Dermatophilus
186479	Bacteria	Chloroflexota	Chloroflexia	Chloroflexales	Roseiflexaceae	Kouleothrix
1866326	Bacteria	Pseudomonadota	Alphaproteobacteria	Parvularculales	Parvularculaceae	Hyphococcus
1866961	Eukaryota	Microsporidia	NA	NA	Amphiacanthidae	Amphiamblys
1867774	Bacteria	Pseudomonadota	Alphaproteobacteria	Rhodospirillales	Rhodospirillaceae	Aliidongia
1867922	Eukaryota	Chlorophyta	Chlorophyceae	Sphaeropleales	Scenedesmaceae	Hariotina
1867952	Bacteria	Pseudomonadota	Alphaproteobacteria	Rhodospirillales	Terasakiellaceae	Terasakiella
1868324	Bacteria	Chlorobiota	Chlorobiia	Chlorobiales	Candidatus	Thermochlorobacteriac
1868793	Bacteria	Bacillota	Bacilli	Lactobacillales	Carnobacteriaceae	Jeotgalibaca
1869212	Bacteria	Bacteroidota	Chitinophagia	Chitinophagales	Chitinophagaceae	NA
1869308	Bacteria	Thermodesulfobacter	Desulfuromonadia	Desulfuromonadales	NA	NA
1870985	Bacteria	Actinomycetota	Coriobacteriia	Eggerthellales	Eggerthellaceae	Arabiibacter
1870991	Bacteria	Bacillota	Clostridia	Eubacteriales	Clostridiaceae	Massilioclostridium
1870999	Bacteria	Bacteroidota	Bacteroidia	Bacteroidales	Prevotellaceae	Metaprevotella
1871003	Bacteria	Bacteroidota	Bacteroidia	Bacteroidales	Rikenellaceae	Tidjanibacter
1871018	Bacteria	Bacillota	Clostridia	Eubacteriales	Oscillospiraceae	Angelakisella
1871019	Bacteria	Actinomycetota	Coriobacteriia	Coriobacteriales	Coriobacteriaceae	Enorma
1871022	Bacteria	Actinomycetota	Coriobacteriia	Coriobacteriales	Atopobiaceae	Parolsenella
1871023	Bacteria	Bacteroidota	Bacteroidia	Bacteroidales	Rikenellaceae	Millionella
1871024	Bacteria	Bacillota	Clostridia	Eubacteriales	Clostridiaceae	Mordavella
1871025	Bacteria	Bacillota	NA	NA	NA	Ndongobacter
1871030	Bacteria	Bacillota	Erysipelotrichia	Erysipelotrichales	Erysipelotrichaceae	Merdibacter
1871034	Bacteria	Actinomycetota	Actinomycetes	Propionibacteriales	Propionibacteriaceae	Vaginimicrobium
1871035	Bacteria	Bacillota	NA	NA	NA	Negativibacillus
1871037	Bacteria	Bacteroidota	Flavobacteriia	Flavobacteriales	Flavobacteriaceae	NA
1871047	Bacteria	Bacteroidota	Flavobacteriia	Flavobacteriales	Weeksellaceae	Chryseobacterium
1871066	Bacteria	Pseudomonadota	Alphaproteobacteria	Hyphomicrobiales	Phyllobacteriaceae	Mesorhizobium
1871070	Bacteria	Pseudomonadota	Betaproteobacteria	Burkholderiales	Oxalobacteraceae	NA
1871071	Bacteria	Pseudomonadota	Betaproteobacteria	Burkholderiales	Comamonadaceae	NA
1871086	Bacteria	Pseudomonadota	Alphaproteobacteria	Caulobacterales	Caulobacteraceae	Brevundimonas
1871336	Bacteria	Bacillota	Clostridia	Eubacteriales	Peptostreptococcaceae	Criibacterium
187137	Bacteria	Deinococcota	Deinococci	Thermales	Thermaceae	Oceanithermus
187145	Bacteria	Calditrichota	Calditrichia	Calditrichales	Calditrichaceae	Caldithrix
1872076	Bacteria	Planctomycetota	Candidatus	Brocadiia	Candidatus	Brocadiales
1872112	Bacteria	Actinomycetota	Acidimicrobiia	Acidimicrobiales	Acidimicrobiaceae	Acidimicrobium
1872444	Bacteria	Bacteroidota	Bacteroidia	Bacteroidales	Rikenellaceae	Alistipes
1872493	Bacteria	Bacillota	Clostridia	Thermoanaerobactera	Thermoanaerobacteraceae	Ammonifex
1872578	Bacteria	Pseudomonadota	Betaproteobacteria	Burkholderiales	NA	Aquabacterium
1872629	Bacteria	Campylobacterota	Epsilonproteobacteria	Campylobacterales	Arcobacteraceae	Arcobacter
1872699	Archaea	Euryarchaeota	Halobacteria	Halobacteriales	Halobacteriaceae	Halomarina
1872709	Bacteria	Actinomycetota	Actinomycetes	Micromonosporales	Micromonosporaceae	Allorhizocola
1872711	Bacteria	Actinomycetota	Actinomycetes	Pseudonocardiales	Pseudonocardiaceae	Herbihabitans
187299	Eukaryota	Ciliophora	NA	NA	NA	NA
187304	Bacteria	Pseudomonadota	Alphaproteobacteria	Hyphomicrobiales	Stappiaceae	Roseibium
1873462	Bacteria	Actinomycetota	Actinomycetes	Micrococcales	Microbacteriaceae	NA
1873524	Archaea	Euryarchaeota	Halobacteria	Halobacteriales	Halobacteriaceae	Halodesulfurarchaeum
1873960	Eukaryota	Ascomycota	Dothideomycetes	Mycosphaerellales	Mycosphaerellaceae	Pseudocercospora
1874277	Archaea	Nitrososphaerota	Conexivisphaeria	Conexivisphaerales	Conexivisphaeraceae	Conexivisphaera
1874629	Bacteria	Thermodesulfobacter	Thermodesulfobacteria	Thermodesulfobacter	Thermodesulfatatoraceae	Thermodesulfatator
1876515	Bacteria	Pseudomonadota	Alphaproteobacteria	Hyphomicrobiales	Notoacmeibacteraceae	Notoacmeibacter
1878942	Bacteria	Pseudomonadota	Gammaproteobacteria	Enterobacterales	Yersiniaceae	Candidatus
187979	Bacteria	Bacillota	Negativicutes	Selenomonadales	Selenomonadaceae	Mitsuokella
1882339	Bacteria	Actinomycetota	Actinomycetes	Micrococcales	Micrococcaceae	Tersicoccus
1882483	Eukaryota	Basidiomycota	Ustilaginomycetes	Ustilaginales	Anthracoideaceae	Testicularia
1882747	Bacteria	Pseudomonadota	Alphaproteobacteria	Hyphomicrobiales	Nitrobacteraceae	Afipia
1882752	Bacteria	Planctomycetota	Planctomycetia	Isosphaerales	Isosphaeraceae	Singulisphaera
1882831	Bacteria	Verrucomicrobiota	Verrucomicrobiae	Verrucomicrobiales	Verrucomicrobiaceae	Verrucomicrobium
1882861	Eukaryota	Chytridiomycota	Chytridiomycetes	Chytridiales	Chytriomycetaceae	Chytriomyces
1882918	Bacteria	Myxococcota	NA	Polyangiales	Polyangiaceae	Pajaroellobacter
1883072	Eukaryota	Basidiomycota	Agaricomycetes	Polyporales	Irpicaceae	Cytidiella
1883078	Eukaryota	Basidiomycota	Agaricomycetes	Russulales	Hericiaceae	Dentipellis
1883156	Bacteria	Bacteroidota	Flavobacteriia	Flavobacteriales	Flavobacteriaceae	Winogradskyella
1883388	Eukaryota	Chlorophyta	Chloropicophyceae	Chloropicales	Chloropicaceae	Chloroparvula
1883405	Bacteria	Bacteroidota	Flavobacteriia	Flavobacteriales	Flavobacteriaceae	Mesohalobacter
1883414	Bacteria	Pseudomonadota	Gammaproteobacteria	Oceanospirillales	Halomonadaceae	Pistricoccus
1884261	Eukaryota	Basidiomycota	Agaricomycetes	Agaricales	Pterulaceae	Pterula
1884665	Eukaryota	Rhodophyta	Florideophyceae	Nemaliales	Liagoraceae	Liagora
1884666	Eukaryota	Rhodophyta	Florideophyceae	Nemaliales	Liagoraceae	Helminthora
1884905	Bacteria	Actinomycetota	Actinomycetes	Candidatus	Nanopelagicales	Candidatus
1884992	Bacteria	Actinomycetota	Actinomycetes	Geodermatophilales	Geodermatophilaceae	Cumulibacter
1885917	Bacteria	Bacillota	Bacilli	Bacillales	Paenibacillaceae	Chengkuizengella
1886600	Bacteria	Pseudomonadota	Alphaproteobacteria	Rhodobacterales	Paracoccaceae	Boseongicola
1886765	Bacteria	Cyanobacteriota	Cyanophyceae	Pseudanabaenales	Leptolyngbyaceae	Stenomitos
1888893	Bacteria	Pseudomonadota	Betaproteobacteria	Burkholderiales	Alcaligenaceae	Parvibium
1888913	Bacteria	Pseudomonadota	Gammaproteobacteria	Alteromonadales	Colwelliaceae	Cognaticolwellia
1889001	Archaea	Candidatus	Thermoplasmatota	Thermoplasmata	Candidatus	Thermoprofundales
188908	Bacteria	Pseudomonadota	Gammaproteobacteria	Oceanospirillales	Oceanospirillaceae	Oleispira
1889773	Bacteria	Pseudomonadota	Gammaproteobacteria	Vibrionales	Vibrionaceae	NA
1889775	Bacteria	Pseudomonadota	Gammaproteobacteria	Moraxellales	Moraxellaceae	NA
1889883	Bacteria	Bacillota	Clostridia	Eubacteriales	NA	Proteiniborus
189	Bacteria	Pseudomonadota	Alphaproteobacteria	Rhodospirillales	Rhodospirillaceae	Novispirillum
1890364	Eukaryota	Evosea	Variosea	Cavosteliida	Cavosteliaceae	Planoprotostelium
1891097	Bacteria	Bacillota	Bacilli	Bacillales	Staphylococcaceae	Macrococcus
1891207	Bacteria	Pseudomonadota	Gammaproteobacteria	Vibrionales	Vibrionaceae	Thaumasiovibrio
1891229	Bacteria	Pseudomonadota	Gammaproteobacteria	Pseudomonadales	NA	NA
1891238	Bacteria	Pseudomonadota	Betaproteobacteria	Burkholderiales	NA	NA
1891241	Bacteria	Pseudomonadota	Betaproteobacteria	NA	NA	NA
1891644	Bacteria	Actinomycetota	Actinomycetes	Sporichthyales	Sporichthyaceae	Epidermidibacterium
1891921	Bacteria	Pseudomonadota	Gammaproteobacteria	Thiotrichales	Piscirickettsiaceae	Piscirickettsia
1891926	Bacteria	Planctomycetota	Planctomycetia	Planctomycetales	Planctomycetaceae	Fuerstiella
1892405	Bacteria	Cyanobacteriota	Cyanophyceae	Nostocales	Fortieaceae	Fortiea
1892558	Bacteria	Pseudomonadota	Alphaproteobacteria	Rickettsiales	Anaplasmataceae	Candidatus
1892596	Bacteria	Pseudomonadota	Alphaproteobacteria	Rhodobacterales	Paracoccaceae	Neptunicoccus
1892852	Bacteria	Actinomycetota	Actinomycetes	Pseudonocardiales	Pseudonocardiaceae	Solihabitans
1892854	Bacteria	Bacillota	Bacilli	Bacillales	Thermoactinomycetaceae	Shimazuella
1892865	Bacteria	Actinomycetota	Actinomycetes	Kitasatosporales	Streptomycetaceae	Allostreptomyces
189382	Bacteria	Bacillota	Bacilli	Bacillales	Bacillaceae	Rossellomorea
189428	Eukaryota	Chlorophyta	Ulvophyceae	Bryopsidales	Halimedaceae	Flabellia
189431	Eukaryota	Chlorophyta	Ulvophyceae	Bryopsidales	Halimedaceae	Chlorodesmis
1894989	Bacteria	Bacillota	Clostridia	Thermoanaerobactera	Thermoanaerobacteraceae	Thermodesulfitimonas
1895737	Bacteria	Pseudomonadota	Alphaproteobacteria	Caulobacterales	NA	NA
1895743	Bacteria	Chlamydiota	Chlamydiia	Chlamydiales	NA	NA
1895754	Bacteria	Pseudomonadota	Alphaproteobacteria	Hyphomicrobiales	Devosiaceae	Devosia
1896173	Eukaryota	Ascomycota	Sordariomycetes	Hypocreales	Nectriaceae	Mariannaea
1896216	Bacteria	Fibrobacterota	Fibrobacteria	Fibrobacterales	Fibrobacteraceae	Fibrobacter
189622	Eukaryota	Apicomplexa	Aconoidasida	Piroplasmida	Babesiidae	Babesia
1896222	Bacteria	Fibrobacterota	Fibrobacteria	Fibrobacterales	Fibrobacteraceae	Hallerella
189649	Eukaryota	Rhodophyta	Florideophyceae	Ceramiales	Dasyaceae	Dictyurus
189652	Eukaryota	Rhodophyta	Florideophyceae	Ceramiales	Dasyaceae	Halydictyon
1896769	Eukaryota	Rhodophyta	Florideophyceae	Ceramiales	Ceramiaceae	Ceramium
1896963	Eukaryota	Rhodophyta	Florideophyceae	Ceramiales	Dasyaceae	Dasya
1896965	Bacteria	Pseudomonadota	Alphaproteobacteria	Rhodospirillales	Acetobacteraceae	Acetobacter
189722	Bacteria	Bacteroidota	Bacteroidia	Bacteroidales	Prevotellaceae	Hoylesella
1897556	Eukaryota	Rhodophyta	Florideophyceae	Peyssonneliales	Peyssonneliaceae	Riquetophycus
1897614	Bacteria	Bacteroidota	Flavobacteriia	Flavobacteriales	Flavobacteriaceae	Maribacter
1897630	Bacteria	Pseudomonadota	Gammaproteobacteria	Oceanospirillales	Oceanospirillaceae	Motiliproteus
1898103	Bacteria	Pseudomonadota	Betaproteobacteria	Rhodocyclales	Rhodocyclaceae	NA
1898104	Bacteria	Bacteroidota	NA	NA	NA	NA
1898111	Bacteria	Bacteroidota	Flavobacteriia	Flavobacteriales	Cryomorphaceae	NA
1898112	Bacteria	Pseudomonadota	Alphaproteobacteria	Rhodospirillales	Rhodospirillaceae	NA
1898203	Bacteria	Bacillota	Clostridia	Eubacteriales	Lachnospiraceae	NA
1898206	Bacteria	Spirochaetota	Spirochaetia	Spirochaetales	Spirochaetaceae	NA
1898207	Bacteria	Bacillota	Clostridia	Eubacteriales	NA	NA
1898209	Bacteria	Mycoplasmatota	Mollicutes	Acholeplasmatales	Acholeplasmataceae	NA
1898379	Archaea	Euryarchaeota	Methanobacteria	Methanobacteriales	Methanobacteriaceae	Methanothermobacter
1898651	Bacteria	Bacillota	Clostridia	Eubacteriales	Desulfocucumaceae	Desulfocucumis
1898749	Archaea	Nitrososphaerota	Nitrososphaeria	Nitrosopumilales	Nitrosopumilaceae	Candidatus
1898961	Bacteria	Pseudomonadota	Gammaproteobacteria	Enterobacterales	Enterobacteriaceae	Metakosakonia
189966	Bacteria	Pseudomonadota	Alphaproteobacteria	Micropepsales	Micropepsaceae	Rhizomicrobium
190146	Bacteria	Actinomycetota	Actinomycetes	Actinomycetales	Actinomycetaceae	Actinotignum
1903181	Archaea	Euryarchaeota	Methanonatronarchaeia	Methanonatronarchae	Methanonatronarchaeacea	Candidatus
1903189	Eukaryota	Ascomycota	Lecanoromycetes	Lecanorales	Parmeliaceae	Alectoria
1903261	Bacteria	Thermodesulfobacter	Desulfovibrionia	Desulfovibrionales	Desulfovibrionaceae	Mailhella
1903263	Bacteria	Bacillota	Erysipelotrichia	Erysipelotrichales	Erysipelotrichaceae	Traorella
190327	Eukaryota	NA	NA	NA	Collodictyonidae	Diphylleia
1903720	Bacteria	Bacillota	Bacilli	NA	NA	NA
190387	Bacteria	Bacillota	Bacilli	Lactobacillales	Streptococcaceae	Lactovum
1904441	Bacteria	Pseudomonadota	Alphaproteobacteria	Rhodobacterales	Paracoccaceae	NA
1904463	Bacteria	Campylobacterota	Epsilonproteobacteria	Campylobacterales	Arcobacteraceae	Poseidonibacter
1904639	Bacteria	Pseudomonadota	Gammaproteobacteria	Cellvibrionales	Spongiibacteraceae	Oceanicoccus
1904827	Bacteria	Chloroflexota	Chloroflexia	Chloroflexales	Chloroflexaceae	Chloroflexus
1904889	Eukaryota	Apicomplexa	Conoidasida	Eucoccidiorida	Haemogregarinidae	Haemogregarina
1905359	Bacteria	Bacteroidota	Cytophagia	Cytophagales	Cytophagaceae	NA
1906605	Bacteria	Bacillota	Bacilli	Bacillales	Paenibacillaceae	Candidatus
1906666	Archaea	Candidatus	Thermoplasmatota	Thermoplasmata	NA	NA
1906738	Bacteria	Pseudomonadota	Alphaproteobacteria	Hyphomonadales	Hyphomonadaceae	Hyphomonas
1906745	Bacteria	Pseudomonadota	Gammaproteobacteria	Pasteurellales	Pasteurellaceae	Rodentibacter
1907586	Eukaryota	Rhodophyta	Florideophyceae	Nemaliales	Nemaliaceae	Nemalion
1907725	Bacteria	Pseudomonadota	Betaproteobacteria	Burkholderiales	Comamonadaceae	Limnohabitans
1908198	Bacteria	Pseudomonadota	Gammaproteobacteria	Vibrionales	Vibrionaceae	Salinivibrio
1908690	Bacteria	Planctomycetota	Planctomycetia	Gemmatales	Gemmataceae	Fimbriiglobus
1908693	Eukaryota	Tubulinea	Elardia	Euamoebida	Hartmannellidae	Nolandella
190898	Bacteria	Thermodesulfobacter	Desulfobacteria	Desulfobacterales	Desulfobacteraceae	Desulfotignum
1909293	Bacteria	Pseudomonadota	Alphaproteobacteria	Rhodospirillales	Acetobacteraceae	NA
1909294	Bacteria	Pseudomonadota	Alphaproteobacteria	Hyphomicrobiales	NA	NA
1909295	Bacteria	Actinomycetota	Thermoleophilia	Solirubrobacterales	NA	NA
191027	Bacteria	Bacillota	Clostridia	Eubacteriales	Clostridiaceae	Paramaledivibacter
1911520	Bacteria	Actinomycetota	Actinomycetes	Actinomycetales	NA	NA
1911570	Bacteria	Pseudomonadota	Alphaproteobacteria	Rhodobacterales	Paracoccaceae	Mangrovicoccus
1911682	Bacteria	Pseudomonadota	Gammaproteobacteria	Alteromonadales	Colwelliaceae	Pseudocolwellia
1912246	Bacteria	Bacteroidota	Flavobacteriia	Flavobacteriales	Flavobacteriaceae	Seonamhaeicola
1912597	Bacteria	Pseudomonadota	Betaproteobacteria	Burkholderiales	Alcaligenaceae	Candidimonas
1912855	Bacteria	Bacillota	Clostridia	Eubacteriales	Lachnospiraceae	Faecalimonas
1912891	Bacteria	Pseudomonadota	Alphaproteobacteria	Sphingomonadales	Sphingomonadaceae	Sphingobium
1912989	Eukaryota	Microsporidia	NA	NA	NA	Enteropsectra
1913961	Bacteria	Pseudomonadota	Alphaproteobacteria	Hyphomicrobiales	Rhizobiaceae	NA
1913988	Bacteria	Pseudomonadota	Alphaproteobacteria	NA	NA	NA
1913989	Bacteria	Pseudomonadota	Gammaproteobacteria	NA	NA	NA
1913990	Bacteria	Deinococcota	NA	NA	NA	NA
1914213	Eukaryota	Basidiomycota	Agaricomycetes	Boletales	Boletaceae	Chiua
1914409	Bacteria	Pseudomonadota	Alphaproteobacteria	Rhodobacterales	Roseobacteraceae	Salibaculum
1914450	Bacteria	Pseudomonadota	Betaproteobacteria	Rhodocyclales	Rhodocyclaceae	Rugosibacter
1914471	Bacteria	Pseudomonadota	Betaproteobacteria	Nitrosomonadales	Thiobacillaceae	Sulfuritortus
1914538	Bacteria	Pseudomonadota	Gammaproteobacteria	Pseudomonadales	Pseudomonadaceae	NA
1914933	Bacteria	Bacillota	Bacilli	Bacillales	Bacillaceae	Siminovitchia
191495	Bacteria	Actinomycetota	Thermoleophilia	Solirubrobacterales	Conexibacteraceae	Conexibacter
1916082	Bacteria	Pseudomonadota	Gammaproteobacteria	Alteromonadales	Alteromonadaceae	NA
1916320	Bacteria	Candidatus	Melainabacteria	NA	Candidatus	Gastranaerophilales
1916345	Eukaryota	Basidiomycota	Agaricomycetes	Boletales	Boletaceae	Aureoboletus
1917047	Eukaryota	Rhodophyta	Florideophyceae	Ceramiales	Rhodomelaceae	Rhodomelopsis
1917182	Bacteria	Pseudomonadota	Betaproteobacteria	Burkholderiales	Alcaligenaceae	Paracandidimonas
1917218	Bacteria	Pseudomonadota	Betaproteobacteria	Rhodocyclales	Azonexaceae	Dechloromonas
1917219	Bacteria	Bacteroidota	Flavobacteriia	Flavobacteriales	Crocinitomicaceae	Fluviicola
191768	Bacteria	Myxococcota	NA	Nannocystales	Nannocystaceae	Plesiocystis
1917697	Bacteria	Candidatus	Saccharibacteria	Candidatus	Saccharimonadia	Candidatus
191770	Bacteria	Bacillota	Bacilli	Lactobacillales	Carnobacteriaceae	Marinilactibacillus
1917811	Bacteria	Pseudomonadota	Betaproteobacteria	Burkholderiales	Comamonadaceae	Tibeticola
1917864	Bacteria	Bacillota	Bacilli	Bacillales	Planococcaceae	Indiicoccus
1917873	Bacteria	Bacillota	Clostridia	Eubacteriales	Oscillospiraceae	Pygmaiobacter
191863	Bacteria	Verrucomicrobiota	Spartobacteria	Chthoniobacterales	Chthoniobacteraceae	Chthoniobacter
1919059	Bacteria	Pseudomonadota	Gammaproteobacteria	Methylococcales	Methylococcaceae	Methylotetracoccus
1919186	Archaea	Euryarchaeota	Halobacteria	Halobacteriales	NA	NA
191960	Bacteria	Pseudomonadota	Gammaproteobacteria	NA	NA	Sedimenticola
192050	Bacteria	Cyanobacteriota	Cyanophyceae	Synechococcales	Merismopediaceae	Aphanocapsa
1920512	Bacteria	Pseudomonadota	Alphaproteobacteria	Hyphomicrobiales	Pleomorphomonadaceae	Oharaeibacter
1921510	Bacteria	Pseudomonadota	Alphaproteobacteria	Sphingomonadales	Sphingomonadaceae	Tardibacter
1921566	Bacteria	Actinomycetota	Actinomycetes	Propionibacteriales	Nocardioidaceae	Nocardioides
1922217	Bacteria	Pseudomonadota	Gammaproteobacteria	Enterobacterales	Erwiniaceae	Erwinia
1923967	Eukaryota	Bacillariophyta	Coscinodiscophyceae	Rhizosoleniales	Rhizosoleniaceae	Proboscia
1923975	Eukaryota	Microsporidia	NA	NA	NA	Pancytospora
1925548	Bacteria	Pseudomonadota	Alphaproteobacteria	Pelagibacterales	NA	Candidatus
1926277	Bacteria	Bacillota	Bacilli	Bacillales	Bacillaceae	Sediminibacillus
1926599	Bacteria	Bacillota	Clostridia	Eubacteriales	Clostridiales	Family
1926625	Bacteria	Bacteroidota	Flavobacteriia	Flavobacteriales	Vicingaceae	Vicingus
1926630	Bacteria	Pseudomonadota	Alphaproteobacteria	Sphingomonadales	Erythrobacteraceae	Alteriqipengyuania
1926873	Bacteria	Pseudomonadota	Gammaproteobacteria	Xanthomonadales	Xanthomonadaceae	NA
1926881	Bacteria	Pseudomonadota	Gammaproteobacteria	Enterobacterales	Erwiniaceae	Izhakiella
1927129	Archaea	Euryarchaeota	Methanonatronarchaeia	Methanonatronarchae	Methanonatronarchaeacea	Methanonatronarchaeum
1927960	Bacteria	Pseudomonadota	Gammaproteobacteria	Xanthomonadales	Rhodanobacteraceae	Dyella
192812	Bacteria	Pseudomonadota	Alphaproteobacteria	Sphingomonadales	Erythrobacteraceae	Qipengyuania
192903	Bacteria	Bacteroidota	Flavobacteriia	Flavobacteriales	Flavobacteriaceae	Pseudozobellia
192904	Bacteria	Bacteroidota	Flavobacteriia	Flavobacteriales	Flavobacteriaceae	Kriegella
1929291	Bacteria	Pseudomonadota	Alphaproteobacteria	Hyphomicrobiales	Reyranellaceae	Reyranella
1930060	Bacteria	Actinomycetota	Actinomycetes	Micrococcales	Microbacteriaceae	Arenivirga
1930061	Bacteria	Actinomycetota	Actinomycetes	Micrococcales	Beutenbergiaceae	Litorihabitans
1930071	Bacteria	Bacillota	Negativicutes	Selenomonadales	Sporomusaceae	Methylomusa
1930274	Bacteria	Planctomycetota	Planctomycetia	Pirellulales	Pirellulaceae	Roseimaritima
1930276	Bacteria	Planctomycetota	Planctomycetia	Pirellulales	Lacipirellulaceae	Adhaeretor
1930667	Bacteria	Pseudomonadota	Alphaproteobacteria	Rhodobacterales	Paracoccaceae	Marivivens
1931232	Bacteria	Actinomycetota	Actinomycetes	Streptosporangiales	Nocardiopsaceae	Marinitenerispora
1931992	Bacteria	Actinomycetota	Actinomycetes	Pseudonocardiales	Pseudonocardiaceae	Gandjariella
1932322	Eukaryota	Ascomycota	Dothideomycetes	Pleosporales	Didymosphaeriaceae	Didymosphaeria
193384	Bacteria	Actinomycetota	Actinomycetes	Micrococcales	Microbacteriaceae	Rhodoglobus
1933926	Bacteria	Pseudomonadota	Gammaproteobacteria	Methylococcales	Methylococcaceae	NA
1934309	Bacteria	Cyanobacteriota	Cyanophyceae	Pseudanabaenales	Leptolyngbyaceae	Alkalinema
1934350	Eukaryota	Ascomycota	Sordariomycetes	Sordariales	Chaetomiaceae	Amesia
1934393	Eukaryota	Ascomycota	Sordariomycetes	Sordariales	Chaetomiaceae	Ovatospora
1935457	Eukaryota	Rhodophyta	Stylonematophyceae	Stylonematales	Stylonemataceae	Tsunamia
1935934	Bacteria	Bacillota	Clostridia	Eubacteriales	Christensenellaceae	Christensenella
1936003	Bacteria	Planctomycetota	Phycisphaerae	Sedimentisphaerales	Anaerohalosphaeraceae	Anaerohalosphaera
1936021	Bacteria	Thermodesulfobacter	Thermodesulfobacteria	Thermodesulfobacter	Thermodesulfobacteriace	Thermosulfuriphilus
1936991	Bacteria	Campylobacterota	Epsilonproteobacteria	Nautiliales	Nautiliaceae	Lebetimonas
1938604	Bacteria	Pseudomonadota	Betaproteobacteria	Neisseriales	Chromobacteriaceae	Aquaspirillum
1938712	Eukaryota	Basidiomycota	Atractiellomycetes	Atractiellales	Hoehnelomycetaceae	Atractiella
1938872	Bacteria	Actinomycetota	Actinomycetes	Micrococcales	Micrococcaceae	NA
1938954	Eukaryota	Mucoromycota	Endogonomycetes	Endogonales	NA	Bifiguratus
1940296	Eukaryota	Ascomycota	Sordariomycetes	Xylariales	NA	NA
1940300	Eukaryota	Basidiomycota	Agaricomycetes	Agaricales	Stephanosporaceae	Cristinia
1940529	Bacteria	Bacillota	Bacilli	Bacillales	Bacillaceae	Lentibacillus
1940568	Eukaryota	Ascomycota	Sordariomycetes	Diaporthales	Juglanconidaceae	Juglanconis
1940652	Eukaryota	Ascomycota	Lecanoromycetes	Ostropales	Graphidaceae	Gomphillus
1940749	Eukaryota	Rhodophyta	Florideophyceae	Hapalidiales	Hapalidiaceae	Lithothamnion
1940822	Bacteria	Pseudomonadota	Gammaproteobacteria	Oceanospirillales	NA	NA
1941349	Bacteria	Planctomycetota	Phycisphaerae	Sedimentisphaerales	Sedimentisphaeraceae	Sedimentisphaera
1944642	Bacteria	Bacillota	Clostridia	Eubacteriales	Oscillospiraceae	Marasmitruncus
1944646	Bacteria	Actinomycetota	Coriobacteriia	Eggerthellales	Eggerthellaceae	Phoenicibacter
194517	Eukaryota	Rhodophyta	Florideophyceae	Halymeniales	Halymeniaceae	Polyopes
194530	Eukaryota	Heterolobosea	NA	NA	Psalteriomonadidae	Sawyeria
1945580	Archaea	Euryarchaeota	Methanobacteria	Methanobacteriales	Methanobacteriaceae	Methanosphaera
1945888	Bacteria	Actinomycetota	Actinomycetes	Micrococcales	Ruaniaceae	NA
1945891	Bacteria	Bacteroidota	Bacteroidia	Bacteroidales	NA	NA
194682	Eukaryota	Basidiomycota	Agaricomycetes	Polyporales	Meruliaceae	Phlebia
1948890	Bacteria	Pseudomonadota	Alphaproteobacteria	Rhodobacterales	NA	NA
1949082	Bacteria	Pseudomonadota	Gammaproteobacteria	Oceanospirillales	Halomonadaceae	Salinicola
195064	Bacteria	Pseudomonadota	Gammaproteobacteria	Chromatiales	Ectothiorhodospiraceae	Ectothiorhodospira
195065	Eukaryota	NA	Cryptophyceae	Pyrenomonadales	Chroomonadaceae	Chroomonas
195070	Eukaryota	NA	Cryptophyceae	Pyrenomonadales	Pyrenomonadaceae	Storeatula
195105	Bacteria	Pseudomonadota	Alphaproteobacteria	Rhodobacterales	Paracoccaceae	Haematobacter
1954211	Eukaryota	Ascomycota	Leotiomycetes	Helotiales	Helotiaceae	Bisporella
1954473	Eukaryota	Basidiomycota	Agaricomycetes	Agaricales	Crassisporiaceae	Crassisporium
1955248	Bacteria	Thermotogota	Thermotogae	Kosmotogales	Kosmotogaceae	Kosmotoga
1955249	Bacteria	Deinococcota	Deinococci	Thermales	Thermaceae	Meiothermus
1955266	Eukaryota	Ascomycota	Sordariomycetes	Xylariales	Hypoxylaceae	Jackrogersella
1955272	Bacteria	Bacillota	Bacilli	Bacillales	Bacillaceae	Allobacillus
1955775	Eukaryota	Ascomycota	Eurotiomycetes	Onygenales	Ajellomycetaceae	Emergomyces
1958892	Bacteria	Pseudomonadota	Gammaproteobacteria	Chromatiales	Ectothiorhodospiraceae	Oceanococcus
1958944	Bacteria	Pseudomonadota	Alphaproteobacteria	Rhodobacterales	Paracoccaceae	Puniceibacterium
1960125	Bacteria	Pseudomonadota	Gammaproteobacteria	Oceanospirillales	Endozoicomonadaceae	Parendozoicomonas
1960156	Bacteria	Abditibacteriota	Abditibacteriia	Abditibacteriales	Abditibacteriaceae	Abditibacterium
1961108	Bacteria	Myxococcota	NA	Polyangiales	Polyangiaceae	NA
1961135	Archaea	Candidatus	Thermoplasmatota	Thermoplasmata	Thermoplasmatales	Cuniculiplasmataceae
196139	Eukaryota	NA	NA	NA	NA	Schizocladia
1961789	Bacteria	Mycoplasmatota	Mollicutes	Entomoplasmatales	NA	NA
1962181	Bacteria	Pseudomonadota	Betaproteobacteria	Burkholderiales	Sphaerotilaceae	Ideonella
1963835	Bacteria	Pseudomonadota	Alphaproteobacteria	Rhodospirillales	Geminicoccaceae	Arboricoccus
1963862	Bacteria	Spirochaetota	Spirochaetia	Spirochaetales	Spirochaetaceae	Marispirochaeta
1964448	Bacteria	Spirochaetota	Spirochaetia	Spirochaetales	Borreliaceae	Borreliella
1965019	Bacteria	Bacteroidota	Bacteroidia	Marinilabiliales	Marinilabiliaceae	Geofilum
1965230	Bacteria	Pseudomonadota	Betaproteobacteria	Burkholderiales	NA	Saezia
1965318	Bacteria	Bacteroidota	Bacteroidia	Marinilabiliales	Prolixibacteraceae	Draconibacterium
1965332	Bacteria	Bacteroidota	Flavobacteriia	Flavobacteriales	Flavobacteriaceae	Kordia
1965545	Bacteria	Bacillota	Clostridia	Eubacteriales	Lachnospiraceae	Tyzzerella
1965586	Bacteria	Bacteroidota	Bacteroidia	Bacteroidales	Bacteroidaceae	Mediterranea
1965588	Bacteria	Bacillota	Clostridia	Eubacteriales	Oscillospiraceae	Anaerofilum
1965589	Bacteria	Bacillota	Clostridia	Eubacteriales	Oscillospiraceae	Drancourtella
1965591	Bacteria	Synergistota	Synergistia	Synergistales	Synergistaceae	Cloacibacillus
1965617	Bacteria	Elusimicrobiota	Elusimicrobia	Elusimicrobiales	Elusimicrobiaceae	Elusimicrobium
196587	Bacteria	Pseudomonadota	Alphaproteobacteria	Rhodobacterales	Paracoccaceae	Albidovulum
196632	Eukaryota	Rhodophyta	Florideophyceae	Ceramiales	Spyridiaceae	Spyridia
1967842	Eukaryota	Rhodophyta	Florideophyceae	Ceramiales	Rhodomelaceae	Polysiphonia
1968527	Bacteria	candidate	division	CPR3	NA	NA
1968531	Bacteria	Campylobacterota	Epsilonproteobacteria	Campylobacterales	Helicobacteraceae	NA
1968839	Bacteria	Bacteroidota	Chitinophagia	Chitinophagales	Chitinophagaceae	Thermoflavifilum
1969409	Bacteria	Actinomycetota	Actinomycetes	Micrococcales	Microbacteriaceae	Candidatus
1969726	Bacteria	Campylobacterota	Epsilonproteobacteria	Campylobacterales	Sulfurovaceae	Sulfurovum
1969733	Bacteria	Thermodesulfobacter	Desulfuromonadia	Desulfuromonadales	Geothermobacteraceae	Geothermobacter
1969806	Bacteria	Pseudomonadota	Alphaproteobacteria	Rhodospirillales	Acetobacteraceae	Acidibrevibacterium
1969813	Bacteria	Pseudomonadota	Gammaproteobacteria	Nevskiales	Sinobacteraceae	NA
1969821	Bacteria	Pseudomonadota	Alphaproteobacteria	Hyphomicrobiales	Rhizobiaceae	Ciceribacter
1970530	Bacteria	Pseudomonadota	Hydrogenophilia	Hydrogenophilales	NA	NA
1970775	Bacteria	Campylobacterota	Epsilonproteobacteria	Campylobacterales	Campylobacteraceae	NA
197162	Bacteria	Deferribacterota	Deferribacteres	Deferribacterales	Deferribacteraceae	Deferribacter
1971637	Bacteria	Pseudomonadota	Alphaproteobacteria	Rickettsiales	Rickettsiaceae	NA
1971640	Bacteria	Fusobacteriota	Fusobacteriia	NA	NA	NA
197183	Bacteria	Pseudomonadota	Gammaproteobacteria	Moraxellales	Moraxellaceae	Alkanindiges
1972068	Bacteria	Pseudomonadota	Gammaproteobacteria	Chromatiales	Thioalkalispiraceae	Sulfurivermis
1973259	Archaea	Thermoproteota	Thermoprotei	Desulfurococcales	Desulfurococcaceae	Zestosphaera
1973307	Eukaryota	Basidiomycota	Agaricomycetes	Agaricales	Bolbitiaceae	Cyclocybe
1973486	Bacteria	Cyanobacteriota	Cyanophyceae	Nostocales	Calotrichaceae	Calothrix
1973893	Bacteria	Actinomycetota	Candidatus	Humimicrobiia	Candidatus	Humimicrobiales
1973895	Bacteria	Actinomycetota	Candidatus	Aquicultoria	Candidatus	Aquicultorales
1974096	Bacteria	Thermodesulfobacter	Syntrophobacteria	Syntrophobacterales	Syntrophobacteraceae	NA
1974212	Bacteria	Cyanobacteriota	Cyanophyceae	Chroococcales	Chroococcaceae	Chroococcus
1974281	Eukaryota	Ascomycota	Dothideomycetes	Cladosporiales	Cladosporiaceae	Rachicladosporium
1974406	Archaea	Candidatus	Diapherotrites	NA	NA	NA
1974485	Bacteria	Candidatus	Andersenbacteria	NA	NA	NA
1974495	Bacteria	Candidatus	Beckwithbacteria	NA	NA	NA
1974514	Bacteria	Candidatus	Berkelbacteria	NA	NA	NA
1974524	Bacteria	Candidatus	Brennerbacteria	NA	NA	NA
1974526	Bacteria	Candidatus	Buchananbacteria	NA	NA	NA
1974540	Bacteria	Candidatus	Colwellbacteria	NA	NA	NA
1974543	Bacteria	Candidatus	Desantisbacteria	NA	NA	NA
1974587	Bacteria	Candidatus	Harrisonbacteria	NA	NA	NA
197461	Bacteria	Pseudomonadota	Alphaproteobacteria	Hyphomicrobiales	Stappiaceae	Pseudovibrio
1974726	Bacteria	Candidatus	Niyogibacteria	NA	NA	NA
1974772	Bacteria	Candidatus	Pacebacteria	NA	NA	NA
197479	Bacteria	Pseudomonadota	Gammaproteobacteria	Oceanospirillales	NA	Terasakiispira
1974819	Bacteria	Candidatus	Portnoybacteria	NA	NA	NA
1975025	Bacteria	Candidatus	Taylorbacteria	NA	NA	NA
1975115	Bacteria	Candidatus	Zambryskibacteria	NA	NA	NA
197532	Eukaryota	Discosea	Flabellinia	NA	Vannellidae	Vannella
1977087	Bacteria	Pseudomonadota	NA	NA	NA	NA
197753	Eukaryota	Bacillariophyta	Bacillariophyceae	Naviculales	Pleurosigmataceae	Pleurosigma
1978158	Archaea	Candidatus	Marsarchaeota	NA	NA	NA
1978229	Bacteria	Pseudomonadota	Alphaproteobacteria	Hyphomicrobiales	Beijerinckiaceae	NA
1978230	Bacteria	Pseudomonadota	Alphaproteobacteria	Caulobacterales	Caulobacteraceae	NA
1978231	Bacteria	Acidobacteriota	NA	NA	NA	NA
1978337	Bacteria	Bacteroidota	Bacteroidia	Bacteroidales	Dysgonomonadaceae	Petrimonas
1978525	Bacteria	Pseudomonadota	Alphaproteobacteria	Sphingomonadales	NA	NA
1978530	Eukaryota	Ciliophora	Heterotrichea	Heterotrichida	Spirostomidae	Gruberia
1978549	Bacteria	Pseudomonadota	Alphaproteobacteria	Caulobacterales	Caulobacteraceae	Aquidulcibacter
197863	Eukaryota	Ciliophora	Litostomatea	Haptorida	Dileptidae	Dileptus
1979269	Bacteria	Pseudomonadota	Alphaproteobacteria	Rhodospirillales	Acetobacteraceae	Rhodovarius
1979421	Eukaryota	Chlorophyta	Ulvophyceae	Bryopsidales	Bryopsidaceae	Bryopsis
1979422	Eukaryota	Chlorophyta	Ulvophyceae	Bryopsidales	Halimedaceae	Rhipilia
1979961	Bacteria	Pseudomonadota	Gammaproteobacteria	Chromatiales	Wenzhouxiangellaceae	Wenzhouxiangella
1980982	Archaea	Nitrososphaerota	NA	NA	Candidatus	Wolframiiraptoraceae
1981510	Bacteria	Bacillota	Clostridia	Eubacteriales	Oscillospiraceae	Monoglobus
1982043	Bacteria	Pseudomonadota	Gammaproteobacteria	Pseudomonadales	Marinobacteraceae	Mangrovitalea
1982044	Bacteria	Pseudomonadota	Alphaproteobacteria	Hyphomicrobiales	Phyllobacteriaceae	Zhengella
198252	Bacteria	Pseudomonadota	Alphaproteobacteria	Pelagibacterales	Pelagibacteraceae	Candidatus
1982626	Bacteria	Bacillota	Erysipelotrichia	Erysipelotrichales	Erysipelotrichaceae	Faecalibacillus
[truncated: 3,924 more rows]
