# Supplementary material for: Long-term effects of systemic ceftiofur and ampicillin on the abundance and duration of shedding of resistant Gram-negative bacteria in the feces of healthy dairy cows: a randomized clinical trial
Source: Front Vet Sci. 2026 Apr 30;13:1789173. doi: 10.3389/fvets.2026.1789173 (PMC13174580; doi:10.3389/fvets.2026.1789173)
Supplement: Supplementary file 3 [file supplementary_file_3.xls]

## Sheet: Supplementary File 3
The SAS System
gene_accession	pool6	pool2	pool7	pool10	pool3	pool8	pool1	pool5	pool11	pool4	pool9	pool12
MEG_1|Drugs|Aminoglycosides|Aminoglycoside-resistant_16S_ribosomal_subunit_protein|A16S|RequiresSNPConfirmation	0	0	488	540	0	462	445	458	553	0	0	626
MEG_10|Drugs|Aminoglycosides|Aminoglycoside-resistant_16S_ribosomal_subunit_protein|A16S|RequiresSNPConfirmation	0	0	558	0	0	0	0	0	0	0	0	0
MEG_1003|Drugs|Aminoglycosides|Aminoglycoside_O-nucleotidyltransferases|ANT9	0	0	0	0	0	0	0	0	0	46	0	102
MEG_1004|Drugs|Aminoglycosides|Aminoglycoside_O-nucleotidyltransferases|ANT9	0	0	113	106	93	85	0	88	114	0	0	153
MEG_1006|Drugs|Aminoglycosides|Aminoglycoside_O-nucleotidyltransferases|ANT9	0	0	0	0	0	0	0	0	0	0	0	243
MEG_1009|Drugs|Aminoglycosides|Aminoglycoside_O-phosphotransferases|APH2-DPRIME	0	0	151	126	174	147	96	0	0	0	79	310
MEG_1010|Drugs|Aminoglycosides|Aminoglycoside_O-phosphotransferases|APH2-DPRIME	0	0	174	176	0	138	124	0	0	0	0	305
MEG_1014|Drugs|Aminoglycosides|Aminoglycoside_O-phosphotransferases|APH2-DPRIME	0	0	119	0	0	0	0	0	155	0	0	237
MEG_1016|Drugs|Aminoglycosides|Aminoglycoside_O-phosphotransferases|APH2-DPRIME	0	0	0	0	0	0	0	0	0	0	46	36
MEG_1039|Drugs|Aminoglycosides|Aminoglycoside_O-phosphotransferases|APH3-DPRIME	0	0	0	0	31	0	0	0	0	0	34	0
MEG_1040|Drugs|Aminoglycosides|Aminoglycoside_O-phosphotransferases|APH3-DPRIME	0	0	0	0	28	0	0	0	0	0	32	53
MEG_11|Drugs|Aminoglycosides|Aminoglycoside-resistant_16S_ribosomal_subunit_protein|A16S|RequiresSNPConfirmation	373	545	731	750	743	647	610	613	809	661	723	915
MEG_1173|Metals|Arsenic_resistance|Arsenic_resistance_regulator|ARSR	0	0	0	0	0	0	0	0	0	0	8	22
MEG_1189|Drugs|Bacitracin|Undecaprenyl_pyrophosphate_phosphatase|BACA	0	0	0	0	0	0	0	0	0	0	0	36
MEG_1192|Multi-compound|Drug_and_biocide_and_metal_resistance|Drug_and_biocide_and_metal_RND_efflux_regulator|BAER	0	0	0	0	0	0	0	0	0	0	0	57
MEG_12|Drugs|Aminoglycosides|Aminoglycoside-resistant_16S_ribosomal_subunit_protein|A16S|RequiresSNPConfirmation	0	205	338	340	350	278	243	280	345	304	349	425
MEG_1490|Drugs|Cationic_antimicrobial_peptides|Cationic_peptide-resistant_16S_ribosomal_subunit_protein|CAP16S|RequiresSNPConfirmation	432	567	817	782	892	700	677	683	875	730	746	983
MEG_1686|Drugs|betalactams|Class_A_betalactamases|CFX	219	201	413	412	335	260	249	250	352	426	449	549
MEG_1687|Drugs|betalactams|Class_A_betalactamases|CFX	57	76	158	168	114	81	89	104	180	153	170	240
MEG_1688|Drugs|betalactams|Class_A_betalactamases|CFX	35	52	119	129	84	87	74	80	120	114	116	206
MEG_1689|Drugs|betalactams|Class_A_betalactamases|CFX	77	78	186	199	120	109	96	104	222	173	182	271
MEG_1690|Drugs|betalactams|Class_A_betalactamases|CFX	52	78	166	162	110	118	81	121	167	161	168	268
MEG_1691|Drugs|betalactams|Class_A_betalactamases|CFX	52	79	162	172	101	118	83	115	174	152	167	251
MEG_1692|Drugs|betalactams|Class_A_betalactamases|CFX	82	91	209	209	148	134	101	135	196	181	197	293
MEG_1693|Drugs|betalactams|Class_A_betalactamases|CFX	72	84	223	232	158	127	106	141	199	203	202	319
MEG_1694|Drugs|betalactams|Class_A_betalactamases|CFX	92	119	240	268	177	168	143	164	246	236	237	362
MEG_1695|Drugs|betalactams|Class_A_betalactamases|CFX	227	200	455	424	366	285	258	265	396	452	485	614
MEG_1696|Drugs|betalactams|Class_A_betalactamases|CFX	78	97	209	224	181	136	117	146	211	207	208	328
MEG_1697|Drugs|betalactams|Class_A_betalactamases|CFX	40	61	126	132	95	90	60	80	133	128	135	188
MEG_1698|Drugs|betalactams|Class_A_betalactamases|CFX	94	131	250	290	175	169	149	159	256	258	261	355
MEG_185|Drugs|Aminoglycosides|Aminoglycoside_N-acetyltransferases|AAC6-PRIME	0	0	0	176	195	0	0	0	206	0	0	356
MEG_2|Drugs|Aminoglycosides|Aminoglycoside-resistant_16S_ribosomal_subunit_protein|A16S|RequiresSNPConfirmation	492	701	921	956	999	832	821	772	1023	835	900	1121
MEG_2092|Metals|Multi-metal_resistance|Multi-metal_resistance_protein|CORD	0	0	0	0	0	0	0	0	0	0	0	10
MEG_2121|Multi-compound|Drug_and_biocide_resistance|Drug_and_biocide_RND_efflux_regulator|CPXAR	0	0	0	0	0	0	0	0	0	0	0	86
MEG_2132|Multi-compound|Drug_and_biocide_resistance|Drug_and_biocide_RND_efflux_regulator|CRP	0	0	0	0	0	0	0	0	35	0	0	51
MEG_2443|Metals|Copper_resistance|Copper_resistance_regulator|CUER	0	0	0	0	0	0	0	0	0	0	0	34
MEG_2446|Metals|Multi-metal_resistance|Multi-metal_RND_efflux_pumps|CUSA	0	0	0	0	0	0	0	0	0	0	0	217
MEG_2447|Metals|Multi-metal_resistance|Multi-metal_RND_efflux_pumps|CUSB	0	0	0	0	0	0	0	0	0	0	0	77
MEG_2452|Metals|Multi-metal_resistance|Multi-metal_RND_efflux_regulator|CUSR	0	0	0	0	0	0	0	0	22	0	0	42
MEG_2453|Metals|Multi-metal_resistance|Multi-metal_RND_efflux_regulator|CUSS	0	0	0	0	0	0	0	0	0	0	0	96
MEG_2454|Metals|Copper_resistance|Copper_resistance_protein|CUTA	0	0	0	0	0	0	0	0	0	0	0	28
MEG_2458|Metals|Copper_resistance|Copper_resistance_protein|CUTF	0	0	0	0	0	0	0	0	0	0	0	37
MEG_2734|Multi-compound|Drug_and_biocide_resistance|Drug_and_biocide_MFS_efflux_regulator|EMRR	0	0	0	0	0	0	0	0	0	0	0	32
MEG_2736|Multi-compound|Drug_and_biocide_resistance|Drug_and_biocide_MFS_efflux_pumps|EMRY	0	0	0	0	0	0	0	0	0	0	0	108
MEG_2739|Drugs|Cationic_antimicrobial_peptides|Lipid_A_modification|EPTA	0	0	0	0	0	0	0	0	0	0	0	129
MEG_2842|Drugs|MLS|23S_rRNA_methyltransferases|ERMQ	0	0	0	0	0	0	0	0	122	0	0	210
MEG_2867|Biocides|Acid_resistance|Acid_resistance_regulator|EVGA	0	0	0	0	0	0	0	0	0	0	0	63
MEG_2870|Multi-compound|Drug_and_biocide_resistance|Drug_and_biocide_MFS_efflux_regulator|EVGS	0	0	0	0	0	0	0	0	0	0	0	218
MEG_2875|Biocides|Phenolic_compound_resistance|Phenolic_resistance_protein|FABI	0	0	0	0	0	0	0	0	0	0	0	45
MEG_2898|Multi-compound|Biocide_and_metal_resistance|Biocide_and_metal_ABC_efflux_pumps|FETA	0	0	0	0	0	0	0	0	0	0	0	56
MEG_2909|Metals|Multi-metal_resistance|Multi-metal_resistance_protein|FIEF	0	0	0	0	28	0	0	0	0	0	0	57
MEG_2963|Drugs|Sulfonamides|Sulfonamide-resistant_dihydropteroate_synthases|FOLP|RequiresSNPConfirmation	0	0	0	0	115	0	0	0	114	0	0	170
MEG_3|Drugs|Aminoglycosides|Aminoglycoside-resistant_16S_ribosomal_subunit_protein|A16S|RequiresSNPConfirmation	426	558	775	806	765	646	676	669	843	712	754	965
MEG_3065|Drugs|Fusidic_acid|Fusidic_acid-resistant_mutation|FUSA|RequiresSNPConfirmation	0	0	0	450	407	0	0	344	508	0	0	624
MEG_3076|Biocides|Acid_resistance|Acid_resistance_protein|GADA	0	0	0	0	0	0	0	0	0	0	0	50
MEG_3079|Biocides|Acid_resistance|Acid_resistance_protein|GADC	0	0	0	0	0	0	0	0	0	0	0	84
MEG_3080|Biocides|Acid_resistance|Acid_resistance_regulator|GADE	0	0	0	0	0	0	0	0	0	0	0	71
MEG_3081|Multi-compound|Drug_and_biocide_resistance|Drug_and_biocide_RND_efflux_regulator|GADW	0	0	0	0	0	0	0	0	0	0	0	24
MEG_3083|Multi-compound|Drug_and_biocide_resistance|Drug_and_biocide_RND_efflux_regulator|GADX	0	0	0	0	0	0	0	0	0	0	0	72
MEG_3144|Drugs|Fosfomycin|Fosfomycin_target_mutation|GLPT|RequiresSNPConfirmation	0	0	0	0	0	0	0	0	0	0	0	89
MEG_3196|Drugs|Fluoroquinolones|Fluoroquinolone-resistant_DNA_topoisomerases|GYRA|RequiresSNPConfirmation	0	0	577	0	594	0	0	0	629	0	0	973
MEG_3219|Drugs|Fluoroquinolones|Fluoroquinolone-resistant_DNA_topoisomerases|GYRA|RequiresSNPConfirmation	0	355	568	560	656	413	387	389	658	370	425	952
MEG_3240|Drugs|Fluoroquinolones|Fluoroquinolone-resistant_DNA_topoisomerases|GYRB|RequiresSNPConfirmation	0	0	0	0	0	0	0	0	0	0	0	697
MEG_3241|Drugs|Fluoroquinolones|Fluoroquinolone-resistant_DNA_topoisomerases|GYRB|RequiresSNPConfirmation	0	0	0	0	0	0	0	0	399	0	0	567
MEG_3244|Drugs|Aminocoumarins|Aminocoumarin-resistant_DNA_topoisomerases|GYRBA|RequiresSNPConfirmation	0	0	0	0	0	0	0	0	0	0	0	234
MEG_3253|Biocides|Acid_resistance|Acid_resistance_protein|HDEA	0	0	0	0	0	0	0	0	0	10	0	46
MEG_3255|Biocides|Acid_resistance|Acid_resistance_protein|HDEB	0	0	0	0	0	0	0	0	0	0	0	18
MEG_3287|Biocides|Peroxide_resistance|Peroxide_resistance_stress_protein|IBPA	0	0	0	12	0	0	0	0	0	0	0	21
MEG_3290|Biocides|Acetate_resistance|Acetate_resistance_protein|ICLR	0	0	0	0	0	0	0	0	0	0	0	28
MEG_3291|Biocides|Acetate_resistance|Acetate_resistance_protein|ICLR	0	0	0	0	0	0	0	0	0	0	0	32
MEG_3295|Drugs|Mupirocin|Mupirocin-resistant_isoleucyl-tRNA_synthetase|ILES	0	278	440	558	734	431	232	300	549	518	653	937
MEG_3448|Drugs|Aminoglycosides|Aminoglycoside_efflux_pumps|KDPE	0	0	0	0	0	0	0	0	0	0	0	48
MEG_3606|Drugs|MLS|Lincosamide_nucleotidyltransferases|LNUA	32	52	94	75	97	71	62	48	107	84	52	114
MEG_3610|Drugs|MLS|Lincosamide_nucleotidyltransferases|LNUC	251	352	491	470	432	404	369	405	534	444	444	584
MEG_3621|Drugs|MLS|Lincosamide_nucleotidyltransferases|LNUP	0	63	109	111	132	80	72	73	127	81	54	207
MEG_3622|Biocides|Acetate_resistance|Acetate_resistance_protein|LPDT	0	0	0	0	0	0	0	0	0	0	0	114
MEG_3663|Multi-compound|Drug_and_biocide_resistance|Drug_and_biocide_RND_efflux_regulator|MARR	0	0	0	0	0	0	0	0	0	9	0	0
MEG_3740|Drugs|Multi-drug_resistance|MDR_23S_rRNA_mutation|MDR23S|RequiresSNPConfirmation	0	0	0	0	0	275	0	0	398	0	0	538
MEG_3747|Multi-compound|Drug_and_biocide_and_metal_resistance|Drug_and_biocide_and_metal_RND_efflux_pumps|MDTB	0	0	0	0	0	0	0	0	0	0	0	189
MEG_3751|Multi-compound|Drug_and_biocide_resistance|Drug_and_biocide_RND_efflux_pumps|MDTE	0	0	0	0	0	0	0	0	0	0	0	80
MEG_3752|Multi-compound|Drug_and_biocide_resistance|Drug_and_biocide_RND_efflux_pumps|MDTF	0	0	0	0	0	0	0	0	0	0	0	174
MEG_3756|Multi-compound|Drug_and_biocide_resistance|Drug_and_biocide_SMR_efflux_pumps|MDTI	0	8	0	0	0	0	0	0	0	0	0	24
MEG_3757|Multi-compound|Drug_and_biocide_resistance|Drug_and_biocide_SMR_efflux_pumps|MDTJ	0	0	0	0	0	0	0	0	0	0	0	33
MEG_3764|Multi-compound|Drug_and_biocide_resistance|Drug_and_biocide_RND_efflux_pumps|MDTO	0	0	0	0	0	0	0	0	0	0	0	98
MEG_3765|Multi-compound|Drug_and_biocide_resistance|Drug_and_biocide_RND_efflux_pumps|MDTP	0	0	0	0	0	0	0	0	0	0	0	79
MEG_3802|Drugs|betalactams|Penicillin_binding_protein_regulator|MECI	0	0	0	0	0	0	0	0	0	0	0	105
MEG_3813|Drugs|MLS|MLS_resistance_MFS_efflux_pumps|MEFA	0	0	0	0	88	0	0	0	0	0	0	0
MEG_3814|Drugs|MLS|MLS_resistance_MFS_efflux_pumps|MEFA	0	0	171	188	0	0	0	125	0	0	0	281
MEG_3815|Drugs|MLS|MLS_resistance_MFS_efflux_pumps|MEFA	0	0	153	183	0	0	0	0	0	0	0	242
MEG_3816|Drugs|MLS|MLS_resistance_MFS_efflux_pumps|MEFA	0	0	0	0	0	0	0	0	0	0	0	128
MEG_3817|Drugs|MLS|MLS_resistance_MFS_efflux_pumps|MEFA	310	329	566	606	463	477	473	417	626	507	615	768
MEG_3818|Drugs|MLS|MLS_resistance_MFS_efflux_pumps|MEFA	0	0	39	0	0	0	0	0	0	0	0	0
MEG_3819|Drugs|MLS|MLS_resistance_MFS_efflux_pumps|MEFA	0	0	68	55	0	0	42	40	79	0	43	93
MEG_3823|Drugs|MLS|MLS_resistance_MFS_efflux_pumps|MEFA	0	0	102	0	0	0	0	0	0	0	0	0
MEG_3824|Drugs|MLS|MLS_resistance_MFS_efflux_pumps|MEFA	13	0	0	35	0	0	0	0	41	38	33	0
MEG_3830|Drugs|MLS|MLS_resistance_MFS_efflux_pumps|MEFE	47	100	191	179	208	136	148	106	208	163	125	289
MEG_395|Drugs|betalactams|Class_A_betalactamases|ACI	178	84	317	338	180	186	130	159	246	298	441	590
MEG_3977|Drugs|MLS|Macrolide-resistant_23S_rRNA_mutation|MLS23S|RequiresSNPConfirmation	579	780	1283	1157	1440	1085	1044	915	1343	1045	1121	1612
MEG_3978|Drugs|MLS|Macrolide-resistant_23S_rRNA_mutation|MLS23S|RequiresSNPConfirmation	0	767	1104	1107	1224	960	907	844	1220	933	1057	1389
MEG_3979|Drugs|MLS|Macrolide-resistant_23S_rRNA_mutation|MLS23S|RequiresSNPConfirmation	0	0	750	780	730	655	0	0	842	0	0	969
MEG_3983|Drugs|MLS|Macrolide-resistant_23S_rRNA_mutation|MLS23S|RequiresSNPConfirmation	0	0	0	0	0	0	0	0	0	0	0	838
MEG_3987|Drugs|MLS|Macrolide-resistant_23S_rRNA_mutation|MLS23S|RequiresSNPConfirmation	370	490	774	799	755	625	615	638	885	748	618	1096
MEG_3988|Drugs|MLS|Macrolide-resistant_23S_rRNA_mutation|MLS23S|RequiresSNPConfirmation	1954	2870	3421	3616	3544	3158	3022	3137	3738	3047	3429	4042
MEG_3989|Drugs|MLS|Macrolide-resistant_23S_rRNA_mutation|MLS23S|RequiresSNPConfirmation	0	0	0	0	0	0	0	0	463	0	0	573
MEG_399|Multi-compound|Drug_and_biocide_resistance|Drug_and_biocide_RND_efflux_pumps|ACRA	0	0	0	0	0	0	0	0	0	0	0	51
MEG_3990|Drugs|MLS|Macrolide-resistant_23S_rRNA_mutation|MLS23S|RequiresSNPConfirmation	0	0	0	0	0	0	0	0	0	0	0	813
MEG_3992|Drugs|MLS|Macrolide-resistant_23S_rRNA_mutation|MLS23S|RequiresSNPConfirmation	1295	1747	2230	2328	2184	1988	1906	2004	2392	2018	2424	2647
MEG_3998|Metals|Multi-metal_resistance|Multi-metal_resistance_protein|MNTH	0	0	0	0	0	0	0	0	0	0	0	80
MEG_3999|Metals|Multi-metal_resistance|Multi-metal_resistance_protein|MNTP	0	0	0	0	0	0	0	0	0	0	0	48
MEG_4|Drugs|Aminoglycosides|Aminoglycoside-resistant_16S_ribosomal_subunit_protein|A16S|RequiresSNPConfirmation	413	576	732	775	795	680	635	661	863	678	782	934
MEG_4000|Metals|Multi-metal_resistance|Multi-metal_resistance_protein|MNTR	0	0	0	0	0	0	0	0	0	0	0	31
MEG_4002|Metals|Multi-metal_resistance|Multi-metal_ABC_efflux_pumps|MODA	0	0	0	0	0	0	0	0	0	0	0	63
MEG_401|Multi-compound|Drug_and_biocide_resistance|Drug_and_biocide_RND_efflux_pumps|ACRB	0	0	0	0	0	0	0	0	0	0	0	210
MEG_4051|Drugs|MLS|Macrolide_phosphotransferases|MPHN	0	46	92	119	73	78	52	67	130	79	66	178
MEG_4073|Drugs|MLS|MLS_resistance_ABC_efflux_pumps|MSRD	0	0	0	0	0	0	0	0	95	0	0	0
MEG_4074|Drugs|MLS|MLS_resistance_ABC_efflux_pumps|MSRD	0	0	0	0	0	0	0	0	0	0	0	147
MEG_408|Multi-compound|Drug_and_biocide_resistance|Drug_and_biocide_RND_efflux_pumps|ACRE	0	0	0	0	0	0	0	0	0	0	0	80
MEG_4095|Drugs|Fosfomycin|Fosfomycin_target_mutation|MURA|RequiresSNPConfirmation	0	0	0	0	0	0	0	0	0	0	0	87
MEG_415|Multi-compound|Drug_and_biocide_resistance|Drug_and_biocide_RND_efflux_regulator|ACRS	0	0	0	0	0	0	0	0	0	0	0	74
MEG_4162|Metals|Sodium_resistance|Sodium_resistance_protein|NHAA	0	0	0	0	0	0	0	0	0	0	0	72
MEG_4167|Metals|Nickel_resistance|Nickel_ABC_efflux_pumps|NIKA	0	0	0	0	0	0	0	0	0	0	0	106
MEG_4170|Metals|Nickel_resistance|Nickel_ABC_efflux_pumps|NIKC	0	0	0	0	0	0	0	0	0	0	0	61
MEG_4177|Metals|Nickel_resistance|Nickel_ABC_efflux_regulator|NIKR	0	0	0	0	0	0	0	0	0	0	0	32
MEG_4223|Drugs|Oxazolidinone|Oxazolidinone-resistant_23S_rRNA_mutation|O23S|RequiresSNPConfirmation	1427	1957	2435	2494	2348	2231	2081	2163	2619	2152	2334	2772
MEG_5|Drugs|Aminoglycosides|Aminoglycoside-resistant_16S_ribosomal_subunit_protein|A16S|RequiresSNPConfirmation	439	640	851	858	864	743	732	728	948	765	835	1042
MEG_5323|Drugs|Pleuromutilin|Pleuromutilin-resistant_23S_rRNA_mutation|P23S|RequiresSNPConfirmation	0	340	653	684	532	515	438	0	717	582	599	902
MEG_5328|Drugs|Fluoroquinolones|Fluoroquinolone-resistant_DNA_topoisomerases|PARC|RequiresSNPConfirmation	0	0	0	0	0	0	0	0	0	0	0	824
MEG_5330|Drugs|Fluoroquinolones|Fluoroquinolone-resistant_DNA_topoisomerases|PARC|RequiresSNPConfirmation	0	0	0	0	0	0	0	0	0	0	0	832
MEG_5339|Drugs|Fluoroquinolones|Fluoroquinolone-resistant_DNA_topoisomerases|PARC|RequiresSNPConfirmation	0	0	0	0	0	0	0	0	0	0	0	811
MEG_5371|Drugs|Aminocoumarins|Aminocoumarin-resistant_DNA_topoisomerases|PARE|RequiresSNPConfirmation	0	0	351	0	0	0	0	0	392	0	0	590
MEG_5382|Drugs|Aminocoumarins|Aminocoumarin-resistant_DNA_topoisomerases|PARE|RequiresSNPConfirmation	0	0	0	0	0	0	0	0	0	0	0	111
MEG_5409|Drugs|betalactams|Penicillin_binding_protein|PBP4B	0	0	0	0	0	0	0	0	0	0	0	79
MEG_5787|Metals|Multi-metal_resistance|Multi-metal_resistance_protein|PITA	0	0	0	0	0	0	0	0	0	51	0	77
MEG_5813|Metals|Arsenic_resistance|Arsenic_resistance_protein|PSTA	0	0	0	0	0	0	0	0	0	0	0	61
MEG_5814|Metals|Arsenic_resistance|Arsenic_resistance_protein|PSTB	0	0	0	0	0	0	0	0	0	0	0	127
MEG_5815|Metals|Arsenic_resistance|Arsenic_resistance_protein|PSTC	0	0	0	0	0	0	0	0	0	0	0	75
MEG_5819|Drugs|Fosfomycin|Fosfomycin_target_mutation|PTSL|RequiresSNPConfirmation	0	0	0	0	0	0	0	0	0	0	0	161
MEG_6|Drugs|Aminoglycosides|Aminoglycoside-resistant_16S_ribosomal_subunit_protein|A16S|RequiresSNPConfirmation	502	645	888	878	979	778	742	736	997	801	815	1039
MEG_6049|Metals|Multi-metal_resistance|Multi-metal_resistance_protein|RCNB	0	0	0	0	0	0	0	0	0	10	0	26
MEG_6050|Metals|Multi-metal_resistance|Multi-metal_resistance_regulator|RCNR	0	0	0	6	0	0	0	0	0	0	0	0
MEG_6082|Multi-compound|Drug_and_biocide_and_metal_resistance|Drug_and_biocide_and_metal_RND_efflux_pumps|ROBA	0	0	0	0	34	0	0	0	0	0	0	50
MEG_6093|Drugs|Rifampin|Rifampin-resistant_beta-subunit_of_RNA_polymerase_RpoB|RPOB|RequiresSNPConfirmation	297	415	735	841	1036	586	465	505	787	790	921	1271
MEG_6095|Drugs|Rifampin|Rifampin-resistant_beta-subunit_of_RNA_polymerase_RpoB|RPOB|RequiresSNPConfirmation	0	0	0	0	0	0	0	0	0	0	0	958
MEG_6103|Drugs|Rifampin|Rifampin-resistant_beta-subunit_of_RNA_polymerase_RpoB|RPOB|RequiresSNPConfirmation	0	0	932	913	960	685	658	617	966	0	642	1356
MEG_6119|Drugs|Rifampin|Rifampin-resistant_beta-subunit_of_RNA_polymerase_RpoB|RPOB|RequiresSNPConfirmation	0	0	0	0	0	0	0	0	0	0	0	1051
MEG_6120|Drugs|Rifampin|Rifampin-resistant_beta-subunit_of_RNA_polymerase_RpoB|RPOB|RequiresSNPConfirmation	0	783	1240	1350	1445	953	846	897	1442	741	1061	2121
MEG_6135|Drugs|Rifampin|Rifampin-resistant_beta-subunit_of_RNA_polymerase_RpoB|RPOB|RequiresSNPConfirmation	0	0	0	0	0	0	0	0	0	0	0	325
MEG_6138|Drugs|Glycopeptides|Vancomycin-resistant_mutation|RPOC|RequiresSNPConfirmation	0	823	1323	1363	1467	1077	974	1031	1570	822	1172	2095
MEG_6139|Drugs|Lipopeptides|Daptomycin-resistant_beta-subunit_of_RNA_polymerase_RpoC|RPOCL|RequiresSNPConfirmation	0	0	0	0	0	0	0	0	1119	0	0	1416
MEG_6145|Drugs|Aminoglycosides|Aminoglycoside-resistant_16S_ribosomal_subunit_protein|RRSA|RequiresSNPConfirmation	402	575	770	816	803	658	646	643	839	737	810	950
MEG_6146|Drugs|Aminoglycosides|Aminoglycoside-resistant_16S_ribosomal_subunit_protein|RRSC|RequiresSNPConfirmation	427	570	829	792	875	671	672	683	916	752	746	995
MEG_6147|Drugs|Aminoglycosides|Aminoglycoside-resistant_16S_ribosomal_subunit_protein|RRSH|RequiresSNPConfirmation	477	601	860	803	895	722	707	664	883	760	770	986
MEG_6545|Biocides|Peroxide_resistance|peroxide_resistance_protein|SODB	0	0	0	0	0	0	0	0	0	0	0	35
MEG_6550|Biocides|Multi-biocide_resistance|Multi-biocide_resistance_regulator|SOXRB	0	0	0	0	0	0	0	0	0	0	0	17
MEG_6551|Multi-compound|Drug_and_biocide_and_metal_resistance|Drug_and_biocide_and_metal_resistance_regulator|SOXS	0	0	0	0	0	0	0	0	0	0	0	16
MEG_6655|Multi-compound|Biocide_and_metal_resistance|Biocide_and_metal_resistance_protein|TEHA	0	0	0	0	0	0	0	0	0	0	0	65
MEG_6963|Drugs|Tetracyclines|Tetracycline-resistant_16S_ribosomal_subunit_protein|TET16S|RequiresSNPConfirmation	396	529	720	737	716	625	607	626	790	656	641	889
MEG_6964|Drugs|Tetracyclines|Tetracycline-resistant_16S_ribosomal_subunit_protein|TET16S|RequiresSNPConfirmation	472	610	793	851	826	712	677	724	862	732	807	951
MEG_6969|Drugs|Tetracyclines|Tetracycline_resistance_ribosomal_protection_proteins|TET32	0	0	54	0	0	0	0	0	0	62	0	86
MEG_6970|Drugs|Tetracyclines|Tetracycline_resistance_ribosomal_protection_proteins|TET32	115	138	323	258	221	184	163	152	344	299	246	434
MEG_6971|Drugs|Tetracyclines|Tetracycline_resistance_ribosomal_protection_proteins|TET32	82	84	156	152	169	115	119	97	127	146	113	250
MEG_6991|Drugs|Tetracyclines|Tetracycline_resistance_ribosomal_protection_proteins|TET40	297	279	334	456	638	366	380	305	498	280	506	733
MEG_6992|Drugs|Tetracyclines|Tetracycline_resistance_ribosomal_protection_proteins|TET40	0	81	0	99	207	97	98	82	140	0	129	216
MEG_6993|Drugs|Tetracyclines|Tetracycline_resistance_ribosomal_protection_proteins|TET40	75	64	0	97	210	84	87	0	137	68	117	227
MEG_6994|Drugs|Tetracyclines|Tetracycline_resistance_ribosomal_protection_proteins|TET40	138	148	159	238	380	181	219	155	237	138	266	412
MEG_6997|Drugs|Tetracyclines|Tetracycline_resistance_ribosomal_protection_proteins|TET44	69	124	269	299	263	189	189	166	243	176	149	451
MEG_6998|Drugs|Tetracyclines|Tetracycline_resistance_ribosomal_protection_proteins|TET44	76	92	240	200	205	165	168	148	259	160	119	357
MEG_7|Drugs|Aminoglycosides|Aminoglycoside-resistant_16S_ribosomal_subunit_protein|A16S|RequiresSNPConfirmation	483	627	869	867	864	739	708	735	944	774	811	1026
MEG_7014|Drugs|Tetracyclines|Tetracycline_resistance_MFS_efflux_pumps|TETA	0	53	124	122	143	0	79	65	118	0	86	237
MEG_7050|Drugs|Tetracyclines|Tetracycline_resistance_MFS_efflux_pumps|TETB	0	0	79	72	94	57	0	0	100	0	64	201
MEG_7055|Drugs|Tetracyclines|Tetracycline_resistance_MFS_efflux_pumps|TETBP	0	0	236	196	265	0	0	180	265	0	0	466
MEG_7149|Drugs|Tetracyclines|Tetracycline_resistance_ribosomal_protection_proteins|TETO	0	42	60	60	92	60	45	37	59	101	80	167
MEG_7150|Drugs|Tetracyclines|Tetracycline_resistance_ribosomal_protection_proteins|TETO	20	44	81	60	85	0	0	0	61	81	59	131
MEG_7151|Drugs|Tetracyclines|Tetracycline_resistance_ribosomal_protection_proteins|TETO	0	0	56	44	69	0	42	0	0	0	46	82
MEG_7152|Drugs|Tetracyclines|Tetracycline_resistance_ribosomal_protection_proteins|TETO	0	0	64	41	0	0	52	0	71	0	0	0
MEG_7153|Drugs|Tetracyclines|Tetracycline_resistance_ribosomal_protection_proteins|TETO	0	0	67	57	63	0	42	0	63	82	57	90
MEG_7154|Drugs|Tetracyclines|Tetracycline_resistance_ribosomal_protection_proteins|TETO	0	0	117	86	108	0	75	56	89	110	96	141
MEG_7156|Drugs|Tetracyclines|Tetracycline_resistance_ribosomal_protection_proteins|TETO	34	0	89	97	90	0	0	0	85	84	117	132
MEG_7157|Drugs|Tetracyclines|Tetracycline_resistance_ribosomal_protection_proteins|TETO	0	0	50	0	69	0	0	0	0	0	0	0
MEG_7158|Drugs|Tetracyclines|Tetracycline_resistance_ribosomal_protection_proteins|TETO	0	0	0	49	46	0	0	0	41	0	41	77
MEG_7159|Drugs|Tetracyclines|Tetracycline_resistance_ribosomal_protection_proteins|TETO	0	0	56	59	82	40	0	0	59	64	48	95
MEG_7160|Drugs|Tetracyclines|Tetracycline_resistance_ribosomal_protection_proteins|TETO	0	0	53	0	0	0	30	0	60	0	51	95
MEG_7161|Drugs|Tetracyclines|Tetracycline_resistance_ribosomal_protection_proteins|TETO	0	38	87	58	0	0	58	0	90	105	72	127
MEG_7162|Drugs|Tetracyclines|Tetracycline_resistance_ribosomal_protection_proteins|TETO	0	0	62	52	61	36	42	0	61	0	44	103
MEG_7163|Drugs|Tetracyclines|Tetracycline_resistance_ribosomal_protection_proteins|TETO	0	0	82	94	0	0	0	0	80	0	153	291
MEG_7164|Drugs|Tetracyclines|Tetracycline_resistance_ribosomal_protection_proteins|TETO	0	0	0	0	0	35	0	0	0	57	42	0
MEG_7165|Drugs|Tetracyclines|Tetracycline_resistance_ribosomal_protection_proteins|TETO	0	47	51	45	64	0	0	36	57	80	41	95
MEG_7166|Drugs|Tetracyclines|Tetracycline_resistance_ribosomal_protection_proteins|TETO	0	0	67	0	61	0	0	0	0	0	0	110
MEG_7168|Drugs|Tetracyclines|Tetracycline_resistance_ribosomal_protection_proteins|TETO	0	0	0	0	0	0	0	0	51	0	50	102
MEG_7169|Drugs|Tetracyclines|Tetracycline_resistance_ribosomal_protection_proteins|TETO	0	0	43	89	0	0	0	0	0	0	97	164
MEG_7170|Drugs|Tetracyclines|Tetracycline_resistance_ribosomal_protection_proteins|TETO	0	48	69	92	0	45	0	0	50	75	137	286
MEG_7173|Drugs|Tetracyclines|Tetracycline_resistance_ribosomal_protection_proteins|TETO	0	0	0	0	0	0	0	0	53	0	0	212
MEG_7175|Drugs|Tetracyclines|Tetracycline_resistance_ribosomal_protection_proteins|TETO	0	0	41	0	0	0	0	0	42	0	0	0
MEG_7176|Drugs|Tetracyclines|Tetracycline_resistance_ribosomal_protection_proteins|TETO	0	0	0	0	55	0	0	0	57	0	48	64
MEG_7178|Drugs|Tetracyclines|Tetracycline_resistance_ribosomal_protection_proteins|TETQ	0	84	172	207	143	107	91	112	172	141	164	258
MEG_7179|Drugs|Tetracyclines|Tetracycline_resistance_ribosomal_protection_proteins|TETQ	0	0	140	115	136	94	0	0	131	122	103	226
MEG_7180|Drugs|Tetracyclines|Tetracycline_resistance_ribosomal_protection_proteins|TETQ	56	57	139	107	150	0	94	82	126	152	81	209
MEG_7181|Drugs|Tetracyclines|Tetracycline_resistance_ribosomal_protection_proteins|TETQ	51	0	199	197	233	141	138	110	223	213	160	297
MEG_7182|Drugs|Tetracyclines|Tetracycline_resistance_ribosomal_protection_proteins|TETQ	0	109	185	174	204	122	108	113	0	195	148	316
MEG_7183|Drugs|Tetracyclines|Tetracycline_resistance_ribosomal_protection_proteins|TETQ	303	522	855	783	870	643	596	592	846	768	796	966
MEG_7184|Drugs|Tetracyclines|Tetracycline_resistance_ribosomal_protection_proteins|TETQ	0	69	91	93	124	73	80	0	137	114	94	136
MEG_7207|Drugs|Tetracyclines|Tetracycline_resistance_ribosomal_protection_proteins|TETW	0	0	31	0	0	0	0	0	0	0	0	38
MEG_7210|Drugs|Tetracyclines|Tetracycline_resistance_ribosomal_protection_proteins|TETW	0	0	80	119	49	46	30	33	73	123	168	306
MEG_7211|Drugs|Tetracyclines|Tetracycline_resistance_ribosomal_protection_proteins|TETW	37	61	104	169	0	67	50	60	87	110	228	303
MEG_7212|Drugs|Tetracyclines|Tetracycline_resistance_ribosomal_protection_proteins|TETW	39	60	0	138	42	69	32	46	72	91	161	284
MEG_7213|Drugs|Tetracyclines|Tetracycline_resistance_ribosomal_protection_proteins|TETW	33	55	91	134	88	71	0	68	101	115	172	261
MEG_7214|Drugs|Tetracyclines|Tetracycline_resistance_ribosomal_protection_proteins|TETW	0	34	53	129	36	60	28	43	63	107	162	278
MEG_7215|Drugs|Tetracyclines|Tetracycline_resistance_ribosomal_protection_proteins|TETW	0	65	91	135	71	73	0	64	102	94	190	345
MEG_7216|Drugs|Tetracyclines|Tetracycline_resistance_ribosomal_protection_proteins|TETW	38	40	96	119	55	65	42	53	93	85	143	308
MEG_7217|Drugs|Tetracyclines|Tetracycline_resistance_ribosomal_protection_proteins|TETW	49	70	109	185	50	81	45	82	112	114	255	430
MEG_7218|Drugs|Tetracyclines|Tetracycline_resistance_ribosomal_protection_proteins|TETW	0	0	0	66	0	43	0	42	65	0	67	142
MEG_7219|Drugs|Tetracyclines|Tetracycline_resistance_ribosomal_protection_proteins|TETW	54	74	119	167	155	91	90	87	142	123	175	267
MEG_7220|Drugs|Tetracyclines|Tetracycline_resistance_ribosomal_protection_proteins|TETW	49	99	137	187	133	104	82	84	180	140	224	274
MEG_7221|Drugs|Tetracyclines|Tetracycline_resistance_ribosomal_protection_proteins|TETW	48	73	117	141	149	104	77	64	158	123	201	249
MEG_7222|Drugs|Tetracyclines|Tetracycline_resistance_ribosomal_protection_proteins|TETW	48	68	135	140	110	64	74	91	164	120	157	261
MEG_7223|Drugs|Tetracyclines|Tetracycline_resistance_ribosomal_protection_proteins|TETW	60	54	88	129	85	81	58	47	138	111	185	326
MEG_7224|Drugs|Tetracyclines|Tetracycline_resistance_ribosomal_protection_proteins|TETW	42	73	120	138	54	55	46	38	83	124	231	358
MEG_7225|Drugs|Tetracyclines|Tetracycline_resistance_ribosomal_protection_proteins|TETW	82	41	147	173	68	55	90	57	124	108	284	387
MEG_7226|Drugs|Tetracyclines|Tetracycline_resistance_ribosomal_protection_proteins|TETW	60	59	170	149	130	119	110	120	198	122	121	276
MEG_7227|Drugs|Tetracyclines|Tetracycline_resistance_ribosomal_protection_proteins|TETW	45	75	168	167	172	108	88	92	192	140	227	266
MEG_7228|Drugs|Tetracyclines|Tetracycline_resistance_ribosomal_protection_proteins|TETW	42	46	84	95	63	46	0	42	93	79	106	211
MEG_7229|Drugs|Tetracyclines|Tetracycline_resistance_ribosomal_protection_proteins|TETW	90	137	246	238	214	159	160	147	267	206	306	381
MEG_7230|Drugs|Tetracyclines|Tetracycline_resistance_ribosomal_protection_proteins|TETW	46	43	73	134	70	68	64	0	110	79	152	275
MEG_7231|Drugs|Tetracyclines|Tetracycline_resistance_ribosomal_protection_proteins|TETW	49	64	149	144	144	92	101	97	153	108	223	270
MEG_7232|Drugs|Tetracyclines|Tetracycline_resistance_ribosomal_protection_proteins|TETW	0	61	206	179	140	108	104	91	212	112	228	301
MEG_7233|Drugs|Tetracyclines|Tetracycline_resistance_ribosomal_protection_proteins|TETW	50	52	188	124	150	88	94	77	149	127	222	259
MEG_729|Drugs|betalactams|Penicillin_binding_protein|AMPH	0	0	0	0	0	0	0	0	0	0	0	42
MEG_7301|Drugs|Elfamycins|EF-Tu_inhibition|TUFAB|RequiresSNPConfirmation	0	189	289	334	264	246	223	0	335	0	267	408
MEG_7302|Drugs|Elfamycins|EF-Tu_inhibition|TUFAB|RequiresSNPConfirmation	0	216	332	358	361	308	277	264	396	298	303	464
MEG_7303|Drugs|Elfamycins|EF-Tu_inhibition|TUFAB|RequiresSNPConfirmation	229	373	589	588	533	497	472	470	664	474	498	769
MEG_7304|Drugs|Elfamycins|EF-Tu_inhibition|TUFAB|RequiresSNPConfirmation	135	366	571	589	624	423	414	424	691	352	547	855
MEG_7305|Drugs|Elfamycins|EF-Tu_inhibition|TUFAB|RequiresSNPConfirmation	0	0	333	283	332	264	227	0	339	290	288	424
MEG_7306|Drugs|Elfamycins|EF-Tu_inhibition|TUFAB|RequiresSNPConfirmation	0	0	0	0	312	0	0	0	303	0	0	397
MEG_7307|Drugs|Elfamycins|EF-Tu_inhibition|TUFAB|RequiresSNPConfirmation	175	233	327	336	329	273	253	257	351	322	285	406
MEG_7309|Drugs|Elfamycins|EF-Tu_inhibition|TUFAB|RequiresSNPConfirmation	0	149	251	259	245	206	0	199	294	229	231	356
MEG_7310|Drugs|Elfamycins|EF-Tu_inhibition|TUFAB|RequiresSNPConfirmation	136	221	339	321	378	287	251	232	389	320	287	486
MEG_7312|Drugs|Elfamycins|EF-Tu_inhibition|TUFAB|RequiresSNPConfirmation	142	176	295	284	339	257	213	224	319	240	248	388
MEG_7313|Drugs|Elfamycins|EF-Tu_inhibition|TUFAB|RequiresSNPConfirmation	188	294	474	483	394	382	367	361	546	402	391	581
MEG_7314|Drugs|Elfamycins|EF-Tu_inhibition|TUFAB|RequiresSNPConfirmation	135	214	314	315	349	265	231	242	334	273	249	419
MEG_7315|Drugs|Elfamycins|EF-Tu_inhibition|TUFAB|RequiresSNPConfirmation	0	0	0	245	0	201	0	0	238	195	187	324
MEG_7316|Drugs|Elfamycins|EF-Tu_inhibition|TUFAB|RequiresSNPConfirmation	0	0	0	0	258	0	0	0	256	0	0	332
MEG_7317|Drugs|Elfamycins|EF-Tu_inhibition|TUFAB|RequiresSNPConfirmation	0	0	241	263	273	223	188	191	308	224	219	341
MEG_7318|Drugs|Elfamycins|EF-Tu_inhibition|TUFAB|RequiresSNPConfirmation	224	348	574	575	498	478	434	452	582	432	441	709
MEG_7319|Drugs|Elfamycins|EF-Tu_inhibition|TUFAB|RequiresSNPConfirmation	167	234	415	422	359	344	334	329	480	343	356	571
MEG_7320|Drugs|Elfamycins|EF-Tu_inhibition|TUFAB|RequiresSNPConfirmation	0	0	222	252	248	200	163	215	271	193	180	310
MEG_7321|Drugs|Elfamycins|EF-Tu_inhibition|TUFAB|RequiresSNPConfirmation	0	250	421	418	362	316	323	318	467	360	342	525
MEG_7328|Drugs|Cationic_antimicrobial_peptides|Lipid_A_modification|UGD	0	0	0	0	0	0	0	0	0	0	0	148
MEG_7330|Drugs|Fosfomycin|Fosfomycin_target_mutation|UHPT|RequiresSNPConfirmation	0	0	0	0	0	0	0	0	0	0	0	99
MEG_7470|Drugs|Glycopeptides|VanC-type_regulator|VANRC	0	0	0	0	0	0	0	0	0	0	0	170
MEG_7813|Multi-compound|Biocide_and_metal_resistance|Biocide_and_metal_resistance_protein|YCHH	0	0	0	0	0	0	0	0	0	0	0	11
MEG_7818|Biocides|Peroxide_resistance|peroxide_resistance_protein|YDEI	0	0	0	0	0	0	0	0	0	0	0	17
MEG_7819|Biocides|Multi-biocide_resistance|Multi-biocide_resistance_regulator|YDEO	0	0	0	0	0	0	0	0	0	0	0	76
MEG_7832|Metals|Multi-metal_resistance|Multi-metal_resistance_protein|YGJH	0	0	0	0	0	0	0	0	0	0	14	0
MEG_7835|Multi-compound|Biocide_and_metal_resistance|Biocide_and_metal_resistance_protein|YIEF	0	0	0	0	0	0	0	0	0	0	0	23
MEG_7841|Multi-compound|Biocide_and_metal_resistance|Biocide_and_metal_resistance_protein|YODB	0	0	5	10	13	0	0	0	0	0	0	0
MEG_7842|Multi-compound|Drug_and_biocide_resistance|Drug_and_biocide_ABC_efflux_pumps|YOGI	0	0	0	0	0	0	0	0	0	0	0	134
MEG_7851|Metals|Zinc_resistance|Zinc_resistance_protein|ZITB	0	0	0	0	0	0	0	0	0	0	0	58
MEG_7853|Metals|Multi-metal_resistance|Multi-metal_resistance_protein|ZNTA	0	0	0	0	0	0	0	0	0	0	0	169
MEG_7854|Metals|Zinc_resistance|Zinc_resistance_regulator|ZNTR	0	0	0	0	0	0	0	0	0	0	0	26
MEG_7858|Metals|Zinc_resistance|Zinc_resistance_protein|ZNUB	0	0	0	0	0	0	0	0	0	0	0	49
MEG_7866|Multi-compound|Biocide_and_metal_resistance|Biocide_and_metal_resistance_protein|ZUPT	0	0	0	0	0	0	0	0	0	0	0	39
MEG_7974|Drugs|betalactams|Class_C_betalactamase_regulator|AMPCR|RequiresSNPConfirmation	0	0	0	6	0	0	0	0	0	0	0	9
MEG_8|Drugs|Aminoglycosides|Aminoglycoside-resistant_16S_ribosomal_subunit_protein|A16S|RequiresSNPConfirmation	0	0	457	0	455	0	0	380	481	0	0	589
MEG_8074|Drugs|Sulfonamides|Sulfonamide-resistant_dihydropteroate_synthases|DHPS|RequiresSNPConfirmation	0	0	0	0	0	0	0	0	0	0	0	749
MEG_8100|Drugs|Fusidic_acid|Fusidic_acid-resistant_mutation|FUSA|RequiresSNPConfirmation	0	0	425	434	413	0	0	0	493	0	0	612
MEG_8242|Drugs|Multi-drug_resistance|MDR_mutation|MDR|RequiresSNPConfirmation	0	0	0	0	0	0	0	0	0	0	0	1452
MEG_8249|Drugs|MLS|Macrolide-resistant_23S_rRNA_mutation|MLS23S|RequiresSNPConfirmation	587	804	1266	1201	1469	1120	1036	917	1402	1075	1197	1639
MEG_8250|Drugs|MLS|Macrolide-resistant_23S_rRNA_mutation|MLS23S|RequiresSNPConfirmation	264	433	669	653	760	611	517	528	801	574	610	922
MEG_8251|Drugs|MLS|Macrolide-resistant_23S_rRNA_mutation|MLS23S|RequiresSNPConfirmation	307	438	698	675	762	601	561	538	868	602	691	917
MEG_8252|Drugs|MLS|Macrolide-resistant_23S_rRNA_mutation|MLS23S|RequiresSNPConfirmation	309	448	664	652	728	612	504	543	790	565	622	910
MEG_8253|Drugs|MLS|Macrolide-resistant_23S_rRNA_mutation|MLS23S|RequiresSNPConfirmation	0	0	492	0	0	0	0	0	584	0	461	687
MEG_8254|Drugs|MLS|Macrolide-resistant_23S_rRNA_mutation|MLS23S|RequiresSNPConfirmation	0	0	468	0	534	0	409	0	588	0	477	656
MEG_8634|Drugs|Lipopeptides|Colistin-resistant_mutant|PMRAR|RequiresSNPConfirmation	0	0	0	0	0	0	0	0	0	33	0	61
MEG_8674|Drugs|Rifampin|Rifampin-resistant_beta-subunit_of_RNA_polymerase_RpoB|RPOB	338	385	700	804	1066	587	450	538	812	784	985	1234
MEG_8677|Drugs|Aminoglycosides|Aminoglycoside-resistant_16S_ribosomal_subunit_protein|RPSL|RequiresSNPConfirmation	30	54	91	80	96	62	68	68	89	85	50	116
MEG_8678|Drugs|Aminoglycosides|Aminoglycoside-resistant_16S_ribosomal_subunit_protein|RPSL|RequiresSNPConfirmation	0	68	85	73	81	0	0	0	0	0	0	124
MEG_8680|Drugs|Aminoglycosides|Aminoglycoside-resistant_16S_ribosomal_subunit_protein|RRS|RequiresSNPConfirmation	496	702	873	913	876	755	757	787	949	809	874	1038
MEG_8716|Drugs|Tetracyclines|Tetracycline_resistance_ribosomal_protection_proteins|TETO	0	0	206	185	213	0	145	131	216	241	200	312
MEG_8722|Drugs|Multi-drug_resistance|Multi-drug_ABC_efflux_pumps|TVAB	0	0	0	0	0	0	0	0	0	0	0	464
MEG_88|Drugs|Aminoglycosides|Aminoglycoside_N-acetyltransferases|AAC6-PRIME	0	0	322	315	270	239	0	206	344	256	193	553
MEG_9|Drugs|Aminoglycosides|Aminoglycoside-resistant_16S_ribosomal_subunit_protein|A16S|RequiresSNPConfirmation	398	546	773	818	788	649	627	659	834	699	806	982
MEG_988|Drugs|Aminoglycosides|Aminoglycoside_O-nucleotidyltransferases|ANT6	0	0	0	0	101	0	0	0	0	49	49	0
