# Supplementary material for: Long-term effects of systemic ceftiofur and ampicillin on the abundance and duration of shedding of resistant Gram-negative bacteria in the feces of healthy dairy cows: a randomized clinical trial
Source: Front Vet Sci. 2026 Apr 30;13:1789173. doi: 10.3389/fvets.2026.1789173 (PMC13174580; doi:10.3389/fvets.2026.1789173)
Supplement: Supplementary file 4 [file supplementary_file_4.xlsx]

## Sheet: Supplementary File 5
Sum of Percentual	Column Labels
Row Labels	amp_d0	amp_d21	amp_d49	amp_d7	cef_d0	cef_d21	cef_d49	cef_d7	ctrl_d0	ctrl_d21	ctrl_d49	ctrl_d7	Grand Total
Abawacabacteria	0.00046	0.00056	0.00072	0.00078	0.0006	0.0007	0.00061	0.00052	0.00052	0.0009	0.00075	0.00069	0.00781
NA	0.00046	0.00056	0.00072	0.00078	0.0006	0.0007	0.00061	0.00052	0.00052	0.0009	0.00075	0.00069	0.00781
NA	0.00046	0.00056	0.00072	0.00078	0.0006	0.0007	0.00061	0.00052	0.00052	0.0009	0.00075	0.00069	0.00781
NA	0.00046	0.00056	0.00072	0.00078	0.0006	0.0007	0.00061	0.00052	0.00052	0.0009	0.00075	0.00069	0.00781
Abditibacteriia	0.00112	0.00121	0.00121	0.00152	0.00142	0.00135	0.00139	0.00135	0.00135	0.0017	0.00144	0.00145	0.01651
Abditibacteriales	0.00112	0.00121	0.00121	0.00152	0.00142	0.00135	0.00139	0.00135	0.00135	0.0017	0.00144	0.00145	0.01651
Abditibacteriaceae	0.00112	0.00121	0.00121	0.00152	0.00142	0.00135	0.00139	0.00135	0.00135	0.0017	0.00144	0.00145	0.01651
Abditibacterium	0.00112	0.00121	0.00121	0.00152	0.00142	0.00135	0.00139	0.00135	0.00135	0.0017	0.00144	0.00145	0.01651
Absconditabacteria	0.00401	0.00581	0.00525	0.00539	0.00519	0.00578	0.00593	0.00606	0.00545	0.00582	0.00535	0.00556	0.0656
NA	0.00401	0.00581	0.00525	0.00539	0.00519	0.00578	0.00593	0.00606	0.00545	0.00582	0.00535	0.00556	0.0656
Candidatus	0.00039	0.00076	0.00082	0.00072	0.00068	0.00099	0.0008	0.00094	0.00076	0.00078	0.00078	0.00075	0.00917
Absconditabacterales	0.00039	0.00076	0.00082	0.00072	0.00068	0.00099	0.0008	0.00094	0.00076	0.00078	0.00078	0.00075	0.00917
NA	0.00362	0.00505	0.00443	0.00467	0.00451	0.00479	0.00513	0.00512	0.00469	0.00504	0.00457	0.00481	0.05643
NA	0.00362	0.00505	0.00443	0.00467	0.00451	0.00479	0.00513	0.00512	0.00469	0.00504	0.00457	0.00481	0.05643
Abyssubacteria	0.00274	0.00338	0.00313	0.00284	0.00334	0.00372	0.00346	0.00301	0.00352	0.00381	0.00348	0.00382	0.04025
NA	0.00274	0.00338	0.00313	0.00284	0.00334	0.00372	0.00346	0.00301	0.00352	0.00381	0.00348	0.00382	0.04025
NA	0.00274	0.00338	0.00313	0.00284	0.00334	0.00372	0.00346	0.00301	0.00352	0.00381	0.00348	0.00382	0.04025
NA	0.00274	0.00338	0.00313	0.00284	0.00334	0.00372	0.00346	0.00301	0.00352	0.00381	0.00348	0.00382	0.04025
Acidimicrobiia	0.02593	0.0262	0.02829	0.03129	0.02956	0.03046	0.02961	0.02988	0.0286	0.03157	0.02963	0.02999	0.35101
Acidimicrobiales	0.02309	0.02327	0.02537	0.0286	0.02639	0.02737	0.02647	0.0267	0.02537	0.0284	0.02654	0.02664	0.31421
Acidimicrobiaceae	0.00734	0.00796	0.00849	0.00945	0.00907	0.00897	0.00871	0.00874	0.00782	0.00922	0.0087	0.00866	0.10313
Acidiferrimicrobium	0.00133	0.00089	0.00128	0.00122	0.00143	0.00123	0.00105	0.00111	0.0012	0.00124	0.00133	0.00149	0.0148
Acidimicrobium	0.00156	0.00141	0.00146	0.00263	0.00163	0.00166	0.00151	0.0015	0.0015	0.00164	0.00143	0.00162	0.01955
Aciditerrimonas	0.00032	0.00046	0.00047	0.00056	0.00048	0.00045	0.00053	0.00044	0.00041	0.00052	0.00055	0.00053	0.00572
Acidithrix	0.00014	9e-05	0.00018	2e-05	0.00011	0.00015	0.00012	0.00016	0.00012	0.00016	0.00016	0.00012	0.00153
Ferrimicrobium	0.00101	0.00139	0.00127	0.00139	0.00141	0.00143	0.00131	0.00154	0.00092	0.00121	0.00124	0.00103	0.01515
Ferrithrix	0.00039	0.00033	0.00048	0.0005	0.00059	0.00042	0.00045	0.00048	0.00037	0.00048	0.00045	0.00052	0.00546
NA	0.00259	0.00339	0.00335	0.00313	0.00342	0.00363	0.00374	0.00351	0.0033	0.00397	0.00354	0.00335	0.04092
Iamiaceae	0.00488	0.00396	0.00478	0.00462	0.00509	0.00538	0.00489	0.00484	0.00501	0.00549	0.00476	0.005	0.0587
Actinomarinicola	0.00083	0.00065	0.0008	0.00091	0.00078	0.00094	0.00067	0.00062	0.00052	0.00072	0.00069	0.00073	0.00886
Aquihabitans	0.00146	0.00116	0.0016	0.0015	0.00161	0.00168	0.00166	0.0015	0.00164	0.00186	0.00168	0.00165	0.019
Iamia	0.00155	0.00111	0.00132	0.00104	0.00154	0.00155	0.00135	0.00163	0.00148	0.00155	0.00135	0.00148	0.01695
Rhabdothermincola	0.00104	0.00104	0.00106	0.00117	0.00116	0.00121	0.00121	0.00109	0.00137	0.00136	0.00104	0.00114	0.01389
Ilumatobacteraceae	0.00341	0.00408	0.004	0.00374	0.00367	0.00434	0.00434	0.00415	0.00421	0.00449	0.00426	0.00407	0.04876
Desertimonas	0.00058	0.0005	0.00071	0.00035	0.00051	0.00068	0.00078	0.00053	0.00052	0.0007	0.0008	0.00065	0.00731
Ilumatobacter	0.00283	0.00358	0.00329	0.00339	0.00316	0.00366	0.00356	0.00362	0.00369	0.00379	0.00346	0.00342	0.04145
Microthrixaceae	0.001	0.00062	0.00099	0.00093	0.00108	0.00087	0.00093	0.00117	0.00083	0.00108	0.00108	0.00105	0.01163
Candidatus	0.001	0.00062	0.00099	0.00093	0.00108	0.00087	0.00093	0.00117	0.00083	0.00108	0.00108	0.00105	0.01163
NA	0.00646	0.00665	0.00711	0.00986	0.00748	0.00781	0.0076	0.0078	0.0075	0.00812	0.00774	0.00786	0.09199
NA	0.00646	0.00665	0.00711	0.00986	0.00748	0.00781	0.0076	0.0078	0.0075	0.00812	0.00774	0.00786	0.09199
NA	0.00284	0.00293	0.00292	0.00269	0.00317	0.00309	0.00314	0.00318	0.00323	0.00317	0.00309	0.00335	0.0368
NA	0.00284	0.00293	0.00292	0.00269	0.00317	0.00309	0.00314	0.00318	0.00323	0.00317	0.00309	0.00335	0.0368
NA	0.00284	0.00293	0.00292	0.00269	0.00317	0.00309	0.00314	0.00318	0.00323	0.00317	0.00309	0.00335	0.0368
Acidithiobacillia	0.00565	0.00557	0.00518	0.00564	0.0057	0.00596	0.0059	0.0061	0.00608	0.00579	0.00583	0.00647	0.06987
Acidithiobacillales	0.00565	0.00557	0.00518	0.00564	0.0057	0.00596	0.0059	0.0061	0.00608	0.00579	0.00583	0.00647	0.06987
Acidithiobacillaceae	0.00431	0.004	0.00372	0.00447	0.0041	0.00443	0.00432	0.00468	0.00466	0.00404	0.00427	0.0048	0.0518
Acidithiobacillus	0.00431	0.004	0.00372	0.00447	0.0041	0.00443	0.00432	0.00468	0.00466	0.00404	0.00427	0.0048	0.0518
NA	0.00068	0.00077	0.00086	0.00063	0.00074	0.00087	0.00075	0.00068	0.00064	0.00085	0.00088	0.00079	0.00914
NA	0.00068	0.00077	0.00086	0.00063	0.00074	0.00087	0.00075	0.00068	0.00064	0.00085	0.00088	0.00079	0.00914
Thermithiobacillaceae	0.00066	0.0008	0.0006	0.00054	0.00086	0.00066	0.00083	0.00074	0.00078	0.0009	0.00068	0.00088	0.00893
Thermithiobacillus	0.00066	0.0008	0.0006	0.00054	0.00086	0.00066	0.00083	0.00074	0.00078	0.0009	0.00068	0.00088	0.00893
Actinomycetes	5.06796	7.43348	3.49973	5.04557	2.62536	3.05464	3.41915	4.68498	3.00684	3.0154	2.67954	2.88106	46.4137
Acidothermales	0.00029	0.0003	0.00027	0.00024	0.00032	0.00032	0.00032	0.00036	0.00038	0.00045	0.00032	0.00031	0.00388
Acidothermaceae	0.00029	0.0003	0.00027	0.00024	0.00032	0.00032	0.00032	0.00036	0.00038	0.00045	0.00032	0.00031	0.00388
Acidothermus	0.00029	0.0003	0.00027	0.00024	0.00032	0.00032	0.00032	0.00036	0.00038	0.00045	0.00032	0.00031	0.00388
Actinomycetales	0.08877	0.09811	0.09145	0.10027	0.09226	0.09426	0.09469	0.09083	0.09768	0.09413	0.09459	0.09696	1.134
Actinomycetaceae	0.08716	0.09609	0.08961	0.09825	0.09025	0.09214	0.09268	0.08907	0.09566	0.09216	0.09285	0.09504	1.11096
Actinobaculum	0.00457	0.00433	0.00454	0.00588	0.00527	0.00433	0.00434	0.00495	0.00528	0.0043	0.0048	0.00509	0.05768
Actinomyces	0.02508	0.03551	0.02655	0.03072	0.02683	0.02776	0.02754	0.02635	0.02753	0.02859	0.0274	0.0283	0.33816
Actinotignum	0.00153	0.00146	0.00157	0.00258	0.00157	0.00186	0.00157	0.0016	0.00191	0.0017	0.00183	0.00191	0.02109
Ancrocorticia	0.00217	0.00171	0.00198	0.00182	0.00193	0.00205	0.00182	0.00211	0.002	0.00194	0.0019	0.00199	0.02342
Arcanobacterium	0.01195	0.01202	0.01342	0.01205	0.01278	0.01315	0.01411	0.01313	0.01282	0.01319	0.01389	0.01349	0.156
Boudabousia	0.00206	0.00194	0.00224	0.00202	0.00222	0.00255	0.00258	0.00235	0.00263	0.00239	0.00258	0.00247	0.02803
Bowdeniella	0.00073	0.00061	0.00066	0.00054	0.00058	0.00069	0.00061	0.00051	0.00065	0.00067	0.00068	0.0007	0.00763
Buchananella	0.00065	0.00061	0.00069	0.00119	0.00077	0.00075	0.00092	0.00087	0.00059	0.00099	0.00075	0.00084	0.00962
Changpingibacter	0.00141	0.00154	0.00139	0.00128	0.00137	0.00143	0.0013	0.00132	0.00151	0.00115	0.00114	0.00122	0.01606
Fannyhessea	0.00411	0.00443	0.00458	0.00491	0.00402	0.00454	0.00467	0.0044	0.00473	0.00455	0.00453	0.00443	0.0539
Flaviflexus	0.00228	0.00171	0.00204	0.00224	0.00213	0.00219	0.0022	0.00238	0.00238	0.00242	0.00215	0.00242	0.02654
Gleimia	0.00193	0.00323	0.00201	0.00243	0.00187	0.0021	0.00203	0.00233	0.00233	0.00194	0.00208	0.00194	0.02622
Mobiluncus	0.00518	0.00453	0.00476	0.00478	0.00491	0.00496	0.00452	0.00447	0.00521	0.00461	0.00479	0.00492	0.05764
Nanchangia	0.00073	0.00071	0.00074	0.00141	0.00092	0.00085	0.00078	0.00063	0.00088	0.00112	0.00086	0.0008	0.01043
Neoactinobaculum	0.00067	0.0006	0.00061	0.00074	0.00079	0.00064	0.00065	0.0007	0.00088	0.00071	0.00074	0.00059	0.00832
Pauljensenia	8e-05	0.0001	0.00011	0.00017	9e-05	7e-05	0.0001	8e-05	7e-05	2e-05	5e-05	6e-05	0.001
Peptidiphaga	8e-05	4e-05	4e-05	0.00022	6e-05	8e-05	8e-05	4e-05	2e-05	6e-05	6e-05	2e-05	0.0008
Schaalia	0.01219	0.01236	0.01242	0.01268	0.01195	0.01287	0.01297	0.01184	0.01269	0.01227	0.01289	0.0126	0.14973
Scrofimicrobium	0.00122	0.00091	0.00118	0.00115	0.00127	0.00119	0.00133	0.00114	0.00154	0.00131	0.00119	0.00158	0.01501
Trueperella	0.00348	0.00299	0.00357	0.00406	0.00353	0.00378	0.0035	0.00343	0.00399	0.00386	0.00346	0.00376	0.04341
Varibaculum	0.00502	0.00472	0.0045	0.00538	0.00535	0.0043	0.00504	0.00442	0.00601	0.00436	0.00506	0.00589	0.06005
Winkia	4e-05	3e-05	1e-05	0	4e-05	0	2e-05	2e-05	1e-05	1e-05	2e-05	2e-05	0.00022
NA	0.00161	0.00202	0.00184	0.00202	0.00201	0.00212	0.00201	0.00176	0.00202	0.00197	0.00174	0.00192	0.02304
NA	0.00161	0.00202	0.00184	0.00202	0.00201	0.00212	0.00201	0.00176	0.00202	0.00197	0.00174	0.00192	0.02304
Actinopolysporales	0.0013	0.00136	0.00127	0.00124	0.0017	0.00154	0.00154	0.00128	0.00162	0.00167	0.00164	0.00155	0.01771
Actinopolysporaceae	0.0013	0.00136	0.00127	0.00124	0.0017	0.00154	0.00154	0.00128	0.00162	0.00167	0.00164	0.00155	0.01771
Actinopolyspora	0.0013	0.00136	0.00127	0.00124	0.0017	0.00154	0.00154	0.00128	0.00162	0.00167	0.00164	0.00155	0.01771
Bifidobacteriales	3.45216	5.79435	1.95516	3.15415	0.93434	1.39446	1.80173	3.04811	1.30911	1.34431	1.07058	1.20127	26.4597
Bifidobacteriaceae	3.45216	5.79435	1.95516	3.15415	0.93434	1.39446	1.80173	3.04811	1.30911	1.34431	1.07058	1.20127	26.4597
Aeriscardovia	0.00529	0.00376	0.00375	0.00547	0.00533	0.00388	0.00411	0.00429	0.0049	0.00434	0.00449	0.00498	0.05459
Alloscardovia	0.00547	0.01035	0.00492	0.00645	0.00533	0.00532	0.00535	0.00533	0.00591	0.0054	0.00551	0.00526	0.0706
Bifidobacterium	3.27554	5.73352	1.89453	3.09729	0.8899	1.33873	1.75978	2.98344	1.26348	1.26624	1.02443	1.14789	25.6748
Bombiscardovia	0.00066	0.00051	0.00068	0.00069	0.00071	0.00073	0.00061	0.00089	0.00066	0.00051	0.00052	0.00056	0.00773
Galliscardovia	0.00188	0.00825	0.00153	0.00389	0.00172	0.00182	0.00194	0.002	0.00148	0.00134	0.0014	0.00148	0.02873
Gardnerella	0.02542	0.01107	0.00673	0.00899	0.00607	0.00809	0.00586	0.00689	0.00463	0.00525	0.00447	0.00403	0.0975
NA	0.00326	0.00534	0.00385	0.00426	0.00246	0.00233	0.00242	0.00281	0.00251	0.00234	0.00233	0.0024	0.03631
Neoscardovia	0	0	1e-05	0	0	2e-05	0	2e-05	0	0	0	1e-05	6e-05
Parascardovia	0.00227	0.00486	0.00195	0.00317	0.00214	0.00206	0.0019	0.0021	0.00247	0.00194	0.00204	0.00195	0.02885
Pseudoscardovia	0.12808	0.01177	0.03357	0.02008	0.01723	0.02784	0.01626	0.03638	0.01924	0.05317	0.02189	0.02894	0.41445
Scardovia	0.00429	0.00492	0.00364	0.00386	0.00345	0.00364	0.0035	0.00396	0.00383	0.00378	0.0035	0.00377	0.04614
Candidatus	0.00191	0.00234	0.00234	0.00239	0.00235	0.00273	0.0027	0.00232	0.00244	0.00258	0.00262	0.00237	0.02909
Actinomarinales	0.00062	0.00106	0.00107	0.00098	0.00083	0.00105	0.00105	0.00103	0.00085	0.00112	0.00109	0.00092	0.01167
Candidatus	0.00031	0.00076	0.00069	0.00061	0.00037	0.00056	0.00057	0.00071	0.00055	0.00067	0.00066	0.00048	0.00694
NA	0.00031	0.0003	0.00038	0.00037	0.00046	0.00049	0.00048	0.00032	0.0003	0.00045	0.00043	0.00044	0.00473
Nanopelagicales	0.00129	0.00128	0.00127	0.00141	0.00152	0.00168	0.00165	0.00129	0.00159	0.00146	0.00153	0.00145	0.01742
Candidatus	0.00123	0.00121	0.00122	0.00124	0.0014	0.00162	0.00159	0.0012	0.00154	0.00144	0.00149	0.00141	0.01659
NA	6e-05	7e-05	5e-05	0.00017	0.00012	6e-05	6e-05	9e-05	5e-05	2e-05	4e-05	4e-05	0.00083
Catenulisporales	0.00419	0.0039	0.0044	0.00454	0.00492	0.0047	0.00499	0.00452	0.00512	0.00488	0.00482	0.00559	0.05657
Actinospicaceae	0.00184	0.00189	0.00214	0.00209	0.00228	0.00209	0.00239	0.00238	0.00253	0.00244	0.00243	0.00257	0.02707
Actinocrinis	0.00034	0.00043	0.00042	0.00024	0.00044	0.00027	0.00036	0.00057	0.00044	0.00048	0.00041	0.00057	0.00497
Actinospica	0.0015	0.00146	0.00172	0.00185	0.00184	0.00182	0.00203	0.00181	0.00209	0.00196	0.00202	0.002	0.0221
Catenulisporaceae	0.00235	0.00201	0.00226	0.00245	0.00264	0.00261	0.0026	0.00214	0.00259	0.00244	0.00239	0.00302	0.0295
Catenulispora	0.00235	0.00201	0.00226	0.00245	0.00264	0.00261	0.0026	0.00214	0.00259	0.00244	0.00239	0.00302	0.0295
Cryptosporangiales	0.00191	0.00179	0.00204	0.002	0.00187	0.00185	0.00192	0.00197	0.00217	0.00192	0.00197	0.00179	0.0232
Cryptosporangiaceae	0.00191	0.00179	0.00204	0.002	0.00187	0.00185	0.00192	0.00197	0.00217	0.00192	0.00197	0.00179	0.0232
Cryptosporangium	0.00191	0.00179	0.00204	0.002	0.00187	0.00185	0.00192	0.00197	0.00217	0.00192	0.00197	0.00179	0.0232
Frankiales	0.01307	0.0156	0.01256	0.01761	0.01409	0.01424	0.01386	0.01423	0.01416	0.01419	0.01362	0.01462	0.17185
Frankiaceae	0.01126	0.01384	0.01082	0.0157	0.01173	0.01235	0.01186	0.01226	0.01195	0.01205	0.01154	0.01217	0.14753
Frankia	0.00897	0.01162	0.00871	0.01283	0.00898	0.00979	0.00958	0.00974	0.00961	0.00965	0.00905	0.0095	0.11803
Parafrankia	0.00136	0.00132	0.0014	0.00172	0.00147	0.00154	0.00131	0.00141	0.00135	0.00143	0.00145	0.00185	0.01761
Protofrankia	0.00012	7e-05	8e-05	9e-05	0.00015	9e-05	0.00012	0.00012	5e-05	3e-05	9e-05	9e-05	0.0011
Pseudofrankia	0.00081	0.00083	0.00063	0.00106	0.00113	0.00093	0.00085	0.00099	0.00094	0.00094	0.00095	0.00073	0.01079
NA	0.00181	0.00176	0.00174	0.00191	0.00236	0.00189	0.002	0.00197	0.00221	0.00214	0.00208	0.00245	0.02432
NA	0.00181	0.00176	0.00174	0.00191	0.00236	0.00189	0.002	0.00197	0.00221	0.00214	0.00208	0.00245	0.02432
Geodermatophilales	0.01878	0.01873	0.01917	0.02349	0.01996	0.02097	0.01973	0.02018	0.02176	0.0213	0.01953	0.02031	0.24391
Antricoccaceae	0.00025	0.00028	0.00037	0.00026	0.00027	0.00044	0.00039	0.0004	0.00037	0.00038	0.00028	0.00031	0.004
Antricoccus	0.00025	0.00028	0.00037	0.00026	0.00027	0.00044	0.00039	0.0004	0.00037	0.00038	0.00028	0.00031	0.004
Geodermatophilaceae	0.01853	0.01845	0.0188	0.02323	0.01969	0.02053	0.01934	0.01978	0.02139	0.02092	0.01925	0.02	0.23991
Blastococcus	0.00729	0.007	0.00759	0.01003	0.00806	0.00862	0.00817	0.00855	0.00905	0.00895	0.0081	0.0085	0.09991
Cumulibacter	0.00052	0.00063	0.00056	0.00067	0.00066	0.00064	0.00062	0.00069	0.00064	0.00073	0.00053	0.00065	0.00754
Geodermatophilus	0.00544	0.00538	0.00545	0.00645	0.00547	0.00587	0.00532	0.00543	0.00622	0.00588	0.0055	0.00553	0.06794
Goekera	0.00027	0.00015	0.00023	0.00022	0.00026	0.00029	0.00021	0.00018	0.00027	0.00031	0.00026	0.00024	0.00289
Klenkia	0.00134	0.00132	0.0012	0.00152	0.00126	0.00136	0.00115	0.00128	0.00128	0.00129	0.00138	0.00123	0.01561
Modestobacter	0.00332	0.00329	0.00356	0.00365	0.00371	0.00345	0.00369	0.00335	0.0037	0.00357	0.00327	0.00366	0.04222
NA	0.00035	0.00068	0.00021	0.00069	0.00027	0.0003	0.00018	0.0003	0.00023	0.00019	0.00021	0.00019	0.0038
Glycomycetales	0.00873	0.00902	0.00905	0.01091	0.01001	0.00965	0.01016	0.01	0.00931	0.01043	0.00962	0.01013	0.11702
Glycomycetaceae	0.00873	0.00902	0.00905	0.01091	0.01001	0.00965	0.01016	0.01	0.00931	0.01043	0.00962	0.01013	0.11702
Glycomyces	0.00621	0.00669	0.00641	0.00764	0.0071	0.00683	0.00709	0.00708	0.00665	0.00742	0.00696	0.00702	0.0831
Haloglycomyces	0.00045	0.00039	0.00045	0.00067	0.0005	0.00061	0.00057	0.00059	0.00049	0.00061	0.00046	0.00046	0.00625
Natronoglycomyces	0.00045	0.00054	0.00049	0.00041	0.00061	0.00045	0.00065	0.0005	0.00043	0.0006	0.00053	0.00058	0.00624
Stackebrandtia	0.00162	0.0014	0.0017	0.00219	0.0018	0.00176	0.00185	0.00183	0.00174	0.0018	0.00167	0.00207	0.02143
Jatrophihabitantale	0.00164	0.00163	0.00183	0.00154	0.00186	0.00207	0.00232	0.00163	0.00193	0.00206	0.00199	0.00215	0.02265
Jatrophihabitantaceae	0.00164	0.00163	0.00183	0.00154	0.00186	0.00207	0.00232	0.00163	0.00193	0.00206	0.00199	0.00215	0.02265
Jatrophihabitans	0.00164	0.00163	0.00183	0.00154	0.00186	0.00207	0.00232	0.00163	0.00193	0.00206	0.00199	0.00215	0.02265
Jiangellales	0.00862	0.00924	0.00858	0.01014	0.00986	0.00958	0.01019	0.00935	0.01015	0.0096	0.00961	0.0108	0.11572
Jiangellaceae	0.00862	0.00924	0.00858	0.01014	0.00986	0.00958	0.01019	0.00935	0.01015	0.0096	0.00961	0.0108	0.11572
Haloactinopolyspora	0.00045	0.00039	0.0005	0.00054	0.00047	0.00042	0.00055	0.00045	0.00052	0.00041	0.00044	0.00046	0.0056
Jiangella	0.00534	0.00602	0.00495	0.00636	0.0059	0.0058	0.00596	0.00568	0.00575	0.00582	0.00572	0.00641	0.06971
Phytoactinopolyspora	0.00283	0.00283	0.00313	0.00324	0.00349	0.00336	0.00368	0.00322	0.00388	0.00337	0.00345	0.00393	0.04041
Kineosporiales	0.01122	0.01317	0.01119	0.01531	0.01211	0.01178	0.01157	0.01141	0.01179	0.01318	0.01159	0.0125	0.14682
Kineosporiaceae	0.01122	0.01317	0.01119	0.01531	0.01211	0.01178	0.01157	0.01141	0.01179	0.01318	0.01159	0.0125	0.14682
Angustibacter	0.00129	0.00111	0.00128	0.00167	0.00144	0.00138	0.00128	0.00134	0.00122	0.0015	0.00136	0.0019	0.01677
Kineococcus	0.0031	0.00545	0.00323	0.00441	0.00344	0.00337	0.00343	0.00372	0.00331	0.00373	0.00333	0.00322	0.04374
Kineosporia	0.00295	0.00237	0.00269	0.00384	0.00294	0.00306	0.00278	0.00272	0.00263	0.00306	0.00273	0.00301	0.03478
NA	0.00028	0.00031	0.00032	0.00061	0.00034	0.00034	0.00029	0.00041	0.00034	0.00032	0.00033	0.00032	0.00421
Pseudokineococcus	0.0008	0.00076	0.0009	0.00122	0.00096	0.0009	0.00084	0.00073	0.0011	0.00113	0.00092	0.00092	0.01118
Quadrisphaera	0.0028	0.00317	0.00277	0.00356	0.00299	0.00273	0.00295	0.00249	0.00319	0.00344	0.00292	0.00313	0.03614
Kitasatosporales	0.36284	0.33719	0.33702	0.43006	0.35882	0.36261	0.34864	0.35633	0.37551	0.36581	0.34513	0.36676	4.34672
Carbonactinosporaceae	0.00064	0.00053	0.00065	0.00056	0.00069	0.00068	0.00071	0.00041	0.00073	0.00048	0.00054	0.00048	0.0071
Carbonactinospora	0.00064	0.00053	0.00065	0.00056	0.00069	0.00068	0.00071	0.00041	0.00073	0.00048	0.00054	0.00048	0.0071
Streptomycetaceae	0.3622	0.33666	0.33637	0.4295	0.35813	0.36193	0.34793	0.35592	0.37478	0.36533	0.34459	0.36628	4.33962
Actinacidiphila	0.0063	0.00671	0.00619	0.00851	0.00699	0.00676	0.00676	0.00632	0.00763	0.00712	0.00667	0.00693	0.08289
Allostreptomyces	0.00056	0.0007	0.00046	0.00054	0.00047	0.00053	0.0006	0.00059	0.00053	0.00048	0.0005	0.00053	0.00649
Embleya	0.00161	0.00137	0.00148	0.00161	0.0018	0.00161	0.00145	0.00144	0.00128	0.00157	0.00147	0.00155	0.01824
Kitasatospora	0.01661	0.01495	0.0158	0.01982	0.0179	0.01721	0.01725	0.01757	0.02021	0.01757	0.01667	0.01959	0.21115
Mangrovactinospora	0.00028	0.0005	0.00043	0.00037	0.00047	0.00057	0.00044	0.00042	0.00052	0.00048	0.00045	0.00045	0.00538
NA	0.00121	0.00124	0.00136	0.00137	0.0015	0.00138	0.00136	0.00138	0.001	0.00131	0.00142	0.00138	0.01591
Peterkaempfera	0.00081	0.00092	0.00084	0.00106	0.00098	0.00097	0.0012	0.00108	0.00087	0.00112	0.00094	0.00106	0.01185
Phaeacidiphilus	0.00096	0.00065	0.00097	0.00098	0.00079	0.00086	0.00086	0.00093	0.00101	0.00096	0.00077	0.00087	0.01061
Streptacidiphilus	0.0055	0.00464	0.00539	0.00597	0.00542	0.00597	0.00554	0.0053	0.00521	0.00565	0.0055	0.00594	0.06603
Streptantibioticus	0.00039	0.00031	0.00037	0.0005	0.0004	0.00045	0.00039	0.0005	0.00038	0.00042	0.00032	0.00045	0.00488
Streptomyces	0.32576	0.30252	0.30091	0.38623	0.31891	0.32345	0.3098	0.31806	0.33402	0.32644	0.30774	0.32524	3.87908
Wenjunlia	0.00097	0.00105	0.00092	0.00087	0.001	0.00082	0.00089	0.00078	0.00079	0.001	0.00081	0.00077	0.01067
Yinghuangia	0.00124	0.0011	0.00125	0.00167	0.0015	0.00135	0.00139	0.00155	0.00133	0.00121	0.00133	0.00152	0.01644
Micrococcales	0.36131	0.37711	0.35087	0.41864	0.37481	0.37934	0.37301	0.37638	0.38198	0.37755	0.3738	0.38186	4.52666
Beutenbergiaceae	0.00254	0.00236	0.00281	0.00244	0.0028	0.00312	0.00261	0.00313	0.00329	0.00303	0.00299	0.00276	0.03388
Beutenbergia	0.00071	0.00065	0.00084	0.0008	0.0009	0.00098	0.00081	0.00106	0.00112	0.00102	0.00098	0.0009	0.01077
Litorihabitans	0.00043	0.00034	0.00036	0.00035	0.00034	0.00052	0.0003	0.00045	0.00049	0.00035	0.00049	0.00039	0.00481
Miniimonas	0.00013	0.00014	8e-05	0.0002	0.0002	0.00018	0.00015	0.00014	0.00014	0.00016	0.00015	0.0001	0.00177
Salana	0.00015	0.00016	0.00016	0.00013	0.00021	0.00012	0.0002	0.00013	0.00014	0.00015	0.00013	0.0001	0.00178
Serinibacter	0.00112	0.00107	0.00137	0.00096	0.00115	0.00132	0.00115	0.00135	0.0014	0.00135	0.00124	0.00127	0.01475
Bogoriellaceae	0.00441	0.00561	0.00462	0.00521	0.00465	0.00506	0.00485	0.00497	0.00485	0.00549	0.00518	0.00484	0.05974
Bogoriella	0.00072	0.00099	0.00099	0.00074	0.00106	0.00112	0.00112	0.00112	0.00083	0.00129	0.00118	0.00098	0.01214
Georgenia	0.00369	0.00462	0.00363	0.00447	0.00359	0.00394	0.00373	0.00385	0.00402	0.0042	0.004	0.00386	0.0476
Brevibacteriaceae	0.01	0.01055	0.00917	0.01031	0.00912	0.00975	0.01	0.00906	0.00958	0.00983	0.00923	0.01011	0.11671
Brevibacterium	0.0088	0.00935	0.00797	0.00884	0.00799	0.00826	0.00854	0.00782	0.00832	0.00847	0.00786	0.00864	0.10086
Sediminivirga	0.00081	0.00079	0.00073	0.00093	0.00062	0.00085	0.0009	0.00082	0.00077	0.00079	0.00084	0.00098	0.00983
Spelaeicoccus	0.00039	0.00041	0.00047	0.00054	0.00051	0.00064	0.00056	0.00042	0.00049	0.00057	0.00053	0.00049	0.00602
Cellulomonadaceae	0.02949	0.03144	0.02832	0.03234	0.03043	0.03042	0.02899	0.02805	0.02996	0.03058	0.02962	0.02866	0.3583
Actinotalea	0.00332	0.00308	0.00357	0.00434	0.00344	0.00354	0.00344	0.00313	0.0034	0.00386	0.0037	0.0035	0.04232
Cellulomonas	0.02219	0.02245	0.02061	0.02247	0.02224	0.02236	0.02112	0.02051	0.02221	0.02207	0.02134	0.02119	0.26076
NA	0.00057	0.00051	0.00049	0.00059	0.00051	0.00058	0.00044	0.00046	0.00051	0.00046	0.00052	0.00043	0.00607
Oerskovia	0.00149	0.00358	0.00186	0.00237	0.00179	0.00197	0.00179	0.00204	0.00191	0.00208	0.00204	0.00172	0.02464
Paraoerskovia	0.00069	0.00046	0.00048	0.00072	0.00088	0.0006	0.00066	0.00058	0.00066	0.00078	0.00069	0.00066	0.00786
Pseudactinotalea	0.00098	0.00113	0.00108	0.00165	0.00128	0.00109	0.00121	0.0011	0.00108	0.00104	0.0011	0.0009	0.01364
Sediminihabitans	0.00025	0.00023	0.00023	0.0002	0.00029	0.00028	0.00033	0.00023	0.00019	0.00029	0.00023	0.00026	0.00301
Demequinaceae	0.00814	0.00786	0.00862	0.01036	0.00894	0.00927	0.00921	0.00919	0.00882	0.00905	0.00983	0.00907	0.10836
Demequina	0.00814	0.00786	0.00862	0.01036	0.00894	0.00927	0.00921	0.00919	0.00882	0.00905	0.00983	0.00907	0.10836
Dermabacteraceae	0.01026	0.015	0.01046	0.01257	0.01078	0.01186	0.01125	0.0113	0.01121	0.01157	0.01142	0.0114	0.13908
Brachybacterium	0.00893	0.01393	0.00877	0.01149	0.00937	0.01028	0.00972	0.01013	0.00979	0.00989	0.01003	0.00998	0.12231
Dermabacter	0.00056	0.00038	0.00062	0.00052	0.00058	0.00057	0.00063	0.0005	0.00058	0.0005	0.00047	0.00052	0.00643
Devriesea	0.00067	0.00065	0.00099	0.00054	0.00076	0.00091	0.00085	0.0006	0.00079	0.00108	0.00087	0.00084	0.00955
Helcobacillus	0.0001	4e-05	8e-05	2e-05	7e-05	0.0001	5e-05	7e-05	5e-05	0.0001	5e-05	6e-05	0.00079
Dermacoccaceae	0.00585	0.00513	0.00542	0.00604	0.00593	0.0062	0.00638	0.00583	0.00642	0.00626	0.00629	0.00617	0.07192
Allobranchiibius	0.00024	0.0003	0.00037	0.00028	0.00044	0.00038	0.00055	0.00033	0.00029	0.00038	0.00038	0.00037	0.00431
Barrientosiimonas	0.00046	0.00038	0.00037	0.00043	0.00049	0.00054	0.00039	0.00038	0.00053	0.00052	0.00046	0.00061	0.00556
Branchiibius	0.00038	0.00039	0.00041	0.0008	0.00056	0.00051	0.00061	0.00051	0.00059	0.00059	0.00055	0.0006	0.0065
Calidifontibacter	0.00023	0.00015	0.00023	0.00028	0.00019	0.00019	0.00028	0.00022	0.00027	0.00017	0.00031	0.00019	0.00271
Demetria	0.00039	0.00023	0.00032	0.0003	0.00034	0.00043	0.0004	0.00038	0.00041	0.00039	0.00035	0.00049	0.00443
Dermacoccus	0.00038	0.00043	0.00029	0.00033	0.00033	0.00031	0.00029	0.00025	0.00031	0.00026	0.0003	0.00028	0.00376
Flexivirga	0.00131	0.00111	0.00131	0.00135	0.00142	0.00145	0.00144	0.00135	0.00157	0.00148	0.00155	0.00155	0.01689
Leekyejoonella	0.00045	0.00032	0.00031	0.00056	0.00051	0.00038	0.00046	0.00044	0.00044	0.00036	0.00049	0.00037	0.00509
Luteipulveratus	0.0009	0.00075	0.00077	0.0008	0.00073	0.00097	0.00083	0.00096	0.00107	0.00091	0.00081	0.00077	0.01027
Metallococcus	0.0004	0.00027	0.0003	0.00035	0.00024	0.00025	0.00033	0.00036	0.00031	0.00032	0.00039	0.00027	0.00379
Rudaeicoccus	0.00042	0.00038	0.00037	0.00013	0.00033	0.00032	0.00034	0.00015	0.00028	0.00036	0.00032	0.00028	0.00368
Yimella	0.00029	0.00042	0.00037	0.00043	0.00035	0.00047	0.00046	0.0005	0.00035	0.00052	0.00038	0.00039	0.00493
Dermatophilaceae	0.00589	0.00487	0.00568	0.00597	0.00581	0.0054	0.00573	0.00574	0.00543	0.00563	0.00614	0.00606	0.06835
Agilicoccus	0.00023	0.00021	0.00025	0.00067	0.00026	0.00032	0.0003	0.0003	0.0002	0.00032	0.00029	0.00031	0.00366
Austwickia	0.00211	0.00175	0.00195	0.00172	0.00203	0.00203	0.00186	0.00199	0.00176	0.00198	0.00191	0.00183	0.02292
Dermatophilus	0.00046	0.0004	0.00043	0.0003	0.0006	0.00041	0.00047	0.00046	0.00047	0.00052	0.00042	0.00049	0.00543
Gephyromycinifex	0.00064	0.00049	0.00047	0.00052	0.00039	0.00034	0.00039	0.00045	0.00042	0.00028	0.00044	0.00046	0.00529
Kineosphaera	0.00046	0.0003	0.00041	0.00052	0.00042	0.00042	0.00043	0.00042	0.00062	0.00037	0.00044	0.00053	0.00534
Mobilicoccus	0.0015	0.00124	0.00149	0.00161	0.00145	0.00142	0.00147	0.00157	0.00144	0.00152	0.00164	0.00175	0.0181
Piscicoccus	0.00049	0.00048	0.00068	0.00063	0.00066	0.00046	0.00081	0.00055	0.00052	0.00064	0.001	0.00069	0.00761
Intrasporangiaceae	0.02131	0.02281	0.02215	0.02577	0.02289	0.02343	0.02303	0.02223	0.02314	0.02447	0.02346	0.02339	0.27808
Arsenicicoccus	0.00173	0.00138	0.00164	0.00256	0.00194	0.00196	0.00183	0.00182	0.00206	0.00213	0.00195	0.00184	0.02284
Humibacillus	0.00102	0.00081	0.00099	0.00067	0.001	0.00107	0.00108	0.00134	0.00128	0.00134	0.00128	0.00117	0.01305
Intrasporangium	0.00188	0.00153	0.00209	0.002	0.00219	0.0016	0.00172	0.00162	0.00179	0.00193	0.00195	0.00173	0.02203
Janibacter	0.00359	0.00336	0.00364	0.00458	0.00456	0.00469	0.00427	0.00361	0.00385	0.00401	0.00402	0.0042	0.04838
Knoellia	0.00176	0.00172	0.00199	0.00195	0.00172	0.00199	0.00194	0.00195	0.00212	0.00215	0.0021	0.00197	0.02336
Kribbia	0.0003	0.00039	0.00038	0.00061	0.00031	0.00037	0.0005	0.00027	0.00033	0.0004	0.00036	0.0004	0.00462
Lapillicoccus	0.00038	0.00035	0.00036	0.00052	0.00048	0.00037	0.00044	0.00056	0.00036	0.00036	0.00046	0.00043	0.00507
Marihabitans	0.00022	0.00022	0.00024	9e-05	0.0002	0.00018	0.00023	0.00025	0.0003	0.00027	0.00022	0.00012	0.00254
Ornithinibacter	0.00026	0.00036	0.00033	0.00063	0.00029	0.00031	0.00026	0.00038	0.00033	0.00038	0.00032	0.0003	0.00415
Ornithinicoccus	0.00058	0.00282	0.00064	0.00113	0.00066	0.00071	0.00069	0.00071	0.00062	0.001	0.00061	0.00072	0.01089
Oryzihumus	0.00036	0.0003	0.00027	0.00011	0.00032	0.00035	0.00034	0.00036	0.00035	0.00032	0.00033	0.00039	0.0038
Pedococcus	0.00076	0.00085	0.00089	0.00069	0.00103	0.00083	0.00106	0.00095	0.00092	0.00106	0.00085	0.001	0.01089
Phycicoccus	0.00389	0.00433	0.00442	0.00334	0.00348	0.00449	0.004	0.00371	0.00411	0.00416	0.00446	0.00418	0.04857
Segeticoccus	9e-05	4e-05	4e-05	7e-05	3e-05	7e-05	2e-05	3e-05	5e-05	3e-05	4e-05	5e-05	0.00056
Terrabacter	0.00117	0.00083	0.00094	0.003	0.00097	0.00081	0.00087	0.00077	0.00106	0.001	0.0009	0.001	0.01332
Terracoccus	0.00038	0.00031	0.00026	0.00035	0.00047	0.00037	0.00041	0.00046	0.00052	0.00048	0.00043	0.00045	0.00489
Tetrasphaera	0.00294	0.00321	0.00303	0.00347	0.00324	0.00326	0.00337	0.00344	0.00309	0.00345	0.00318	0.00344	0.03912
Jonesiaceae	0.00167	0.00202	0.00221	0.0023	0.00227	0.00252	0.00259	0.00232	0.00206	0.00245	0.00252	0.00218	0.02711
Flavimobilis	0.00047	0.00072	0.0007	0.00074	0.00076	0.00079	0.00076	0.00064	0.00071	0.00062	0.00065	0.00073	0.00829
Jonesia	0.0012	0.0013	0.00151	0.00156	0.00151	0.00173	0.00183	0.00168	0.00135	0.00183	0.00187	0.00145	0.01882
Kytococcaceae	0.00085	0.00079	0.00086	0.00111	0.00098	0.00089	0.0009	0.00081	0.00078	0.00081	0.00079	0.001	0.01057
Kytococcus	0.00085	0.00079	0.00086	0.00111	0.00098	0.00089	0.0009	0.00081	0.00078	0.00081	0.00079	0.001	0.01057
Microbacteriaceae	0.15412	0.1616	0.14326	0.18131	0.155	0.15519	0.15329	0.15532	0.16059	0.15432	0.15404	0.15795	1.88599
Agreia	0.00066	0.00109	0.00069	0.00091	0.0007	0.00075	0.00074	0.00061	0.00067	0.00075	0.0008	0.00062	0.00899
Agrococcus	0.00269	0.00303	0.00272	0.00317	0.00274	0.00331	0.00292	0.00281	0.00286	0.00281	0.00263	0.00257	0.03426
Agromyces	0.0085	0.00892	0.00915	0.01155	0.0099	0.01006	0.00958	0.0091	0.00871	0.00983	0.0096	0.00979	0.11469
Alpinimonas	7e-05	8e-05	7e-05	4e-05	7e-05	0.00013	6e-05	7e-05	5e-05	0.0001	0.0001	0.00011	0.00095
Amnibacterium	0.00133	0.00107	0.00144	0.00187	0.00172	0.00157	0.00153	0.00158	0.00151	0.00146	0.00172	0.00177	0.01857
Aquiluna	0.00502	0.0026	0.00217	0.00284	0.00227	0.0024	0.00196	0.00259	0.0019	0.00219	0.00194	0.00179	0.02967
Arenivirga	0.0002	0.00031	0.00028	0.0002	0.0003	0.00033	0.00034	0.00022	0.00023	0.00032	0.00032	0.00029	0.00334
Aurantimicrobium	0.00097	0.00102	0.00105	0.00102	0.00095	0.00103	0.00107	0.00101	0.00105	0.00115	0.00101	0.00116	0.01249
Candidatus	0.00039	0.00019	0.00027	7e-05	0.00037	0.00029	0.00032	0.00022	0.00043	0.00024	0.0003	0.00034	0.00343
Canibacter	0.00097	0.00093	0.00106	0.00111	0.00104	0.00095	0.00111	0.00109	0.00098	0.00093	0.00101	0.00094	0.01212
Chryseoglobus	0.00012	0.00012	0.00018	7e-05	0.00013	0.00016	0.00015	0.00014	0.00019	0.00019	0.00016	0.00016	0.00177
Clavibacter	0.00229	0.00234	0.00234	0.00263	0.00264	0.00256	0.00223	0.00246	0.00272	0.00262	0.00264	0.00215	0.02962
Cnuibacter	0.00026	0.0001	0.00015	0.0003	0.00012	0.00017	0.0002	7e-05	0.00023	0.0002	0.00018	0.00019	0.00217
Compostimonas	0.00042	0.00042	0.00044	0.00035	0.00044	0.00047	0.00042	0.00071	0.0004	0.00037	0.00054	0.00053	0.00551
Conyzicola	0.00045	0.00033	0.00036	0.00024	0.0003	0.00031	0.00039	0.00029	0.00022	0.00029	0.00037	0.00026	0.00381
Cryobacterium	0.00603	0.00578	0.00632	0.00747	0.00641	0.00622	0.00682	0.00724	0.00744	0.00671	0.00689	0.00703	0.08036
Curtobacterium	0.00727	0.00761	0.0076	0.01175	0.00836	0.00871	0.00826	0.00813	0.00849	0.00767	0.00823	0.00832	0.1004
Diaminobutyricibacter	0.00015	0.00017	0.00019	0.00022	0.00021	0.00026	0.00039	0.00025	0.00019	0.00022	0.00036	0.00023	0.00284
Diaminobutyricimonas	0.0006	0.00053	0.00052	0.00056	0.00051	0.0006	0.00042	0.00045	0.00057	0.00052	0.00059	0.00059	0.00646
Frigoribacterium	0.00146	0.00155	0.00167	0.00245	0.00164	0.00169	0.00162	0.00194	0.0018	0.00192	0.00175	0.00214	0.02163
Frondihabitans	0.00215	0.00174	0.00197	0.00206	0.00179	0.00206	0.00196	0.00205	0.00216	0.00198	0.00191	0.0019	0.02373
Galbitalea	0.00028	0.00019	0.00036	0.00048	0.0004	0.00038	0.00031	0.00017	0.00034	0.00035	0.00026	0.00037	0.00389
Glaciibacter	0.00049	0.00056	0.00047	0.00026	0.00037	0.00064	0.00056	0.00041	0.00059	0.00056	0.00043	0.00051	0.00585
Glaciihabitans	0.00114	0.00093	0.00127	0.0013	0.00143	0.00113	0.00122	0.00127	0.00138	0.00141	0.00128	0.00134	0.0151
Gryllotalpicola	0.00078	0.00092	0.00085	0.00115	0.00083	0.00107	0.00086	0.00103	0.00101	0.00101	0.00083	0.00094	0.01128
Gulosibacter	0.00273	0.00239	0.00268	0.003	0.00285	0.00299	0.00283	0.00267	0.00307	0.00316	0.00291	0.00309	0.03437
Herbiconiux	0.00598	0.00921	0.00489	0.01066	0.0062	0.00555	0.00525	0.00714	0.00633	0.00455	0.00582	0.00701	0.07859
Homoserinibacter	0.00132	0.00124	0.00131	0.00124	0.00154	0.00161	0.00157	0.00143	0.00152	0.00162	0.00159	0.00157	0.01756
Homoserinimonas	0.00046	0.00054	0.00059	0.00072	0.00062	0.0006	0.00063	0.00069	0.00065	0.00066	0.0006	0.00058	0.00734
Humibacter	0.00084	0.00109	0.00108	0.00109	0.00127	0.00115	0.00124	0.00112	0.00109	0.00138	0.00109	0.00123	0.01367
Klugiella	0.00022	0.00023	0.00033	0.00037	0.00037	0.00026	0.00035	0.00035	0.00028	0.00039	0.00028	0.00027	0.0037
Labedella	0.01095	0.00125	0.00201	0.00241	0.00085	0.00139	0.00118	0.00082	0.00102	0.00139	0.00111	0.00088	0.02526
Lacisediminihabitans	0.00045	0.00052	0.00044	0.00041	0.00049	0.00048	0.00049	0.00046	0.00044	0.00041	0.00055	0.00046	0.0056
Leifsonia	0.0058	0.00526	0.00578	0.00612	0.00619	0.00627	0.00659	0.00662	0.00628	0.00653	0.0066	0.00689	0.07493
Leucobacter	0.00949	0.0131	0.0091	0.01096	0.01065	0.01033	0.01053	0.01099	0.01072	0.01027	0.00988	0.01073	0.12675
Lysinibacter	0.0005	0.00059	0.00072	0.00046	0.00074	0.00081	0.00087	0.00067	0.00072	0.00083	0.00076	0.00069	0.00836
Marinisubtilis	3e-05	8e-05	5e-05	7e-05	2e-05	3e-05	8e-05	1e-05	0.0001	5e-05	5e-05	2e-05	0.00059
Marisediminicola	0.00033	0.00033	0.00037	0.00052	0.00039	0.00043	0.00042	0.00053	0.00036	0.0004	0.00035	0.00034	0.00477
Microbacterium	0.0473	0.05419	0.04753	0.06095	0.05207	0.05083	0.05058	0.05146	0.05624	0.05346	0.05239	0.05346	0.63046
Microcella	0.00097	0.0009	0.001	0.0015	0.00105	0.00114	0.00111	0.00099	0.00106	0.00114	0.00101	0.00106	0.01293
Microterricola	0.0005	0.00043	0.00046	0.00037	0.00047	0.00052	0.00047	0.00042	0.00065	0.00052	0.0005	0.0005	0.00581
Mycetocola	0.00193	0.00307	0.00186	0.00239	0.0018	0.00208	0.00207	0.00203	0.00222	0.00188	0.00203	0.00199	0.02535
NA	0.00148	0.0012	0.0013	0.00137	0.00162	0.00162	0.00158	0.00144	0.00152	0.00141	0.00155	0.00155	0.01764
Naasia	0.00117	0.00112	0.00113	0.00117	0.00129	0.00135	0.00119	0.00126	0.0009	0.00123	0.00138	0.00121	0.0144
Okibacterium	0.00018	0.00024	0.00022	0.00028	0.0002	0.00025	0.00022	0.00033	0.00024	0.00029	0.00024	0.00022	0.00291
Planctomonas	0.0006	0.00052	0.00057	0.00074	0.00078	0.00067	0.00066	0.00066	0.00072	0.0006	0.00059	0.00066	0.00777
Plantibacter	0.00089	0.00107	0.00103	0.00132	0.0014	0.00116	0.00109	0.00122	0.00104	0.00114	0.00102	0.00141	0.01379
Pontimonas	0.0005	0.00043	0.00045	0.00059	0.00069	0.0006	0.00057	0.00067	0.00059	0.00057	0.0007	0.00061	0.00697
Protaetiibacter	0.00089	0.00073	0.00076	0.0005	0.00096	0.00079	0.00075	0.00071	0.0008	0.00087	0.00082	0.00061	0.00919
Pseudoclavibacter	0.00424	0.00694	0.00367	0.00519	0.00405	0.0039	0.00406	0.00399	0.00477	0.00354	0.00379	0.00427	0.05241
Pseudolysinimonas	0.00082	0.0006	0.00081	0.00167	0.00076	0.00082	0.00079	0.00115	0.00076	0.00081	0.00074	0.00076	0.01049
Rathayibacter	0.00286	0.00252	0.00279	0.00278	0.0031	0.00258	0.00308	0.00241	0.00319	0.00242	0.00261	0.00273	0.03307
Rhodoglobus	9e-05	8e-05	0.00013	0.00011	0.00012	0.00011	0.00013	0.00019	9e-05	0.00014	0.00011	0.00015	0.00145
Rhodoluna	0.00056	0.00357	0.0008	0.00163	0.00068	0.00085	0.00105	0.00087	0.00092	0.00068	0.00068	0.00081	0.0131
Salinibacterium	0.00217	0.0022	0.00224	0.00263	0.00214	0.00247	0.00218	0.00204	0.00221	0.00228	0.00266	0.00232	0.02754
Schumannella	0.00058	0.00053	0.00057	0.00061	0.00061	0.00063	0.00062	0.00051	0.00066	0.00052	0.00059	0.00046	0.00689
Subtercola	0.002	0.00225	0.00238	0.0028	0.00255	0.00291	0.00281	0.00245	0.00241	0.00282	0.00243	0.0026	0.03041
Terrimesophilobacter	0.00023	0.0002	0.00026	0.00013	0.0003	0.00032	0.0003	0.00052	0.00034	0.00022	0.00029	0.00031	0.00342
Yonghaparkia	0.00037	0.00045	0.00036	0.00048	0.00054	0.00044	0.00051	0.00059	0.00056	0.00034	0.00047	0.00046	0.00557
Micrococcaceae	0.07263	0.07287	0.07307	0.08578	0.07762	0.07941	0.07815	0.08415	0.0781	0.07763	0.07644	0.08075	0.9366
Acaricomes	0.00019	0.00017	0.00021	7e-05	0.00024	0.00013	0.00022	0.00024	0.00031	0.0002	0.00024	0.00028	0.0025
Arthrobacter	0.03488	0.03437	0.03407	0.04025	0.03791	0.03821	0.03679	0.03631	0.03609	0.03544	0.03558	0.0383	0.4382
Auritidibacter	0.00014	0.00054	9e-05	7e-05	0.00013	9e-05	8e-05	8e-05	0.00015	0.00012	6e-05	0.00015	0.0017
Citricoccus	0.00111	0.00101	0.00105	0.00141	0.00112	0.00124	0.00111	0.00125	0.00109	0.00122	0.00115	0.00121	0.01397
Enteractinococcus	0.00036	0.0004	0.00051	0.00037	0.00049	0.00049	0.00055	0.00061	0.0005	0.00041	0.00051	0.00056	0.00576
Galactobacter	0.00056	0.00052	0.00067	0.00067	0.00069	0.00082	0.00069	0.00058	0.00094	0.00075	0.00079	0.00057	0.00825
Garicola	0.00025	9e-05	0.00011	0.00017	0.00016	0.00022	0.00018	0.00012	0.00027	0.00019	0.00011	0.00013	0.002
Glutamicibacter	0.00203	0.00206	0.00182	0.00204	0.00188	0.00214	0.00193	0.00217	0.00201	0.00197	0.00204	0.0022	0.02429
Haematomicrobium	0.00027	0.00031	0.00036	0.00041	0.00048	0.00043	0.00039	0.00044	0.00034	0.00055	0.00039	0.00042	0.00479
Kocuria	0.0059	0.00563	0.00578	0.00719	0.00572	0.00561	0.00581	0.01226	0.00614	0.00632	0.00659	0.0065	0.07945
Micrococcus	0.00268	0.00302	0.00294	0.00382	0.00304	0.00341	0.00319	0.00316	0.00341	0.00347	0.00329	0.0034	0.03883
NA	0	0	2e-05	0	0	0	0	0	0	1e-05	0	1e-05	4e-05
Neomicrococcus	0.00055	0.00056	0.00072	0.00074	0.00059	0.00069	0.00072	0.00085	0.00066	0.00058	0.00065	0.00069	0.008
Nesterenkonia	0.00515	0.00606	0.00538	0.00595	0.00501	0.00545	0.00551	0.00539	0.0059	0.00565	0.00546	0.00587	0.06678
Paenarthrobacter	0.00203	0.00205	0.00221	0.00341	0.00268	0.00242	0.00245	0.00225	0.00257	0.00255	0.00214	0.00254	0.0293
Paeniglutamicibacter	0.00121	0.00119	0.00171	0.00161	0.00165	0.0016	0.00171	0.0014	0.00157	0.00166	0.0016	0.00152	0.01843
Pseudarthrobacter	0.00317	0.00302	0.00305	0.003	0.00331	0.00308	0.00323	0.00319	0.00316	0.00346	0.00316	0.00309	0.03792
Pseudoglutamicibacter	0.0002	0.00029	0.00026	0.00043	0.00019	0.00029	0.00031	0.00037	0.00041	0.00036	0.00035	0.00045	0.00391
Psychromicrobium	0.00035	0.00037	0.00042	0.00041	0.00048	0.00053	0.00056	0.00046	0.00036	0.0004	0.00043	0.00043	0.0052
Renibacterium	0.00015	0.00013	0.00017	0.00017	0.00022	0.0002	0.00024	0.00021	0.00019	0.00018	0.0001	0.00021	0.00217
Rothia	0.00616	0.00676	0.00639	0.00784	0.00668	0.00659	0.00721	0.00759	0.00657	0.00684	0.00673	0.00632	0.08168
Sinomonas	0.00251	0.0021	0.00229	0.00274	0.00211	0.00269	0.00229	0.00238	0.0025	0.00239	0.00222	0.00257	0.02879
Specibacter	0.0009	0.0006	0.00086	0.00115	0.00078	0.0009	0.00091	0.00092	0.00084	0.00092	0.00078	0.00099	0.01055
Tersicoccus	0.00046	0.0004	0.00043	0.00069	0.00062	0.00051	0.00049	0.00058	0.00052	0.0004	0.00054	0.00064	0.00628
Yaniella	0.00022	0.0002	0.0003	0.00017	0.00026	0.0003	0.0003	0.00034	0.00022	0.00031	0.00027	0.00028	0.00317
Zafaria	0.00025	0.0002	0.00032	0.00024	0.00024	0.00033	0.00029	0.00024	0.00031	0.0003	0.00034	0.00036	0.00342
Zhihengliuella	0.00095	0.00082	0.00093	0.00076	0.00094	0.00104	0.00099	0.00076	0.00107	0.00098	0.00092	0.00106	0.01122
NA	0.00374	0.0032	0.00348	0.00382	0.00367	0.00334	0.00361	0.00377	0.00331	0.00375	0.00364	0.00357	0.0429
Luteimicrobium	0.00106	0.00101	0.00102	0.00128	0.00086	0.00096	0.00103	0.00117	0.00095	0.00112	0.00118	0.00103	0.01267
NA	0.0016	0.00121	0.00129	0.00141	0.0016	0.00135	0.00153	0.00162	0.0015	0.00145	0.00143	0.00151	0.0175
Pengzhenrongella	0.00033	0.00024	0.00028	0.00052	0.00034	0.0002	0.00027	0.0003	0.00019	0.00034	0.0003	0.00029	0.0036
Timonella	0.00075	0.00074	0.00089	0.00061	0.00087	0.00083	0.00078	0.00068	0.00067	0.00084	0.00073	0.00074	0.00913
Ornithinimicrobiaceae	0.00592	0.0059	0.00629	0.00605	0.00681	0.00658	0.00634	0.00546	0.00687	0.00632	0.00647	0.00658	0.07559
Ornithinimicrobium	0.00461	0.00465	0.00503	0.00536	0.00546	0.00533	0.00497	0.00431	0.00535	0.00475	0.00517	0.00511	0.0601
Serinicoccus	0.00131	0.00125	0.00126	0.00069	0.00135	0.00125	0.00137	0.00115	0.00152	0.00157	0.0013	0.00147	0.01549
Promicromonosporaceae	0.01529	0.01537	0.01519	0.01805	0.01669	0.01687	0.01564	0.01509	0.01669	0.01602	0.01569	0.01687	0.19346
Antribacter	0.00067	0.00067	0.0008	0.00067	0.0008	0.00076	0.00087	0.00098	0.00083	0.00081	0.00084	0.001	0.0097
Cellulosimicrobium	0.00375	0.00365	0.00338	0.0038	0.00388	0.00386	0.00365	0.0038	0.00397	0.00387	0.00378	0.00369	0.04508
Isoptericola	0.00297	0.00252	0.00307	0.00358	0.00327	0.00333	0.00317	0.00306	0.00327	0.0033	0.00316	0.00355	0.03825
Krasilnikoviella	0.00075	0.00062	0.0004	0.00033	0.00046	0.00035	0.00045	0.00035	0.00056	0.00051	0.00059	0.00046	0.00583
Myceligenerans	0.00136	0.0012	0.00126	0.00128	0.00133	0.00141	0.00118	0.00114	0.00145	0.00129	0.00131	0.0013	0.01551
Promicromonospora	0.00307	0.00395	0.00345	0.00499	0.00366	0.00384	0.00344	0.00288	0.00348	0.00341	0.00332	0.0039	0.04339
Puerhibacterium	0.00034	0.00037	0.00038	0.00078	0.00047	0.00045	0.00043	0.00032	0.00037	0.00051	0.00041	0.00044	0.00527
Xylanibacterium	0.00066	0.00066	0.0008	0.00106	0.0008	0.0009	0.00065	0.00085	0.00079	0.00079	0.00066	0.00077	0.00939
Xylanimonas	0.00172	0.00173	0.00165	0.00156	0.00202	0.00197	0.0018	0.00171	0.00197	0.00153	0.00162	0.00176	0.02104
Rarobacteraceae	0.00073	0.00071	0.00068	0.00061	0.00075	0.00066	0.00074	0.00077	0.00069	0.00082	0.00068	0.00076	0.0086
Rarobacter	0.00073	0.00071	0.00068	0.00061	0.00075	0.00066	0.00074	0.00077	0.00069	0.00082	0.00068	0.00076	0.0086
Ruaniaceae	0.00536	0.00582	0.00568	0.00543	0.00612	0.0061	0.00648	0.00607	0.00652	0.00637	0.0063	0.00653	0.07278
NA	0.00137	0.00133	0.00133	0.00148	0.00149	0.00158	0.00165	0.00166	0.00147	0.00141	0.0016	0.00173	0.0181
Occultella	0.00115	0.00123	0.0013	0.00104	0.00143	0.00153	0.00172	0.0016	0.0017	0.00178	0.00159	0.00162	0.01769
Ruania	0.00284	0.00326	0.00305	0.00291	0.0032	0.00299	0.00311	0.00281	0.00335	0.00318	0.00311	0.00318	0.03699
Sanguibacteraceae	0.00289	0.00289	0.00271	0.00295	0.00319	0.00309	0.00295	0.00293	0.00336	0.00288	0.00282	0.00292	0.03558
Sanguibacter	0.00289	0.00289	0.00271	0.00295	0.00319	0.00309	0.00295	0.00293	0.00336	0.00288	0.00282	0.00292	0.03558
Tropherymataceae	0.00022	0.00031	0.00019	0.00022	0.00036	0.00018	0.00027	0.00019	0.00031	0.00027	0.00025	0.00029	0.00306
Tropheryma	0.00022	0.00031	0.00019	0.00022	0.00036	0.00018	0.00027	0.00019	0.00031	0.00027	0.00025	0.00029	0.00306
Micromonosporales	0.11704	0.1097	0.10517	0.13355	0.10976	0.11441	0.10988	0.10888	0.11278	0.11262	0.1072	0.11386	1.35485
Micromonosporaceae	0.11704	0.1097	0.10517	0.13355	0.10976	0.11441	0.10988	0.10888	0.11278	0.11262	0.1072	0.11386	1.35485
Actinocatenispora	0.0019	0.00207	0.00189	0.00243	0.00223	0.00204	0.00217	0.00203	0.00257	0.00226	0.00214	0.00213	0.02586
Actinoplanes	0.02467	0.02867	0.02582	0.03496	0.0263	0.02764	0.02698	0.02797	0.02808	0.02775	0.02628	0.02854	0.33366
Allocatelliglobosispo	0.00033	0.00036	0.00035	0.00017	0.00048	0.00032	0.00036	0.00032	0.00034	0.00041	0.00045	0.0004	0.00429
Allorhizocola	0.00065	0.00055	0.00065	0.00056	0.0006	0.00069	0.00066	0.00066	0.00066	0.0007	0.00069	0.00064	0.00771
Asanoa	0.00241	0.00217	0.00225	0.00208	0.0025	0.00228	0.00253	0.00262	0.00236	0.0025	0.00243	0.00247	0.0286
Catellatospora	0.0032	0.00256	0.00304	0.0038	0.00306	0.00332	0.00329	0.00328	0.00349	0.00323	0.00343	0.00366	0.03936
Catelliglobosispora	0.00039	0.00051	0.0006	0.00069	0.0007	0.00089	0.0008	0.00057	0.00057	0.00062	0.00069	0.00072	0.00775
Catenuloplanes	0.00117	0.00118	0.00113	0.00163	0.00122	0.00141	0.00126	0.00123	0.00104	0.00113	0.00124	0.0013	0.01494
Couchioplanes	0.00104	0.00194	0.00106	0.00174	0.00091	0.00104	0.00102	0.00098	0.00097	0.00108	0.00107	0.00091	0.01376
Dactylosporangium	0.00342	0.00335	0.00371	0.0043	0.00359	0.00412	0.00404	0.00361	0.00404	0.00399	0.00361	0.00393	0.04571
Hamadaea	0.0013	0.00128	0.00146	0.00208	0.00158	0.00147	0.00164	0.00138	0.00141	0.00158	0.00135	0.00145	0.01798
Jidongwangia	0.00053	0.00051	0.00052	0.00096	0.0006	0.00058	0.0006	0.00059	0.00053	0.0005	0.00055	0.00066	0.00713
Krasilnikovia	0.00053	0.00047	0.00053	0.00039	0.00059	0.00066	0.00074	0.00047	0.00053	0.00059	0.00058	0.00042	0.0065
Longispora	0.00111	0.00097	0.00113	0.00128	0.00117	0.00121	0.00119	0.00108	0.00143	0.00132	0.00115	0.00145	0.01449
Mangrovihabitans	0.00039	0.00056	0.0005	0.00085	0.00055	0.00051	0.00052	0.00041	0.00066	0.00057	0.00063	0.00045	0.0066
Micromonospora	0.04039	0.04155	0.04022	0.04885	0.04246	0.0431	0.04189	0.04077	0.04429	0.04339	0.04164	0.0433	0.51185
Natronosporangium	0.00047	0.00059	0.00051	0.00067	0.00048	0.00063	0.00059	0.00057	0.00048	0.00057	0.00054	0.00058	0.00668
Phytohabitans	0.00374	0.00409	0.00377	0.00549	0.00401	0.00408	0.00388	0.00346	0.00445	0.00417	0.00366	0.00402	0.04882
Phytomonospora	0.00077	0.00062	0.00069	0.00069	0.00081	0.00085	0.00105	0.00098	0.00072	0.00075	0.00081	0.00104	0.00978
Pilimelia	0.00125	0.00113	0.00142	0.001	0.00125	0.00095	0.00099	0.00091	0.00102	0.00101	0.0011	0.00092	0.01295
Planosporangium	0.01657	0.00421	0.00266	0.00502	0.00313	0.00429	0.00183	0.00241	0.00156	0.00218	0.00158	0.00147	0.04691
Plantactinospora	0.00221	0.00209	0.00223	0.00328	0.00228	0.00258	0.0024	0.00267	0.00243	0.00234	0.00237	0.00281	0.02969
Polymorphospora	0.00048	0.00044	0.0006	0.00039	0.00068	0.00059	0.00063	0.0006	0.0005	0.00069	0.00057	0.00073	0.0069
Pseudosporangium	0.00041	0.0004	0.00044	0.00048	0.00048	0.00043	0.00041	0.00056	0.00036	0.00049	0.00042	0.00049	0.00537
Rhizocola	0.0008	0.00068	0.00082	0.00089	0.00075	0.00082	0.00095	0.00086	0.0007	0.00071	0.00074	0.00104	0.00976
Rugosimonospora	0.00088	0.00099	0.001	0.00078	0.00089	0.00097	0.00093	0.00092	0.00108	0.00105	0.00099	0.00099	0.01147
Salinispora	0.00153	0.0014	0.00172	0.00256	0.00166	0.00178	0.0017	0.00155	0.00173	0.00178	0.00161	0.00211	0.02113
Solwaraspora	0.00147	0.00116	0.00134	0.00145	0.00147	0.00171	0.0015	0.0013	0.00155	0.00166	0.00146	0.0017	0.01777
Spirilliplanes	0.00056	0.00052	0.0006	0.00067	0.00041	0.00051	0.00059	0.00069	0.00057	0.00068	0.00058	0.00055	0.00693
Virgisporangium	0.00247	0.00268	0.00251	0.00341	0.00292	0.00294	0.00274	0.00343	0.00266	0.00292	0.00284	0.00298	0.0345
Motilibacterales	0.00182	0.00158	0.00159	0.00145	0.00182	0.00173	0.0019	0.00164	0.00213	0.00168	0.00167	0.00187	0.02088
Motilibacteraceae	0.00142	0.0013	0.00124	0.00119	0.00154	0.0014	0.00161	0.00138	0.00173	0.00137	0.00142	0.00151	0.01711
Motilibacter	0.00142	0.0013	0.00124	0.00119	0.00154	0.0014	0.00161	0.00138	0.00173	0.00137	0.00142	0.00151	0.01711
Vallicoccaceae	0.0004	0.00028	0.00035	0.00026	0.00028	0.00033	0.00029	0.00026	0.0004	0.00031	0.00025	0.00036	0.00377
Vallicoccus	0.0004	0.00028	0.00035	0.00026	0.00028	0.00033	0.00029	0.00026	0.0004	0.00031	0.00025	0.00036	0.00377
Mycobacteriales	0.22081	0.22842	0.21643	0.26448	0.22887	0.23152	0.22416	0.22883	0.23508	0.23117	0.22345	0.23285	2.76607
Corynebacteriaceae	0.04674	0.04887	0.04601	0.05256	0.04879	0.04953	0.04831	0.04967	0.05018	0.04862	0.04778	0.04895	0.58601
Corynebacterium	0.04674	0.04887	0.04601	0.05256	0.04879	0.04953	0.04831	0.04967	0.05018	0.04862	0.04778	0.04895	0.58601
Dietziaceae	0.00543	0.00297	0.00288	0.00363	0.00287	0.00289	0.00285	0.00274	0.00323	0.00281	0.00304	0.00328	0.03862
Dietzia	0.00543	0.00297	0.00288	0.00363	0.00287	0.00289	0.00285	0.00274	0.00323	0.00281	0.00304	0.00328	0.03862
Gordoniaceae	0.01361	0.01542	0.0138	0.01557	0.0154	0.01575	0.01472	0.01392	0.0151	0.01479	0.01427	0.01478	0.17713
Gordonia	0.01219	0.01428	0.01249	0.01429	0.01383	0.0142	0.01325	0.01253	0.01348	0.01317	0.01281	0.01315	0.15967
Jongsikchunia	0.0004	0.00028	0.00033	0.00013	0.00028	0.00043	0.00039	0.00037	0.0003	0.00044	0.00027	0.00028	0.0039
Millisia	0.00053	0.0004	0.00056	0.00046	0.00069	0.00064	0.0006	0.00045	0.00077	0.00066	0.00062	0.00058	0.00696
Skermania	0.00049	0.00046	0.00042	0.00069	0.0006	0.00048	0.00048	0.00057	0.00055	0.00052	0.00057	0.00077	0.0066
Hoyosellaceae	0.00099	0.00106	0.00103	0.00092	0.00102	0.00093	0.00086	0.00097	0.00129	0.00101	0.00095	0.00082	0.01185
Hoyosella	0.00071	0.00077	0.00072	0.00072	0.00074	0.00064	0.00054	0.00065	0.00091	0.00072	0.00065	0.00051	0.00828
Lolliginicoccus	0.00028	0.00029	0.00031	0.0002	0.00028	0.00029	0.00032	0.00032	0.00038	0.00029	0.0003	0.00031	0.00357
Lawsonellaceae	0.00099	0.00098	0.00097	0.00154	0.00099	0.00104	0.00123	0.00101	0.00088	0.00106	0.0012	0.00114	0.01303
Lawsonella	0.00099	0.00098	0.00097	0.00154	0.00099	0.00104	0.00123	0.00101	0.00088	0.00106	0.0012	0.00114	0.01303
Mycobacteriaceae	0.08248	0.08425	0.08384	0.10369	0.08537	0.08633	0.0843	0.08605	0.08942	0.0895	0.08506	0.08759	1.04788
Mycobacterium	0.0467	0.04535	0.04779	0.06136	0.04842	0.05001	0.04802	0.04893	0.05093	0.05069	0.04923	0.05108	0.59851
Mycobacteroides	0.01056	0.0129	0.01026	0.01214	0.01079	0.01083	0.01112	0.01164	0.01079	0.01103	0.01056	0.01056	0.13318
Mycolicibacillus	0.00046	0.00039	0.00043	0.00041	0.00032	0.0004	0.00036	0.00032	0.00058	0.00057	0.00046	0.00045	0.00515
Mycolicibacter	0.00272	0.0027	0.00247	0.00306	0.003	0.00247	0.00242	0.00235	0.00302	0.00265	0.00251	0.00279	0.03216
Mycolicibacterium	0.02198	0.02287	0.02283	0.02668	0.02272	0.02256	0.02233	0.02276	0.02404	0.02449	0.02222	0.02264	0.27812
NA	6e-05	4e-05	6e-05	4e-05	0.00012	6e-05	5e-05	5e-05	6e-05	7e-05	8e-05	7e-05	0.00076
NA	0.00481	0.00395	0.00489	0.00743	0.0057	0.00541	0.00528	0.00516	0.00522	0.00523	0.00501	0.00575	0.06384
Fodinicola	0.00219	0.00183	0.00208	0.00261	0.00214	0.00228	0.0023	0.00241	0.00216	0.00206	0.00225	0.00248	0.02679
NA	0.00131	0.00094	0.00134	0.00226	0.00169	0.00157	0.00147	0.00117	0.00157	0.0015	0.00132	0.00169	0.01783
Tomitella	0.00131	0.00118	0.00147	0.00256	0.00187	0.00156	0.00151	0.00158	0.00149	0.00167	0.00144	0.00158	0.01922
Nocardiaceae	0.06214	0.06796	0.05981	0.07532	0.06536	0.06642	0.06324	0.0662	0.06685	0.06492	0.06308	0.06765	0.78895
Aldersonia	0.0004	0.00038	0.00049	0.00076	0.00044	0.00055	0.00046	0.00045	0.00055	0.0005	0.00042	0.00057	0.00597
Antrihabitans	0.00078	0.00084	0.00078	0.00048	0.00086	0.00097	0.0007	0.00084	0.00093	0.0009	0.0008	0.00103	0.00991
Nocardia	0.03651	0.04154	0.03504	0.04616	0.03847	0.03831	0.03765	0.0393	0.04033	0.03799	0.03768	0.04049	0.46947
Prescottella	0.00163	0.00144	0.00138	0.00204	0.00167	0.00162	0.00161	0.0019	0.00179	0.00183	0.00147	0.00179	0.02017
Rhodococcus	0.02056	0.02134	0.01996	0.0238	0.0216	0.02237	0.02041	0.02092	0.02068	0.02125	0.02045	0.02128	0.25462
Smaragdicoccus	0.00027	0.00029	0.00028	0.00015	0.00028	0.00033	0.00039	0.00034	0.00038	0.00041	0.00023	0.00019	0.00354
Williamsia	0.00199	0.00213	0.00188	0.00193	0.00204	0.00227	0.00202	0.00245	0.00219	0.00204	0.00203	0.0023	0.02527
Segniliparaceae	0.00087	0.00083	0.00074	0.00091	0.00063	0.00079	0.00088	0.00079	0.00065	0.00077	0.00069	0.00073	0.00928
Segniliparus	0.00087	0.00083	0.00074	0.00091	0.00063	0.00079	0.00088	0.00079	0.00065	0.00077	0.00069	0.00073	0.00928
Tsukamurellaceae	0.00275	0.00213	0.00246	0.00291	0.00274	0.00243	0.00249	0.00232	0.00226	0.00246	0.00237	0.00216	0.02948
Tsukamurella	0.00275	0.00213	0.00246	0.00291	0.00274	0.00243	0.00249	0.00232	0.00226	0.00246	0.00237	0.00216	0.02948
NA	0.00877	0.0116	0.00949	0.01149	0.00907	0.00982	0.01006	0.01046	0.01038	0.01054	0.01039	0.01006	0.12213
NA	0.00877	0.0116	0.00949	0.01149	0.00907	0.00982	0.01006	0.01046	0.01038	0.01054	0.01039	0.01006	0.12213
Halopolyspora	0.00028	0.00019	0.00022	0.00037	0.00031	0.0003	0.0003	0.00027	0.00022	0.00019	0.00023	0.00032	0.0032
NA	0.00849	0.01141	0.00927	0.01112	0.00876	0.00952	0.00976	0.01019	0.01016	0.01035	0.01016	0.00974	0.11893
Nakamurellales	0.00533	0.00585	0.00615	0.00632	0.00625	0.00662	0.0068	0.00671	0.00689	0.0071	0.00646	0.00696	0.07744
Nakamurellaceae	0.00533	0.00585	0.00615	0.00632	0.00625	0.00662	0.0068	0.00671	0.00689	0.0071	0.00646	0.00696	0.07744
Nakamurella	0.00533	0.00585	0.00615	0.00632	0.00625	0.00662	0.0068	0.00671	0.00689	0.0071	0.00646	0.00696	0.07744
Propionibacteriales	0.1495	0.14568	0.12966	0.14789	0.19034	0.13579	0.13527	0.13438	0.13977	0.13984	0.13684	0.13985	1.72481
Actinopolymorphaceae	0.00215	0.00224	0.00274	0.0023	0.00265	0.00297	0.00279	0.00329	0.003	0.00295	0.00295	0.00328	0.03331
Actinopolymorpha	0.00215	0.00224	0.00274	0.0023	0.00265	0.00297	0.00279	0.00329	0.003	0.00295	0.00295	0.00328	0.03331
Kribbellaceae	0.01063	0.01061	0.01176	0.01264	0.01209	0.01197	0.01164	0.01145	0.01308	0.01265	0.01265	0.01236	0.14353
Kribbella	0.01063	0.01061	0.01176	0.01264	0.01209	0.01197	0.01164	0.01145	0.01308	0.01265	0.01265	0.01236	0.14353
NA	6e-05	0.00018	5e-05	9e-05	7e-05	7e-05	5e-05	7e-05	5e-05	0.00011	7e-05	7e-05	0.00094
NA	6e-05	0.00018	5e-05	9e-05	7e-05	7e-05	5e-05	7e-05	5e-05	0.00011	7e-05	7e-05	0.00094
Nocardioidaceae	0.08068	0.06616	0.05862	0.06693	0.11871	0.06199	0.06224	0.06214	0.06495	0.06466	0.06217	0.06398	0.83323
Aeromicrobium	0.0044	0.00458	0.00436	0.00551	0.06049	0.00462	0.00465	0.00516	0.0052	0.0052	0.00455	0.00509	0.11381
Friedmanniella	0.00131	0.0011	0.00125	0.00185	0.00139	0.00137	0.00135	0.00127	0.00152	0.00143	0.00121	0.00148	0.01653
Marmoricola	0.0034	0.00466	0.00343	0.00449	0.00358	0.00349	0.00337	0.00291	0.00334	0.00362	0.00343	0.00341	0.04313
Micropruina	0.00205	0.00183	0.00221	0.00239	0.002	0.0022	0.00227	0.00235	0.00213	0.00225	0.00215	0.00203	0.02586
Mumia	0.00073	0.00057	0.00068	0.00069	0.00058	0.00062	0.00068	0.00063	0.00084	0.00065	0.00073	0.00057	0.00797
NA	0.00308	0.00354	0.00347	0.00321	0.00377	0.00401	0.00383	0.00346	0.00384	0.00427	0.00374	0.00328	0.0435
Nocardioides	0.06174	0.0462	0.03939	0.04416	0.04278	0.04105	0.0416	0.04147	0.0435	0.04273	0.04196	0.04369	0.53027
Pimelobacter	0.00056	0.00041	0.00043	0.00035	0.00048	0.0006	0.00066	0.00052	0.00058	0.00062	0.00045	0.00051	0.00617
Propionicicella	0.00063	0.00055	0.00062	0.00063	0.00066	0.0008	0.00074	0.00075	0.00066	0.00066	0.00085	0.00058	0.00813
Propionicimonas	0.00055	0.00064	0.00072	0.00083	0.00075	0.00084	0.0008	0.00088	0.00077	0.00071	0.00074	0.0008	0.00903
Solicola	0.00042	0.00034	0.00039	0.00048	0.00031	0.00042	0.00041	0.00049	0.00047	0.00046	0.00034	0.00044	0.00497
Tenggerimyces	0.00122	0.00106	0.00101	0.00128	0.00126	0.00119	0.0011	0.00136	0.00126	0.00121	0.00117	0.00119	0.01431
Thermasporomyces	0.00059	0.00068	0.00066	0.00106	0.00066	0.00078	0.00078	0.00089	0.00084	0.00085	0.00085	0.00091	0.00955
Propionibacteriaceae	0.05598	0.06649	0.05649	0.06593	0.05682	0.05879	0.05855	0.05743	0.05869	0.05947	0.059	0.06016	0.7138
Acidipropionibacteriu	0.00226	0.00253	0.00244	0.00341	0.00275	0.00272	0.0028	0.00302	0.00263	0.00267	0.00276	0.00287	0.03286
Aestuariimicrobium	0.00158	0.00127	0.00181	0.0018	0.00167	0.00175	0.00204	0.00217	0.00211	0.00197	0.0018	0.00217	0.02214
Arachnia	0.00274	0.00264	0.003	0.00291	0.0028	0.00282	0.00295	0.00308	0.00278	0.00318	0.00334	0.0031	0.03534
Auraticoccus	0.00117	0.001	0.00113	0.00211	0.00119	0.00141	0.00132	0.00121	0.00126	0.00151	0.00121	0.00131	0.01583
Brooklawnia	0.00104	0.00157	0.00112	0.00109	0.00127	0.00126	0.00121	0.00124	0.00148	0.00106	0.00136	0.00117	0.01487
Cutibacterium	0.00429	0.00645	0.00416	0.00345	0.00358	0.00371	0.0036	0.0035	0.00351	0.00346	0.00349	0.00376	0.04696
Desertihabitans	0.00036	0.00035	0.00032	0.00035	0.00032	0.00037	0.00037	0.00044	0.00047	0.00056	0.00042	0.00034	0.00467
Enemella	0.0008	0.00175	0.00087	0.00069	0.00102	0.00098	0.00078	0.00058	0.00063	0.00083	0.00087	0.00076	0.01056
Granulicoccus	0.00054	0.00082	0.00072	0.00083	0.00062	0.00072	0.00073	0.00084	0.00084	0.00069	0.00074	0.00069	0.00878
Luteococcus	0.0008	0.001	0.00085	0.00085	0.00094	0.00102	0.00098	0.00099	0.00085	0.00093	0.00104	0.00118	0.01143
Microlunatus	0.00952	0.01278	0.00884	0.01038	0.00849	0.00882	0.00881	0.00851	0.00797	0.00893	0.00852	0.00879	0.11036
NA	0.00047	0.00025	0.0003	0.00056	0.00032	0.00023	0.00033	0.00037	0.00026	0.00031	0.0003	0.00036	0.00406
Naumannella	0.00065	0.00082	0.0007	0.00096	0.00088	0.0008	0.00088	0.00074	0.00101	0.00085	0.00096	0.00081	0.01006
Nigerium	0.00086	0.00072	0.00117	0.00139	0.00097	0.00101	0.00092	0.00108	0.00101	0.00101	0.00102	0.00101	0.01217
Parenemella	0.00098	0.00106	0.00104	0.00132	0.00122	0.00123	0.00115	0.00125	0.00117	0.00113	0.00121	0.00126	0.01402
Propionibacterium	0.0063	0.0092	0.00727	0.00814	0.00734	0.00757	0.00795	0.00798	0.00713	0.00777	0.00795	0.00796	0.09256
Propioniciclava	0.00396	0.00348	0.00364	0.00415	0.00382	0.00408	0.00422	0.00351	0.00418	0.00418	0.00385	0.00385	0.04692
Propioniferax	0.00041	0.00053	0.00045	0.00052	0.00036	0.00046	0.00052	0.00051	0.00047	0.00058	0.00066	0.00049	0.00596
Propionimicrobium	0.00249	0.00093	0.00072	0.00104	0.00058	0.0009	0.0006	0.0006	0.00069	0.00051	0.00049	0.00043	0.00998
Raineyella	0.00171	0.00237	0.00186	0.00217	0.00175	0.00189	0.00194	0.00176	0.00226	0.0021	0.00212	0.00232	0.02425
Tessaracoccus	0.01225	0.01425	0.01316	0.01683	0.01372	0.01401	0.01343	0.01302	0.01479	0.01413	0.01378	0.01465	0.16802
Vaginimicrobium	0.0008	0.00072	0.00092	0.00098	0.00121	0.00103	0.00102	0.00103	0.00119	0.00111	0.00111	0.00088	0.012
Pseudonocardiales	0.10489	0.12002	0.10419	0.14342	0.11247	0.11648	0.1114	0.11298	0.12197	0.1188	0.11	0.1171	1.39372
NA	0.00235	0.00212	0.00233	0.00258	0.00252	0.00266	0.00275	0.00264	0.00207	0.00242	0.00237	0.00257	0.02938
NA	0.00235	0.00212	0.00233	0.00258	0.00252	0.00266	0.00275	0.00264	0.00207	0.00242	0.00237	0.00257	0.02938
Pseudonocardiaceae	0.10254	0.1179	0.10186	0.14084	0.10995	0.11382	0.10865	0.11034	0.1199	0.11638	0.10763	0.11453	1.36434
Actinoalloteichus	0.00126	0.00124	0.00121	0.00148	0.00163	0.00136	0.00139	0.00134	0.00174	0.00146	0.0013	0.0015	0.01691
Actinocrispum	0.0007	0.00314	0.00077	0.00384	0.00072	0.00084	0.00081	0.00125	0.00076	0.00097	0.00074	0.00085	0.01539
Actinokineospora	0.00557	0.00545	0.00511	0.00517	0.00525	0.00595	0.00499	0.0048	0.00712	0.00593	0.0051	0.00532	0.06576
Actinomycetospora	0.00384	0.00333	0.00383	0.00517	0.00401	0.00423	0.00403	0.00374	0.00465	0.00463	0.00385	0.00434	0.04965
Actinophytocola	0.00283	0.00231	0.00263	0.00304	0.00279	0.00322	0.00284	0.00288	0.00312	0.00324	0.00291	0.00274	0.03455
Actinosynnema	0.00128	0.00117	0.00129	0.00119	0.00142	0.00119	0.00128	0.00166	0.00141	0.00131	0.0015	0.00121	0.01591
Alloactinosynnema	0.0005	0.00039	0.00038	0.00054	0.00055	0.00058	0.00044	0.00034	0.00036	0.00052	0.00044	0.00053	0.00557
Allokutzneria	0.00087	0.0009	0.00099	0.00098	0.00097	0.00092	0.00118	0.00093	0.00138	0.001	0.00096	0.00136	0.01244
Allosaccharopolyspora	0.00029	0.00021	0.00026	0.00022	0.00021	0.00032	0.00026	0.00027	0.00031	0.00029	0.00029	0.00025	0.00318
Amycolatopsis	0.02212	0.02349	0.02255	0.03272	0.02362	0.02379	0.02332	0.02349	0.02527	0.02454	0.02351	0.02512	0.29354
Crossiella	0.0014	0.00107	0.00143	0.00154	0.0015	0.00146	0.00128	0.00126	0.0016	0.00152	0.00145	0.00153	0.01704
Gandjariella	0.00053	0.00047	0.00043	0.00074	0.00048	0.00053	0.00051	0.00077	0.00052	0.00061	0.00047	0.00062	0.00668
Goodfellowiella	0.0009	0.00337	0.00094	0.00156	0.00107	0.00101	0.001	0.00095	0.00109	0.00087	0.00101	0.00124	0.01501
Haloechinothrix	0.00055	0.00061	0.00057	0.00093	0.00059	0.00053	0.00061	0.00053	0.00067	0.00073	0.00056	0.00057	0.00745
Halosaccharopolyspora	0.00037	0.00038	0.00035	0.00074	0.0005	0.00045	0.0005	0.00068	0.00041	0.00056	0.00061	0.00043	0.00598
Herbihabitans	0.00036	0.00046	0.00055	0.00028	0.00042	0.00046	0.00046	0.00056	0.00038	0.00059	0.00049	0.00041	0.00542
Kibdelosporangium	0.00261	0.00613	0.0028	0.00975	0.00278	0.00317	0.00311	0.00386	0.00294	0.00324	0.00297	0.00281	0.04617
Kutzneria	0.00308	0.00316	0.00284	0.00373	0.00318	0.00364	0.0032	0.00359	0.00318	0.00341	0.00324	0.00345	0.0397
Labedaea	0.00043	0.00038	0.00037	0.00048	0.00027	0.00038	0.00039	0.00047	0.00049	0.00043	0.00043	0.00033	0.00485
Lentzea	0.00644	0.00913	0.00679	0.01005	0.00734	0.00762	0.00706	0.00694	0.00734	0.00742	0.00701	0.00761	0.09075
Longimycelium	0.00076	0.00142	0.00099	0.00178	0.00104	0.00097	0.00096	0.0009	0.00131	0.00094	0.00088	0.00103	0.01298
NA	0.00087	0.00078	0.00098	0.00076	0.00088	0.00093	0.00099	0.001	0.00106	0.00099	0.00094	0.00097	0.01115
Prauserella	0.00254	0.00229	0.00277	0.00219	0.00266	0.00266	0.00291	0.00304	0.00263	0.00249	0.00261	0.00241	0.0312
Pseudonocardia	0.01844	0.01873	0.01836	0.02117	0.02036	0.02045	0.01994	0.02026	0.02182	0.0212	0.02022	0.02161	0.24256
Qaidamihabitans	0.00023	0.00022	0.00021	0.00046	0.00016	0.00019	0.00021	0.00012	0.00028	0.00023	0.00025	0.00018	0.00274
Saccharomonospora	0.00424	0.0049	0.00325	0.00324	0.00413	0.00594	0.00377	0.00397	0.00512	0.00537	0.00338	0.00345	0.05076
Saccharopolyspora	0.00791	0.01004	0.00759	0.01014	0.00809	0.00801	0.00825	0.00807	0.00944	0.00892	0.00809	0.00893	0.10348
Saccharothrix	0.00771	0.00893	0.00758	0.01107	0.0085	0.00874	0.00842	0.00815	0.00883	0.00834	0.00813	0.00921	0.10361
Sciscionella	0.00045	0.00047	0.00042	0.00076	0.00063	0.00048	0.00054	0.00074	0.00056	0.00061	0.00052	0.00048	0.00666
Solihabitans	0.0005	0.00059	0.00059	0.00096	0.00071	0.00058	0.00068	0.00068	0.00076	0.00066	0.00061	0.0007	0.00802
Streptoalloteichus	0.00068	0.00052	0.00064	0.00106	0.00076	0.00067	0.00084	0.00098	0.0008	0.00076	0.0008	0.00073	0.00924
Tamaricihabitans	0.00048	0.00027	0.00045	0.00039	0.00045	0.00049	0.00044	0.00047	0.00051	0.00056	0.0004	0.00061	0.00552
Thermocrispum	0.00073	0.00061	0.00074	0.00091	0.00075	0.00075	0.00072	0.00077	0.00071	0.00073	0.00083	0.00071	0.00896
Umezawaea	0.00107	0.00134	0.0012	0.0018	0.00153	0.00131	0.00132	0.00088	0.00133	0.00131	0.00113	0.00129	0.01551
Sporichthyales	0.00096	0.00089	0.00117	0.00115	0.0011	0.00127	0.00117	0.00119	0.00122	0.0013	0.00112	0.00125	0.01379
Sporichthyaceae	0.00096	0.00089	0.00117	0.00115	0.0011	0.00127	0.00117	0.00119	0.00122	0.0013	0.00112	0.00125	0.01379
Epidermidibacterium	0.00033	0.00035	0.00045	0.00015	0.00034	0.00045	0.00045	0.00039	0.00037	0.00045	0.00046	0.00049	0.00468
Sporichthya	0.00063	0.00054	0.00072	0.001	0.00076	0.00082	0.00072	0.0008	0.00085	0.00085	0.00066	0.00076	0.00911
Streptosporangiales	0.1221	0.1259	0.11868	0.14329	0.1264	0.1269	0.12114	0.13101	0.13151	0.12829	0.12098	0.12829	1.52449
NA	0.0006	0.00103	0.00069	0.00124	0.00066	0.00076	0.00084	0.00057	0.00105	0.00073	0.00084	0.0009	0.00991
Allonocardiopsis	0.0006	0.00103	0.00069	0.00124	0.00066	0.00076	0.00084	0.00057	0.00105	0.00073	0.00084	0.0009	0.00991
Nocardiopsaceae	0.02191	0.024	0.02254	0.02502	0.02324	0.0219	0.02124	0.02103	0.02468	0.02363	0.02101	0.02284	0.27304
Actinorugispora	0.00069	0.00043	0.00063	0.00072	0.00066	0.00043	0.0006	0.00031	0.00058	0.00045	0.00045	0.00064	0.00659
Allosalinactinospora	0.00045	0.00063	0.00044	0.00035	0.0003	0.00045	0.00033	0.00038	0.00057	0.00048	0.00037	0.00049	0.00524
Haloactinospora	0.00036	0.00034	0.00052	0.00056	0.00052	0.00044	0.00041	0.00046	0.00049	0.00043	0.00045	0.00061	0.00559
Lipingzhangella	0.00079	0.00057	0.00065	0.0008	0.00058	0.00062	0.00072	0.00073	0.00078	0.00059	0.00059	0.0006	0.00802
Marinactinospora	0.00027	0.0002	0.00024	0.00043	0.00019	0.00023	0.00037	0.00037	0.00048	0.00039	0.00028	0.00032	0.00377
Marinitenerispora	0.00042	0.00041	0.00037	0.0008	0.00066	0.00044	0.0004	0.00042	0.00059	0.00052	0.00043	0.00042	0.00588
Murinocardiopsis	0.00052	0.00103	0.00051	0.00074	0.0008	0.00071	0.00057	0.00056	0.00077	0.00069	0.00074	0.00076	0.0084
NA	0.00019	0.00017	0.00028	0.00035	0.00032	0.00027	0.00028	0.00034	0.00013	0.00024	0.00031	0.00028	0.00316
Nocardiopsis	0.01231	0.01473	0.01302	0.01535	0.01298	0.0127	0.01266	0.0126	0.01458	0.01399	0.01246	0.01379	0.16117
Spinactinospora	0.00022	0.00024	0.00032	0.0003	0.00033	0.00036	0.00022	0.00025	0.00026	0.00029	0.00026	0.0004	0.00345
Spiractinospora	0.0008	0.00098	0.00164	0.00076	0.00104	0.00072	0.00092	0.00064	0.00053	0.00063	0.0007	0.00053	0.00989
Streptomonospora	0.00249	0.00233	0.00258	0.00245	0.00243	0.0024	0.00237	0.00243	0.0022	0.00246	0.00247	0.00247	0.02908
Thermobifida	0.0024	0.00194	0.00134	0.00141	0.00243	0.00213	0.00139	0.00154	0.00272	0.00247	0.0015	0.00153	0.0228
Streptosporangiaceae	0.06234	0.06082	0.05746	0.07021	0.06042	0.06257	0.05873	0.06376	0.06326	0.06145	0.05918	0.06217	0.74237
Acrocarpospora	0.00312	0.00305	0.00328	0.00373	0.0032	0.0035	0.00325	0.00308	0.00376	0.00356	0.00338	0.00357	0.04048
Bailinhaonella	0.00099	0.00088	0.0009	0.00128	0.00115	0.00112	0.00112	0.00128	0.0011	0.001	0.00117	0.00109	0.01308
Herbidospora	0.00129	0.00117	0.00125	0.00204	0.00144	0.00147	0.00144	0.00209	0.00179	0.0015	0.00131	0.00162	0.01841
Microbispora	0.00459	0.00439	0.00439	0.00578	0.00457	0.00522	0.00432	0.00777	0.00494	0.00469	0.00427	0.00471	0.05964
Microtetraspora	0.0013	0.00137	0.00151	0.00187	0.00154	0.00163	0.0016	0.00158	0.00154	0.00157	0.00179	0.00187	0.01917
Nonomuraea	0.02254	0.02336	0.02419	0.02647	0.02517	0.02583	0.02499	0.02472	0.02625	0.02545	0.02441	0.02597	0.29935
Planobispora	0.0013	0.00131	0.00148	0.00208	0.00159	0.00157	0.00155	0.00268	0.00164	0.0016	0.00199	0.00172	0.02051
Planomonospora	0.00948	0.0023	0.00212	0.00419	0.003	0.00295	0.00179	0.00197	0.00221	0.00232	0.00193	0.00179	0.03605
Planotetraspora	0.00145	0.00121	0.00129	0.00128	0.00139	0.00139	0.00154	0.00154	0.00185	0.00141	0.00156	0.00161	0.01752
Sinosporangium	0.00095	0.00083	0.00081	0.00139	0.00094	0.00098	0.00112	0.00116	0.00112	0.00104	0.00105	0.00097	0.01236
Sphaerimonospora	0.00035	0.0029	0.00042	0.00056	0.00038	0.00036	0.00033	0.00029	0.00026	0.00048	0.00037	0.00036	0.00706
Sphaerisporangium	0.00443	0.00416	0.00437	0.00521	0.00466	0.00491	0.00495	0.00509	0.00528	0.0051	0.00471	0.00515	0.05802
Spongiactinospora	0.00108	0.00128	0.00142	0.00137	0.00141	0.00142	0.00139	0.00171	0.00154	0.00141	0.00148	0.00145	0.01696
Streptosporangium	0.00585	0.00661	0.00617	0.00777	0.00618	0.00663	0.00601	0.00601	0.00635	0.00663	0.00625	0.00648	0.07694
Thermoactinospora	0.0005	0.00056	0.0006	0.00111	0.00066	0.00054	0.00049	0.00056	0.00045	0.00082	0.00061	0.00071	0.00761
Thermobispora	0.00032	0.00026	0.00033	0.00017	0.00032	0.00038	0.0004	0.00043	0.00044	0.00031	0.00035	0.00047	0.00418
Thermocatellispora	0.00198	0.00458	0.00211	0.00239	0.00188	0.00166	0.0017	0.00123	0.0016	0.00164	0.00172	0.00162	0.02411
Thermopolyspora	0.00082	0.0006	0.00082	0.00152	0.00094	0.00101	0.00074	0.00057	0.00114	0.00092	0.00083	0.00101	0.01092
Thermomonosporaceae	0.03649	0.03945	0.03743	0.04632	0.04114	0.04102	0.0396	0.04462	0.04176	0.04174	0.03911	0.04162	0.4903
Actinoallomurus	0.00212	0.00218	0.00232	0.00278	0.00285	0.00297	0.00261	0.00246	0.00243	0.00281	0.00258	0.0028	0.03091
Actinocorallia	0.00278	0.00286	0.00317	0.003	0.00305	0.00293	0.00297	0.00347	0.0028	0.00325	0.00325	0.00357	0.0371
Actinomadura	0.02866	0.03149	0.02877	0.03648	0.03199	0.03125	0.03077	0.03224	0.03288	0.0325	0.02989	0.03225	0.37917
Spirillospora	0.00038	0.0003	0.0003	0.00078	0.00024	0.00034	0.0003	0.00396	0.00043	0.00044	0.00034	0.00024	0.00805
Thermomonospora	0.00222	0.00223	0.00247	0.00293	0.00256	0.00315	0.00257	0.00216	0.00265	0.00243	0.00261	0.0024	0.03038
Thermostaphylospora	0.00033	0.00039	0.0004	0.00035	0.00045	0.00038	0.00038	0.00033	0.00057	0.00031	0.00044	0.00036	0.00469
Treboniaceae	0.00076	0.0006	0.00056	0.0005	0.00094	0.00065	0.00073	0.00103	0.00076	0.00074	0.00084	0.00076	0.00887
Trebonia	0.00076	0.0006	0.00056	0.0005	0.00094	0.00065	0.00073	0.00103	0.00076	0.00074	0.00084	0.00076	0.00887
Adlerbacteria	0.00032	0.00058	0.00034	0.00065	0.00027	0.00044	0.00045	0.00043	0.00023	0.00041	0.0004	0.00042	0.00494
NA	0.00032	0.00058	0.00034	0.00065	0.00027	0.00044	0.00045	0.00043	0.00023	0.00041	0.0004	0.00042	0.00494
NA	0.00032	0.00058	0.00034	0.00065	0.00027	0.00044	0.00045	0.00043	0.00023	0.00041	0.0004	0.00042	0.00494
NA	0.00032	0.00058	0.00034	0.00065	0.00027	0.00044	0.00045	0.00043	0.00023	0.00041	0.0004	0.00042	0.00494
Aerophobetes	0.00819	0.00829	0.00907	0.00971	0.00946	0.00988	0.00993	0.01073	0.01005	0.01077	0.0103	0.00998	0.11636
NA	0.00819	0.00829	0.00907	0.00971	0.00946	0.00988	0.00993	0.01073	0.01005	0.01077	0.0103	0.00998	0.11636
NA	0.00819	0.00829	0.00907	0.00971	0.00946	0.00988	0.00993	0.01073	0.01005	0.01077	0.0103	0.00998	0.11636
NA	0.00819	0.00829	0.00907	0.00971	0.00946	0.00988	0.00993	0.01073	0.01005	0.01077	0.0103	0.00998	0.11636
Alphaproteobacteria	1.26725	1.27128	1.31458	1.4815	1.40108	1.42508	1.45452	1.40301	1.47938	1.47022	1.43973	1.46634	16.874
Caulobacterales	0.04011	0.04076	0.04112	0.0527	0.04526	0.04498	0.04379	0.0417	0.04435	0.04676	0.04337	0.04405	0.52895
Caulobacteraceae	0.03872	0.03984	0.03997	0.05118	0.04405	0.04364	0.04252	0.04073	0.04301	0.04539	0.04215	0.04248	0.51368
Aquidulcibacter	0.00015	7e-05	0.00011	0.00013	0.00016	0.00015	0.00019	0.00013	0.00014	0.0001	0.00016	0.00015	0.00164
Asticcacaulis	0.00575	0.00584	0.00653	0.00645	0.0071	0.00654	0.00672	0.00675	0.00694	0.00769	0.00644	0.00709	0.07984
Brevundimonas	0.00993	0.01023	0.00951	0.01307	0.01153	0.01161	0.01122	0.01076	0.01112	0.012	0.01064	0.01087	0.13249
Caulobacter	0.01095	0.01087	0.01153	0.01594	0.01144	0.01259	0.01185	0.01073	0.01168	0.01337	0.01162	0.01238	0.14495
NA	0.00057	0.00069	0.00071	0.001	0.00074	0.00064	0.00078	0.00221	0.00077	0.00069	0.00101	0.00083	0.01064
Phenylobacterium	0.01025	0.01106	0.01049	0.01381	0.0117	0.0108	0.01047	0.00898	0.01113	0.01009	0.01093	0.01003	0.12974
Pseudaquidulcibacter	0.00074	0.00078	0.00087	0.00065	0.00101	0.00097	0.00091	0.00088	0.00079	0.00109	0.00099	0.00087	0.01055
Terricaulis	0.00038	0.0003	0.00022	0.00013	0.00037	0.00034	0.00038	0.00029	0.00044	0.00036	0.00036	0.00026	0.00383
NA	0.00139	0.00092	0.00115	0.00152	0.00121	0.00134	0.00127	0.00097	0.00134	0.00137	0.00122	0.00157	0.01527
Candidatus	0.00047	0.00029	0.00051	0.00065	0.00041	0.00048	0.00045	0.00036	0.00055	0.00045	0.00048	0.0006	0.0057
NA	0.00092	0.00063	0.00064	0.00087	0.0008	0.00086	0.00082	0.00061	0.00079	0.00092	0.00074	0.00097	0.00957
Emcibacterales	0.00459	0.00293	0.0037	0.00315	0.00443	0.00398	0.00352	0.00296	0.00383	0.00396	0.00361	0.00378	0.04444
Emcibacteraceae	0.00402	0.0025	0.00324	0.00259	0.00387	0.00332	0.00302	0.00244	0.00325	0.00348	0.00305	0.00312	0.0379
Emcibacter	0.00187	0.00054	0.0009	0.00061	0.00161	0.00101	0.00062	0.00048	0.00113	0.0011	0.0007	0.00067	0.01124
Luteithermobacter	0.00055	0.00063	0.00069	0.00041	0.00072	0.00063	0.0007	0.00045	0.00063	0.00072	0.00064	0.00058	0.00735
Paremcibacter	0.00111	0.00098	0.00108	0.00096	0.00097	0.00114	0.00104	0.00104	0.00104	0.00104	0.00114	0.00125	0.01279
Pseudemcibacter	0.00049	0.00035	0.00057	0.00061	0.00057	0.00054	0.00066	0.00047	0.00045	0.00062	0.00057	0.00062	0.00652
Govaniaceae	0.00057	0.00043	0.00046	0.00056	0.00056	0.00066	0.0005	0.00052	0.00058	0.00048	0.00056	0.00066	0.00654
Govania	0.00057	0.00043	0.00046	0.00056	0.00056	0.00066	0.0005	0.00052	0.00058	0.00048	0.00056	0.00066	0.00654
Futianiales	0.00025	0.00041	0.00026	0.00024	0.00041	0.00044	0.00032	0.00029	0.00033	0.00022	0.00031	0.00029	0.00377
Futianiaceae	0.00025	0.00041	0.00026	0.00024	0.00041	0.00044	0.00032	0.00029	0.00033	0.00022	0.00031	0.00029	0.00377
Futiania	0.00025	0.00041	0.00026	0.00024	0.00041	0.00044	0.00032	0.00029	0.00033	0.00022	0.00031	0.00029	0.00377
Holosporales	0.00525	0.00482	0.00559	0.00492	0.0058	0.00587	0.00597	0.0062	0.006	0.00648	0.00575	0.00622	0.06887
Caedimonadaceae	0.00163	0.00131	0.0015	0.0015	0.00165	0.00178	0.00185	0.00189	0.00165	0.00215	0.00176	0.00182	0.02049
Caedimonas	0.00038	0.00029	0.00038	0.00011	0.00041	0.00038	0.00054	0.00057	0.00048	0.00052	0.00045	0.00045	0.00496
Candidatus	0.00079	0.00055	0.0006	0.00056	0.00063	0.0008	0.00068	0.00063	0.00062	0.00094	0.00073	0.00075	0.00828
NA	0.00046	0.00047	0.00052	0.00083	0.00061	0.0006	0.00063	0.00069	0.00055	0.00069	0.00058	0.00062	0.00725
Candidatus	0.00229	0.00233	0.00271	0.00221	0.00253	0.00248	0.00262	0.00267	0.00266	0.00269	0.00261	0.00266	0.03046
Paracaedibacteraceae	0.00229	0.00233	0.00271	0.00221	0.00253	0.00248	0.00262	0.00267	0.00266	0.00269	0.00261	0.00266	0.03046
Holosporaceae	0.00133	0.00118	0.00138	0.00121	0.00162	0.00161	0.0015	0.00164	0.00169	0.00164	0.00138	0.00174	0.01792
Candidatus	0.00069	0.00062	0.00078	0.00056	0.0009	0.00087	0.00072	0.00097	0.0008	0.00079	0.00075	0.00097	0.00942
Holospora	0.00039	0.00033	0.00038	0.00035	0.00047	0.00033	0.00048	0.00033	0.00053	0.00051	0.00039	0.00051	0.005
NA	0.00025	0.00023	0.00022	0.0003	0.00025	0.00041	0.0003	0.00034	0.00036	0.00034	0.00024	0.00026	0.0035
Hyphomicrobiales	0.40411	0.38183	0.38284	0.42796	0.41743	0.41466	0.40919	0.40714	0.43263	0.41164	0.40851	0.42013	4.91807
Aestuariivirgaceae	0.00129	0.0012	0.00143	0.00152	0.00147	0.00157	0.00152	0.00144	0.00165	0.00143	0.00148	0.00137	0.01737
Aestuariivirga	0.00129	0.0012	0.00143	0.00152	0.00147	0.00157	0.00152	0.00144	0.00165	0.00143	0.00148	0.00137	0.01737
Afifellaceae	0.00086	0.00069	0.0009	0.00102	0.00124	0.00092	0.00087	0.00061	0.00107	0.0009	0.00102	0.00084	0.01094
Afifella	0.00086	0.00069	0.0009	0.00102	0.00124	0.00092	0.00087	0.00061	0.00107	0.0009	0.00102	0.00084	0.01094
Ahrensiaceae	0.00071	0.00069	0.00084	0.0008	0.00084	0.00089	0.00084	0.00092	0.00085	0.00093	0.00096	0.0009	0.01017
Ahrensia	0.00071	0.00069	0.00084	0.0008	0.00084	0.00089	0.00084	0.00092	0.00085	0.00093	0.00096	0.0009	0.01017
Alsobacteraceae	0.00088	0.00074	0.0008	0.00063	0.00091	0.00082	0.00081	0.00082	0.00123	0.00069	0.001	0.001	0.01033
Alsobacter	0.00088	0.00074	0.0008	0.00063	0.00091	0.00082	0.00081	0.00082	0.00123	0.00069	0.001	0.001	0.01033
Amorphaceae	0.00309	0.0025	0.00302	0.00308	0.00323	0.00284	0.00285	0.00303	0.00329	0.00277	0.00307	0.00262	0.03539
Acuticoccus	0.00252	0.00207	0.00246	0.00243	0.00243	0.00227	0.00226	0.00251	0.00251	0.00229	0.00247	0.00209	0.02831
Amorphus	0.00057	0.00043	0.00056	0.00065	0.0008	0.00057	0.00059	0.00052	0.00078	0.00048	0.0006	0.00053	0.00708
Ancalomicrobiaceae	0.00145	0.00125	0.00145	0.00213	0.0016	0.00179	0.00161	0.00161	0.00169	0.00195	0.00159	0.00149	0.01961
Pinisolibacter	0.00037	0.00031	0.00037	0.00048	0.00032	0.00038	0.00042	0.00039	0.00035	0.00039	0.00036	0.00049	0.00463
Prosthecodimorpha	0.0004	0.00027	0.00039	0.00059	0.00052	0.0006	0.00039	0.00034	0.00053	0.0006	0.00038	0.00029	0.0053
Siculibacillus	0.00068	0.00067	0.00069	0.00106	0.00076	0.00081	0.0008	0.00088	0.00081	0.00096	0.00085	0.00071	0.00968
Aurantimonadaceae	0.01578	0.01601	0.01558	0.01764	0.01714	0.01667	0.01636	0.01548	0.0169	0.01706	0.01655	0.01678	0.19795
Antarcticirhabdus	3e-05	4e-05	4e-05	0	6e-05	2e-05	4e-05	4e-05	0	2e-05	6e-05	2e-05	0.00037
Aurantimonas	0.00316	0.00321	0.00322	0.00347	0.00357	0.00321	0.0032	0.00249	0.00352	0.00341	0.00316	0.00331	0.03893
Aureimonas	0.00537	0.00588	0.00535	0.00604	0.00622	0.00589	0.00565	0.00571	0.00622	0.00597	0.00587	0.00598	0.07015
Consotaella	0.00063	0.00062	0.00085	0.00046	0.00083	0.00085	0.0009	0.00078	0.00069	0.00069	0.0008	0.00094	0.00904
Fulvimarina	0.0017	0.0014	0.0015	0.00178	0.00147	0.00152	0.00152	0.00169	0.00155	0.00164	0.00174	0.00138	0.01889
Jiella	0.00172	0.00155	0.00177	0.00185	0.00167	0.00186	0.00191	0.0017	0.00187	0.00194	0.00189	0.00208	0.02181
Mangrovicella	0.00019	0.0007	0.00018	0.0002	0.00027	0.00033	0.00027	0.00023	0.0002	0.00017	0.00029	0.00031	0.00334
Martelella	0.00298	0.0026	0.00266	0.00384	0.00305	0.00296	0.00287	0.00283	0.00284	0.00319	0.00273	0.00276	0.03531
NA	0	1e-05	1e-05	0	0	3e-05	0	1e-05	1e-05	3e-05	1e-05	0	0.00011
Bartonellaceae	0.00482	0.00528	0.00424	0.00458	0.00486	0.00532	0.00528	0.0047	0.00526	0.00462	0.0051	0.00461	0.05867
Bartonella	0.00482	0.00528	0.00424	0.00458	0.00486	0.00532	0.00528	0.0047	0.00526	0.00462	0.0051	0.00461	0.05867
Beijerinckiaceae	0.01065	0.00962	0.00955	0.01075	0.01092	0.01044	0.01064	0.01062	0.01083	0.0111	0.01002	0.01132	0.12646
Beijerinckia	0.0015	0.00128	0.00118	0.0015	0.0015	0.00135	0.00113	0.00165	0.00134	0.00132	0.00126	0.00136	0.01637
Methylocapsa	0.00209	0.00171	0.00191	0.00215	0.00194	0.00207	0.00225	0.00187	0.00187	0.0022	0.00192	0.00186	0.02384
Methylocella	0.00121	0.0015	0.00118	0.00106	0.00163	0.00155	0.0014	0.00139	0.00151	0.00149	0.00138	0.00156	0.01686
Methyloferula	0.00022	0.00019	0.00027	0.0003	0.00031	0.0002	0.00023	0.00022	0.00034	0.00031	0.00025	0.00026	0.0031
Methylovirgula	0.00091	0.0007	0.0007	0.00122	0.00081	0.00096	0.00074	0.00084	0.00088	0.00099	0.00075	0.00085	0.01035
NA	0.00097	0.00084	0.00089	0.00083	0.00115	0.001	0.00105	0.00104	0.00102	0.00121	0.001	0.00105	0.01205
Pseudochelatococcus	0.00064	0.0006	0.00068	0.00091	0.00069	0.00068	0.00074	0.00077	0.00069	0.00066	0.00081	0.00093	0.0088
Rhodoblastus	0.00311	0.0028	0.00274	0.00278	0.00289	0.00263	0.0031	0.00284	0.00318	0.00292	0.00265	0.00345	0.03509
Blastochloridaceae	0.00116	0.00485	0.00139	0.00295	0.00171	0.00164	0.00159	0.00168	0.00156	0.00173	0.00151	0.00158	0.02335
Blastochloris	0.00116	0.00485	0.00139	0.00295	0.00171	0.00164	0.00159	0.00168	0.00156	0.00173	0.00151	0.00158	0.02335
Boseaceae	0.00622	0.00574	0.00582	0.00641	0.00622	0.00631	0.00745	0.00579	0.01019	0.00622	0.0059	0.00727	0.07954
Bosea	0.00622	0.00574	0.00582	0.00641	0.00622	0.00631	0.00745	0.00579	0.01019	0.00622	0.0059	0.00727	0.07954
Breoghaniaceae	0.00104	0.00071	0.0009	0.00161	0.00131	0.001	0.00085	0.00074	0.00101	0.00092	0.00092	0.00106	0.01207
Breoghania	0.00104	0.00071	0.0009	0.00161	0.00131	0.001	0.00085	0.00074	0.00101	0.00092	0.00092	0.00106	0.01207
Brucellaceae	0.00748	0.00674	0.00616	0.0081	0.00746	0.00721	0.00702	0.00818	0.00811	0.00653	0.00707	0.00731	0.08737
Brucella	0.00532	0.00483	0.00414	0.00608	0.00533	0.00508	0.00469	0.00597	0.00583	0.00439	0.0048	0.00509	0.06155
Falsochrobactrum	0.00044	0.00023	0.00038	0.00028	0.00041	0.00035	0.00048	0.00032	0.00041	0.00027	0.00046	0.00036	0.00439
Ochrobactrum	0.00093	0.00086	0.0009	0.00096	0.00081	0.00092	0.00097	0.00109	0.00101	0.00107	0.00092	0.00086	0.0113
Paenochrobactrum	0.00025	0.0003	0.00021	0.00017	0.0003	0.00025	0.0003	0.00023	0.00034	0.00027	0.00031	0.0003	0.00323
Pseudochrobactrum	0.00054	0.00052	0.00053	0.00061	0.00061	0.00061	0.00058	0.00057	0.00052	0.00053	0.00058	0.0007	0.0069
Chelatococcaceae	0.00209	0.00166	0.00175	0.0018	0.00185	0.0018	0.00201	0.00194	0.00219	0.00221	0.00222	0.00233	0.02385
Camelimonas	0.0005	0.00042	0.00045	0.00028	0.00048	0.00042	0.00048	0.0005	0.00069	0.00046	0.00055	0.00047	0.0057
Chelatococcus	0.00159	0.00124	0.0013	0.00152	0.00137	0.00138	0.00153	0.00144	0.0015	0.00175	0.00167	0.00186	0.01815
Cohaesibacteraceae	0.00371	0.00314	0.00333	0.00345	0.00363	0.00386	0.00394	0.0034	0.00415	0.00367	0.00348	0.00353	0.04329
Cohaesibacter	0.00371	0.00314	0.00333	0.00345	0.00363	0.00386	0.00394	0.0034	0.00415	0.00367	0.00348	0.00353	0.04329
Devosiaceae	0.01861	0.01835	0.01845	0.01987	0.02055	0.02055	0.02133	0.02021	0.02054	0.02048	0.02037	0.02167	0.24098
Arsenicitalea	0.00029	0.00037	0.0004	0.00039	0.00041	0.00036	0.00042	0.00042	0.00055	0.00035	0.00041	0.00049	0.00486
Cucumibacter	0.00042	0.00039	0.00035	0.0003	0.00042	0.00037	0.00034	0.00039	0.00047	0.00037	0.00037	0.00037	0.00456
Devosia	0.01266	0.01204	0.01256	0.01333	0.01387	0.01433	0.0148	0.01358	0.01343	0.01436	0.01414	0.01503	0.16413
Maritalea	0.0014	0.0012	0.00138	0.00143	0.00159	0.0015	0.00154	0.00155	0.00152	0.0015	0.00158	0.00158	0.01777
NA	0.00023	0.00031	0.0003	0.0003	0.0003	0.00036	0.00035	0.0004	0.00029	0.00027	0.00032	0.00039	0.00382
Paradevosia	1e-05	3e-05	1e-05	0	0	1e-05	2e-05	2e-05	7e-05	3e-05	2e-05	0	0.00022
Pelagibacterium	0.0035	0.00396	0.00342	0.00408	0.00384	0.00357	0.00383	0.00381	0.00412	0.00359	0.00351	0.00377	0.045
Youhaiella	0.0001	5e-05	3e-05	4e-05	0.00012	5e-05	3e-05	4e-05	9e-05	1e-05	2e-05	4e-05	0.00062
Hyphomicrobiaceae	0.02514	0.01578	0.01554	0.01922	0.01698	0.01853	0.01669	0.01672	0.0176	0.01598	0.01625	0.01666	0.21109
Angulomicrobium	0.00013	0.00016	0.00013	0.00015	0.0002	0.00022	0.00023	0.00015	0.00024	0.00022	0.00017	0.00014	0.00214
Caenibius	0.00053	0.00078	0.00079	0.00087	0.00044	0.00101	0.00091	0.00085	0.00069	0.00083	0.00098	0.0009	0.00958
Dichotomicrobium	0.0003	0.0004	0.00028	0.00035	0.00051	0.00038	0.00036	0.00049	0.00033	0.00038	0.00033	0.00052	0.00463
Filomicrobium	0.0008	0.00052	0.00042	0.00063	0.00071	0.00043	0.00052	0.00044	0.00106	0.00046	0.00054	0.00077	0.0073
Hyphomicrobium	0.00475	0.00429	0.00455	0.00495	0.00483	0.00474	0.00526	0.00471	0.00542	0.00512	0.00537	0.00527	0.05926
Limoniibacter	0.00044	0.00058	0.00048	0.00052	0.00051	0.00053	0.00041	0.00053	0.00045	0.00035	0.00031	0.00035	0.00546
Methyloceanibacter	0.01004	0.00262	0.00252	0.0041	0.00247	0.0032	0.00204	0.00243	0.00193	0.002	0.00174	0.00159	0.03668
Methyloligella	0.00077	0.00078	0.00088	0.00083	0.00102	0.00102	0.00117	0.00097	0.00122	0.00096	0.00096	0.00103	0.01161
NA	0.0042	0.00255	0.00232	0.00278	0.0028	0.00304	0.00246	0.00268	0.00267	0.00241	0.00227	0.00267	0.03285
Rhodomicrobium	0.00105	0.00112	0.00111	0.00143	0.00108	0.00137	0.001	0.0011	0.00117	0.00101	0.00123	0.00115	0.01382
Rhodoplanes	0.00213	0.00198	0.00206	0.00261	0.00241	0.00259	0.00233	0.00237	0.00242	0.00224	0.00235	0.00227	0.02776
Kaistiaceae	0.00588	0.00557	0.00599	0.00684	0.0063	0.00636	0.00677	0.00631	0.00696	0.00614	0.00644	0.00654	0.0761
Bauldia	0.00094	0.00086	0.00097	0.00087	0.00112	0.00097	0.00115	0.00114	0.00137	0.00114	0.00122	0.00107	0.01282
Kaistia	0.00413	0.00389	0.00409	0.00523	0.00434	0.00444	0.00464	0.00421	0.00462	0.00399	0.00429	0.00447	0.05234
Prosthecomicrobium	0.00081	0.00082	0.00093	0.00074	0.00084	0.00095	0.00098	0.00096	0.00097	0.00101	0.00093	0.001	0.01094
Lichenibacteriaceae	0.00149	0.00145	0.00131	0.00109	0.00124	0.00124	0.00142	0.00154	0.0015	0.00123	0.00148	0.00172	0.01671
Lichenibacterium	0.00149	0.00145	0.00131	0.00109	0.00124	0.00124	0.00142	0.00154	0.0015	0.00123	0.00148	0.00172	0.01671
Lichenihabitantaceae	0.00018	0.0002	0.00017	0.00026	0.00013	0.00021	0.00021	0.0003	0.00023	0.00022	0.00017	0.0002	0.00248
Lichenihabitans	0.00018	0.0002	0.00017	0.00026	0.00013	0.00021	0.00021	0.0003	0.00023	0.00022	0.00017	0.0002	0.00248
Methylobacteriaceae	0.03216	0.03201	0.03142	0.03689	0.0345	0.03362	0.03405	0.03327	0.03643	0.03257	0.0335	0.03742	0.40784
Enterovirga	0.00081	0.00052	0.00066	0.00104	0.00065	0.00075	0.00072	0.00073	0.00056	0.00077	0.00069	0.00092	0.00882
Methylobacterium	0.01875	0.01838	0.01842	0.02206	0.02041	0.01947	0.01998	0.01954	0.02116	0.0195	0.01963	0.02188	0.23918
Methylorubrum	0.0021	0.00326	0.0022	0.00263	0.00252	0.00236	0.00222	0.00249	0.00274	0.00253	0.00238	0.00239	0.02982
Microvirga	0.0105	0.00985	0.01014	0.01116	0.01092	0.01104	0.01113	0.01051	0.01197	0.00977	0.0108	0.01223	0.13002
Methylocystaceae	0.00708	0.00713	0.00688	0.0075	0.00744	0.00746	0.00766	0.00738	0.00716	0.0075	0.00722	0.00739	0.0878
Chenggangzhangella	0.00028	0.00035	0.00027	0.00059	0.00034	0.0004	0.0003	0.00026	0.00045	0.00032	0.00031	0.00032	0.00419
Hansschlegelia	0.00069	0.00074	0.00066	0.00083	0.00084	0.00065	0.00079	0.0008	0.00072	0.00079	0.00068	0.00074	0.00893
Methylocystis	0.00299	0.00296	0.00299	0.00324	0.00295	0.00321	0.00319	0.00316	0.00266	0.00298	0.00285	0.00311	0.03629
Methylopila	0.00132	0.00111	0.00122	0.00137	0.00127	0.00112	0.00117	0.00118	0.00135	0.00115	0.00131	0.00104	0.01461
Methylosinus	0.00111	0.00129	0.00111	0.00104	0.00145	0.00133	0.00138	0.00114	0.00127	0.00153	0.0013	0.00141	0.01536
NA	0.00069	0.00068	0.00063	0.00043	0.00059	0.00075	0.00083	0.00084	0.00071	0.00073	0.00077	0.00077	0.00842
NA	0.01719	0.0173	0.01741	0.01782	0.01764	0.01771	0.01809	0.01814	0.0192	0.01834	0.01802	0.0186	0.21546
Candidatus	0.0014	0.00123	0.00164	0.00167	0.00172	0.00199	0.0015	0.0017	0.00165	0.00173	0.00184	0.00175	0.01982
Enhydrobacter	0.00253	0.0022	0.00203	0.0018	0.00186	0.00173	0.00195	0.00186	0.0022	0.00184	0.00186	0.00168	0.02354
NA	0.01108	0.01205	0.01167	0.01177	0.01157	0.0118	0.01254	0.01226	0.01253	0.01243	0.01207	0.01291	0.14468
Nordella	0.00032	0.00024	0.00028	0.00039	0.00054	0.00037	0.0003	0.00036	0.00043	0.00034	0.00028	0.00038	0.00423
Pseudorhodoplanes	0.00063	0.00062	0.00069	0.00128	0.00062	0.00058	0.00072	0.00082	0.00078	0.00078	0.00078	0.00066	0.00896
Terrihabitans	0.00039	0.00031	0.00026	0.00017	0.0004	0.00032	0.00018	0.00023	0.00045	0.00029	0.00032	0.00035	0.00367
Vineibacter	0.00084	0.00065	0.00084	0.00074	0.00093	0.00092	0.0009	0.00091	0.00116	0.00093	0.00087	0.00087	0.01056
Nitrobacteraceae	0.03829	0.03771	0.03965	0.04555	0.04439	0.04361	0.04169	0.04425	0.04705	0.04166	0.04124	0.04404	0.50913
Afipia	0.0031	0.00296	0.00342	0.00321	0.0037	0.00422	0.00352	0.00413	0.00421	0.00332	0.00326	0.00396	0.04301
Bradyrhizobium	0.02882	0.02871	0.0296	0.03548	0.03416	0.03304	0.03178	0.03396	0.03615	0.03152	0.03158	0.03353	0.38833
NA	0.00109	0.00133	0.00126	0.00154	0.0013	0.00146	0.00127	0.00129	0.00121	0.0015	0.00122	0.00121	0.01568
Nitrobacter	0.00089	0.00078	0.00069	0.00104	0.00086	0.00083	0.00094	0.00079	0.00106	0.00086	0.00076	0.00097	0.01047
Rhodopseudomonas	0.00279	0.00252	0.00269	0.00276	0.00291	0.00277	0.00264	0.0027	0.00283	0.00299	0.00273	0.00274	0.03307
Tardiphaga	0.00073	0.00057	0.00068	0.00059	0.00066	0.00067	0.00065	0.00061	0.00062	0.00076	0.00076	0.00077	0.00807
Undibacter	0.00016	0.00018	0.00018	0.00017	0.00022	0.00022	0.00027	0.00025	0.00017	0.00014	0.00016	0.00026	0.00238
Variibacter	0.00071	0.00066	0.00113	0.00076	0.00058	0.0004	0.00062	0.00052	0.0008	0.00057	0.00077	0.0006	0.00812
Notoacmeibacteraceae	0.00067	0.00093	0.00066	0.00113	0.0005	0.0007	0.00069	0.0008	0.00078	0.00063	0.00065	0.00071	0.00885
Notoacmeibacter	0.00067	0.00093	0.00066	0.00113	0.0005	0.0007	0.00069	0.0008	0.00078	0.00063	0.00065	0.00071	0.00885
Parvibaculaceae	0.0039	0.00345	0.00426	0.00466	0.00407	0.00423	0.00423	0.00423	0.00448	0.00418	0.00413	0.00443	0.05025
Candidatus	0.00025	0.00024	0.00021	0.00052	0.00023	0.00025	0.00029	0.00034	0.0003	0.00027	0.00028	0.00024	0.00342
Kaustia	0.00048	0.00023	0.00037	0.00061	0.00037	0.00046	0.00042	0.00048	0.00064	0.0005	0.0005	0.00063	0.00569
Parvibaculum	0.00139	0.0014	0.00174	0.00158	0.00126	0.00131	0.00127	0.00131	0.00156	0.00138	0.00135	0.00146	0.01701
Pyruvatibacter	0.00025	0.00036	0.00038	0.00026	0.0003	0.00044	0.00064	0.00043	0.00035	0.00047	0.00048	0.00041	0.00477
Rhodoligotrophos	0.00116	0.00091	0.0011	0.00126	0.0015	0.00129	0.00117	0.00122	0.0013	0.00122	0.00113	0.00131	0.01457
Tepidicaulis	0.00037	0.00031	0.00046	0.00043	0.00041	0.00048	0.00044	0.00045	0.00033	0.00034	0.00039	0.00038	0.00479
Phreatobacteraceae	0.00146	0.00134	0.00154	0.00189	0.00145	0.0016	0.00161	0.00168	0.00186	0.00155	0.00127	0.00164	0.01889
Phreatobacter	0.00146	0.00134	0.00154	0.00189	0.00145	0.0016	0.00161	0.00168	0.00186	0.00155	0.00127	0.00164	0.01889
Phyllobacteriaceae	0.05532	0.05169	0.05495	0.06087	0.05726	0.05876	0.05672	0.05651	0.05917	0.05885	0.05861	0.05802	0.68673
Aliihoeflea	0.00046	0.00041	0.00046	0.00041	0.00046	0.00055	0.00057	0.00042	0.00058	0.00059	0.00061	0.00059	0.00611
Aminobacter	0.00141	0.00162	0.0017	0.00139	0.00136	0.00171	0.00167	0.00155	0.00141	0.00138	0.00155	0.00138	0.01813
Aquamicrobium	0.00102	0.00093	0.0009	0.00104	0.00098	0.00106	0.001	0.00095	0.00115	0.00112	0.00095	0.00119	0.01229
Aquibium	0.00074	0.00078	0.00075	0.00106	0.00097	0.00081	0.00078	0.00123	0.00081	0.00087	0.00082	0.00063	0.01025
Chelativorans	0.00212	0.00181	0.00215	0.00248	0.0023	0.00227	0.00202	0.00222	0.00263	0.00247	0.00233	0.0024	0.0272
Corticibacterium	0.00027	0.00012	0.00015	0.00015	0.00016	0.00024	0.00018	0.00022	0.00023	0.00024	0.00018	0.00012	0.00226
Hoeflea	0.00379	0.00345	0.00405	0.00371	0.00395	0.00381	0.0041	0.00394	0.00426	0.00447	0.00425	0.00416	0.04794
Lentilitoribacter	0.00061	0.00067	0.00079	0.00054	0.00066	0.0008	0.00096	0.00084	0.00067	0.00091	0.00082	0.00084	0.00911
Mesorhizobium	0.03241	0.02867	0.03126	0.03619	0.03368	0.03399	0.03253	0.03208	0.03408	0.03264	0.03348	0.03352	0.39453
Nitratireductor	0.00349	0.00497	0.00407	0.00378	0.00379	0.00386	0.00368	0.00375	0.00455	0.00461	0.00381	0.00386	0.04822
Oceaniradius	4e-05	0	1e-05	4e-05	0	2e-05	3e-05	2e-05	2e-05	1e-05	1e-05	1e-05	0.00021
Oricola	0.00128	0.00107	0.00133	0.00117	0.00113	0.00134	0.00147	0.00129	0.00123	0.00132	0.00126	0.00142	0.01531
Oryzicola	0.0002	0.00019	0.00022	0.00037	0.00019	0.00023	0.00021	0.00023	0.00033	0.00029	0.00022	0.00031	0.00299
Paramesorhizobium	0.00025	0.00018	0.00024	0.00013	0.00019	0.0002	0.00019	0.00017	0.0002	0.00026	0.00027	0.00026	0.00254
Phyllobacterium	0.00328	0.00324	0.00323	0.00382	0.00329	0.00388	0.00335	0.00364	0.00326	0.00351	0.00387	0.00352	0.04189
Pseudaminobacter	0.00099	0.00127	0.00085	0.00093	0.00108	0.00098	0.00099	0.00109	0.00107	0.00131	0.00115	0.00111	0.01282
Pseudohoeflea	0.00049	0.0004	0.00045	0.00135	0.00052	0.00051	0.00044	0.00045	0.00052	0.0005	0.00043	0.00057	0.00663
Roseitalea	0.0002	0.00016	0.00022	0.00022	0.00023	0.00023	0.00027	0.00027	0.00027	0.00024	0.00022	0.00028	0.00281
Salaquimonas	0.00041	0.00034	0.00038	0.00033	0.00027	0.00031	0.00039	0.00032	0.00033	0.0003	0.00036	0.00043	0.00417
Thalassocella	0.00118	0.0009	0.00108	0.00102	0.0011	0.00125	0.00122	0.00106	0.0008	0.00117	0.00131	0.00076	0.01285
Tianweitania	0.00035	0.00023	0.00037	0.00035	0.00047	0.00037	0.00034	0.00034	0.00029	0.00034	0.00036	0.00022	0.00403
Zhengella	0.00033	0.00028	0.00029	0.00039	0.00048	0.00034	0.00033	0.00043	0.00048	0.0003	0.00035	0.00044	0.00444
Pleomorphomonadaceae	0.0075	0.00591	0.00687	0.0074	0.00655	0.00692	0.00722	0.0071	0.00713	0.00735	0.00718	0.0067	0.08383
Chthonobacter	0.00058	0.00041	0.00053	0.00046	0.00041	0.00049	0.00059	0.00058	0.00083	0.00056	0.0005	0.00052	0.00646
Faunimonas	0.0003	0.00024	0.00026	0.00017	0.00045	0.00034	0.00032	0.00032	0.00027	0.00039	0.00033	0.00026	0.00365
Hartmannibacter	0.00052	0.00035	0.00031	0.00024	0.00033	0.00038	0.00038	0.00036	0.00029	0.00029	0.0004	0.00032	0.00417
Methylobrevis	0.00097	0.00109	0.00116	0.00076	0.00094	0.00091	0.00108	0.00096	0.00099	0.00119	0.00112	0.00108	0.01225
Mongoliimonas	0.00023	0.0003	0.00028	0.00039	0.00029	0.00039	0.00038	0.00029	0.00014	0.00026	0.00034	0.00032	0.00361
Oharaeibacter	9e-05	6e-05	8e-05	0	5e-05	6e-05	5e-05	7e-05	9e-05	8e-05	4e-05	5e-05	0.00072
Pleomorphomonas	0.00481	0.00346	0.00425	0.00538	0.00408	0.00435	0.00442	0.00452	0.00452	0.00458	0.00445	0.00415	0.05297
Propylenellaceae	0.00098	0.00078	0.00089	0.00163	0.00102	0.00055	0.00075	0.00034	0.00083	0.00071	0.00095	0.00081	0.01024
Propylenella	0.00098	0.00078	0.00089	0.00163	0.00102	0.00055	0.00075	0.00034	0.00083	0.00071	0.00095	0.00081	0.01024
Pseudoxanthobacteraceae	0.00049	0.00035	0.00042	0.00052	0.00046	0.00036	0.00035	0.00036	0.00034	0.00044	0.00039	0.0006	0.00508
Pseudoxanthobacter	0.00049	0.00035	0.00042	0.00052	0.00046	0.00036	0.00035	0.00036	0.00034	0.00044	0.00039	0.0006	0.00508
Reyranellaceae	0.00227	0.00222	0.00235	0.00258	0.00239	0.0026	0.00244	0.0028	0.00233	0.00273	0.00243	0.00261	0.02975
Reyranella	0.00227	0.00222	0.00235	0.00258	0.00239	0.0026	0.00244	0.0028	0.00233	0.00273	0.00243	0.00261	0.02975
Rhabdaerophilaceae	0.00032	0.00049	0.00049	0.0003	0.00054	0.00053	0.0004	0.00047	0.00035	0.00062	0.00047	0.00047	0.00545
Rhabdaerophilum	0.00032	0.00049	0.00049	0.0003	0.00054	0.00053	0.0004	0.00047	0.00035	0.00062	0.00047	0.00047	0.00545
Rhizobiaceae	0.08485	0.08091	0.07793	0.08471	0.08899	0.08425	0.08273	0.08359	0.08724	0.08741	0.08535	0.08372	1.01168
Agrobacterium	0.00786	0.00773	0.00814	0.00947	0.00843	0.0087	0.0084	0.00832	0.00872	0.00774	0.00826	0.00792	0.09969
Allorhizobium	0.00089	0.00065	0.0006	0.00093	0.00066	0.00059	0.0006	0.00071	0.00066	0.00061	0.00062	0.00061	0.00813
Ciceribacter	0.0007	0.00131	0.00118	0.00093	0.00098	0.00111	0.00114	0.00124	0.00086	0.0013	0.00114	0.00121	0.0131
Endobacterium	0.00017	0.0002	0.00013	0.00011	0.00016	0.00022	0.00014	0.00016	0.00024	0.00021	0.00022	0.00015	0.00211
Ensifer	0.0038	0.0047	0.00402	0.00428	0.00384	0.00442	0.00395	0.00436	0.00478	0.0046	0.00428	0.00455	0.05158
Gellertiella	0.00019	0.00021	0.00028	0.00024	0.00023	0.00033	0.0003	0.00033	0.00022	0.00039	0.00035	0.00028	0.00335
Georhizobium	0.00011	0.00011	0.00011	0.00015	7e-05	0.00011	0.00014	0.00012	0.00012	8e-05	0.00014	9e-05	0.00135
Liberibacter	0.00221	0.00231	0.002	0.00215	0.00215	0.00191	0.00218	0.00188	0.00206	0.00187	0.00202	0.00245	0.02519
Mycoplana	0.00038	0.00027	0.00044	0.00072	0.00037	0.00041	0.00048	0.00033	0.00055	0.00044	0.00037	0.00044	0.0052
NA	0.00104	0.00094	0.00097	0.00104	0.00118	0.00118	0.0012	0.00108	0.00121	0.00104	0.00107	0.0011	0.01305
Neorhizobium	0.00285	0.00269	0.00302	0.00308	0.00369	0.00302	0.00332	0.00256	0.00313	0.00327	0.00322	0.00318	0.03703
Pararhizobium	0.00141	0.00122	0.00142	0.00172	0.00147	0.00144	0.00136	0.00135	0.00117	0.00148	0.00146	0.00147	0.01697
Peteryoungia	0.00035	0.00019	0.00034	0.0002	0.00028	0.00041	0.00041	0.00033	0.00033	0.00034	0.00031	0.00039	0.00388
Pseudorhizobium	0.00428	0.00521	0.0052	0.00545	0.00469	0.0055	0.00613	0.00636	0.00499	0.00682	0.00669	0.0056	0.06692
Rhizobium	0.03473	0.03521	0.03265	0.0365	0.03656	0.03559	0.03559	0.0365	0.03687	0.03631	0.03552	0.03732	0.42935
Shinella	0.00303	0.00257	0.00265	0.00237	0.0029	0.00253	0.00251	0.0029	0.00277	0.00236	0.00251	0.0027	0.0318
Sinorhizobium	0.02015	0.01461	0.01419	0.01463	0.02051	0.01607	0.01422	0.01434	0.01735	0.0178	0.01649	0.01359	0.19395
Xaviernesmea	0.0007	0.00078	0.00059	0.00074	0.00082	0.00071	0.00066	0.00072	0.00121	0.00075	0.00068	0.00067	0.00903
Rhodobiaceae	0.00144	0.00146	0.00166	0.00202	0.00189	0.00171	0.0017	0.00183	0.00165	0.00182	0.00183	0.00159	0.0206
NA	0.00107	0.00109	0.00126	0.00154	0.0015	0.00136	0.00137	0.00148	0.00121	0.00143	0.00136	0.00119	0.01586
Rhodobium	0.00037	0.00037	0.0004	0.00048	0.00039	0.00035	0.00033	0.00035	0.00044	0.00039	0.00047	0.0004	0.00474
Rhodovibrionaceae	0.00382	0.00317	0.00378	0.0032	0.00395	0.0037	0.00423	0.00394	0.00389	0.0039	0.00383	0.00387	0.04528
Fodinicurvata	0.00064	0.00062	0.00067	0.0005	0.00068	0.00073	0.00074	0.00084	0.00087	0.00076	0.00071	0.00065	0.00841
Limibacillus	0.00031	0.00019	0.00027	0.00033	0.00036	0.00026	0.00036	0.00029	0.00024	0.00028	0.00024	0.00026	0.00339
Limimonas	0.00041	0.00037	0.00033	0.00024	0.00042	0.00044	0.00042	0.00038	0.00035	0.00035	0.00031	0.00042	0.00444
Pelagibius	0.00072	0.00054	0.00076	0.00069	0.00085	0.00075	0.00095	0.0006	0.00077	0.00076	0.00072	0.00087	0.00898
Rhodovibrio	0.00101	0.00081	0.00103	0.00059	0.00095	0.00082	0.00102	0.00093	0.00104	0.00092	0.00108	0.00091	0.01111
Tistlia	0.00073	0.00064	0.00072	0.00085	0.00069	0.0007	0.00074	0.0009	0.00062	0.00083	0.00077	0.00076	0.00895
Roseiarcaceae	0.00058	0.00051	0.0005	0.00072	0.0008	0.00061	0.00061	0.00051	0.00044	0.00061	0.00056	0.00053	0.00698
Roseiarcus	0.00058	0.00051	0.0005	0.00072	0.0008	0.00061	0.00061	0.00051	0.00044	0.00061	0.00056	0.00053	0.00698
Salinarimonadaceae	0.00229	0.00181	0.00211	0.00191	0.00183	0.0017	0.00196	0.00192	0.00236	0.00208	0.0022	0.00186	0.02403
NA	0.00044	0.00048	0.00043	0.00037	0.00042	0.00036	0.00049	0.00053	0.00045	0.00045	0.00045	0.00035	0.00522
Salinarimonas	0.0014	0.00113	0.00137	0.00143	0.00111	0.00107	0.00119	0.00111	0.00163	0.00124	0.0014	0.0011	0.01518
Saliniramus	0.00045	0.0002	0.00031	0.00011	0.0003	0.00027	0.00028	0.00028	0.00028	0.00039	0.00035	0.00041	0.00363
Segnochrobactraceae	0.00049	0.00032	0.0004	0.00054	0.00035	0.00039	0.00036	0.00037	0.00034	0.00034	0.00033	0.00026	0.00449
Segnochrobactrum	0.00049	0.00032	0.0004	0.00054	0.00035	0.00039	0.00036	0.00037	0.00034	0.00034	0.00033	0.00026	0.00449
Stappiaceae	0.01508	0.01434	0.01544	0.01708	0.01588	0.01736	0.0162	0.01606	0.01648	0.01713	0.0165	0.01771	0.19526
Hongsoonwoonella	0.00013	0.00012	0.00011	9e-05	0.00015	0.00016	0.00019	0.00014	0.00017	0.00023	0.00014	0.00019	0.00182
Labrenzia	0.00128	0.00132	0.00133	0.00156	0.00144	0.0015	0.00131	0.00145	0.00149	0.00138	0.00141	0.00155	0.01702
Pannonibacter	0.00034	0.00032	0.00036	0.00054	0.00056	0.00047	0.00051	0.00043	0.00035	0.00051	0.0004	0.00055	0.00534
Pseudovibrio	0.0049	0.00458	0.00523	0.00575	0.00491	0.00597	0.00537	0.00499	0.00501	0.005	0.00546	0.00575	0.06292
Roseibium	0.00639	0.00624	0.00657	0.00651	0.00682	0.00715	0.00694	0.00693	0.0074	0.00788	0.00726	0.00727	0.08336
Stappia	0.00204	0.00176	0.00184	0.00263	0.002	0.00211	0.00188	0.00212	0.00206	0.00213	0.00183	0.0024	0.0248
Tepidamorphaceae	0.00229	0.00183	0.00216	0.00175	0.00231	0.00212	0.00247	0.00227	0.00239	0.00228	0.00229	0.00228	0.02644
Lutibaculum	0.00118	0.00084	0.00111	0.00067	0.00119	0.00103	0.00116	0.00098	0.00109	0.00113	0.00113	0.00096	0.01247
Microbaculum	0.00069	0.00064	0.00065	0.00054	0.00061	0.00071	0.00083	0.00084	0.00078	0.00071	0.00069	0.00084	0.00853
Tepidamorphus	0.00042	0.00035	0.0004	0.00054	0.00051	0.00038	0.00048	0.00045	0.00052	0.00044	0.00047	0.00048	0.00544
Xanthobacteraceae	0.01311	0.014	0.01245	0.01354	0.01363	0.0142	0.01297	0.01328	0.01392	0.01216	0.01296	0.01407	0.16029
Ancylobacter	0.00333	0.00317	0.00317	0.00313	0.00363	0.00351	0.00344	0.00368	0.00372	0.00323	0.00361	0.00383	0.04145
Aquabacter	0.00088	0.00295	0.00101	0.00137	0.00096	0.00102	0.0012	0.0009	0.00083	0.00076	0.00087	0.00105	0.0138
Azorhizobium	0.00088	0.00067	0.00075	0.00061	0.00081	0.00095	0.00087	0.00076	0.00093	0.00088	0.00106	0.00097	0.01014
Labrys	0.00276	0.00174	0.00285	0.00291	0.00302	0.00311	0.00255	0.00276	0.00265	0.0026	0.0025	0.00253	0.03198
NA	0.0012	0.00216	0.00103	0.00091	0.00112	0.00127	0.00108	0.00156	0.0011	0.0011	0.00111	0.00124	0.01488
Pseudolabrys	0.00085	0.00077	0.00071	0.00072	0.00078	0.00096	0.00074	0.00079	0.00078	0.0007	0.0008	0.00091	0.00951
Starkeya	0.00168	0.0013	0.00127	0.00239	0.00161	0.00161	0.00153	0.00138	0.00184	0.0013	0.00143	0.00165	0.01899
Xanthobacter	0.00153	0.00124	0.00166	0.0015	0.0017	0.00177	0.00156	0.00145	0.00207	0.00159	0.00158	0.00189	0.01954
Hyphomonadales	0.00862	0.00816	0.00905	0.01016	0.0092	0.00971	0.00977	0.00928	0.01004	0.00963	0.00967	0.00996	0.11325
Hyphomonadaceae	0.00862	0.00816	0.00905	0.01016	0.0092	0.00971	0.00977	0.00928	0.01004	0.00963	0.00967	0.00996	0.11325
Candidatus	0.00023	0.00023	0.00028	0.00037	0.00035	0.0003	0.00032	0.00036	0.00028	0.0003	0.00034	0.00037	0.00373
Henriciella	0.00189	0.00165	0.0019	0.00187	0.00214	0.00191	0.00197	0.00171	0.00209	0.00206	0.00201	0.00195	0.02315
Hirschia	0.00081	0.00106	0.00101	0.00106	0.00114	0.00115	0.00116	0.00103	0.00097	0.00091	0.00115	0.00107	0.01252
Hyphomonas	0.00311	0.00301	0.00319	0.00408	0.00296	0.00375	0.00377	0.00367	0.00414	0.00367	0.00351	0.00346	0.04232
NA	0.00217	0.00185	0.0023	0.00237	0.00217	0.00217	0.00213	0.00211	0.00226	0.00227	0.00221	0.00271	0.02672
Ponticaulis	0.00018	0.00018	0.00024	0.00024	0.0002	0.00026	0.00023	0.0002	0.00016	0.00024	0.00021	0.00015	0.00249
Vitreimonas	0.00023	0.00018	0.00013	0.00017	0.00024	0.00017	0.00019	0.0002	0.00014	0.00018	0.00024	0.00025	0.00232
Iodidimonadales	0.00014	0.00015	0.00014	0.0002	0.00025	0.00013	0.00023	0.00019	0.00017	0.00014	0.00012	0.00017	0.00203
Iodidimonadaceae	0.00014	0.00015	0.00014	0.0002	0.00025	0.00013	0.00023	0.00019	0.00017	0.00014	0.00012	0.00017	0.00203
Iodidimonas	0.00014	0.00015	0.00014	0.0002	0.00025	0.00013	0.00023	0.00019	0.00017	0.00014	0.00012	0.00017	0.00203
Kordiimonadales	0.00574	0.00495	0.00592	0.0049	0.00576	0.00624	0.00637	0.00635	0.00629	0.00638	0.00654	0.00683	0.07227
Kordiimonadaceae	0.00524	0.00459	0.00534	0.00468	0.00527	0.00577	0.00581	0.006	0.00594	0.00598	0.00608	0.00633	0.06703
Eilatimonas	0.00034	0.00039	0.00038	0.00043	0.00037	0.00044	0.0004	0.00055	0.00048	0.00057	0.00043	0.00052	0.0053
Kordiimonas	0.00412	0.0035	0.00411	0.00319	0.00409	0.00434	0.00451	0.00437	0.00466	0.00456	0.00487	0.00481	0.05113
NA	0.00078	0.0007	0.00085	0.00106	0.00081	0.00099	0.0009	0.00108	0.0008	0.00085	0.00078	0.001	0.0106
NA	0.0005	0.00036	0.00058	0.00022	0.00049	0.00047	0.00056	0.00035	0.00035	0.0004	0.00046	0.0005	0.00524
NA	0.0005	0.00036	0.00058	0.00022	0.00049	0.00047	0.00056	0.00035	0.00035	0.0004	0.00046	0.0005	0.00524
Magnetococcales	0.00462	0.00405	0.00447	0.00454	0.00503	0.00498	0.00492	0.0053	0.00552	0.00507	0.00484	0.00481	0.05815
Candidatus	0.00108	0.00086	0.00093	0.00076	0.00126	0.00103	0.00111	0.00106	0.00137	0.001	0.00104	0.00108	0.01258
Magnetaquicoccaceae	0.00108	0.00086	0.00093	0.00076	0.00126	0.00103	0.00111	0.00106	0.00137	0.001	0.00104	0.00108	0.01258
Magnetococcaceae	0.00354	0.00319	0.00354	0.00378	0.00377	0.00395	0.00381	0.00424	0.00415	0.00407	0.0038	0.00373	0.04557
Magnetococcus	0.00218	0.00187	0.00214	0.00191	0.00216	0.00245	0.00242	0.0024	0.00248	0.00257	0.00226	0.00208	0.02692
Magnetofaba	0.00136	0.00132	0.0014	0.00187	0.00161	0.0015	0.00139	0.00184	0.00167	0.0015	0.00154	0.00165	0.01865
Maricaulales	0.01595	0.01533	0.01663	0.01725	0.01731	0.01792	0.01778	0.01792	0.01717	0.01713	0.01729	0.01817	0.20585
Maricaulaceae	0.0089	0.0087	0.00917	0.00959	0.00967	0.01043	0.01014	0.01047	0.00928	0.01012	0.00986	0.01032	0.11665
Alkalicaulis	0.00024	0.00023	0.00031	0.00024	0.00028	0.00034	0.00027	0.00021	0.00027	0.00024	0.00029	0.00035	0.00327
Euryhalocaulis	0.0004	0.00037	0.00039	0.00033	0.00038	0.00047	0.00042	0.00059	0.00044	0.00051	0.00041	0.00046	0.00517
Glycocaulis	0.00079	0.00082	0.00093	0.00117	0.00093	0.00118	0.00101	0.00084	0.001	0.00093	0.00084	0.00138	0.01182
Hyphobacterium	0.00363	0.00391	0.00393	0.00421	0.00402	0.00433	0.00463	0.00512	0.00374	0.00461	0.00462	0.0043	0.05105
Maricaulis	0.00194	0.00168	0.00178	0.00204	0.00213	0.002	0.00179	0.00183	0.00188	0.00172	0.0018	0.00174	0.02233
Marinicauda	0.00095	0.00082	0.00087	0.00078	0.00092	0.00115	0.00104	0.00105	0.00091	0.00122	0.00094	0.00111	0.01176
Oceanicaulis	0.00046	0.00036	0.0005	0.00028	0.00056	0.00042	0.00045	0.00028	0.00041	0.00043	0.00041	0.00059	0.00515
Woodsholea	0.00049	0.00051	0.00046	0.00054	0.00045	0.00054	0.00053	0.00055	0.00063	0.00046	0.00055	0.00039	0.0061
Robiginitomaculaceae	0.00705	0.00663	0.00746	0.00766	0.00764	0.00749	0.00764	0.00745	0.00789	0.00701	0.00743	0.00785	0.0892
Algimonas	0.00171	0.0015	0.00185	0.00208	0.00184	0.0018	0.00189	0.00171	0.0018	0.00194	0.00189	0.00171	0.02172
Hellea	0.00097	0.00085	0.00081	0.00102	0.00102	0.00096	0.00083	0.00096	0.00106	0.00065	0.00094	0.00077	0.01084
Litorimonas	0.00072	0.0008	0.00075	0.00093	0.00065	0.00066	0.0007	0.00064	0.00065	0.00062	0.00067	0.00091	0.0087
Robiginitomaculum	0.00365	0.00348	0.00405	0.00363	0.00413	0.00407	0.00422	0.00414	0.00438	0.0038	0.00393	0.00446	0.04794
Micropepsales	0.00188	0.00216	0.00221	0.00219	0.00223	0.00256	0.00236	0.00229	0.00256	0.00257	0.00247	0.00279	0.02827
Micropepsaceae	0.00188	0.00216	0.00221	0.00219	0.00223	0.00256	0.00236	0.00229	0.00256	0.00257	0.00247	0.00279	0.02827
Rhizomicrobium	0.00188	0.00216	0.00221	0.00219	0.00223	0.00256	0.00236	0.00229	0.00256	0.00257	0.00247	0.00279	0.02827
Minwuiales	0.00076	0.00052	0.00079	0.00067	0.00095	0.00081	0.00077	0.00042	0.00071	0.00078	0.00082	0.00066	0.00866
Minwuiaceae	0.00076	0.00052	0.00079	0.00067	0.00095	0.00081	0.00077	0.00042	0.00071	0.00078	0.00082	0.00066	0.00866
Minwuia	0.00076	0.00052	0.00079	0.00067	0.00095	0.00081	0.00077	0.00042	0.00071	0.00078	0.00082	0.00066	0.00866
NA	0.07155	0.05813	0.07287	0.07422	0.07656	0.07847	0.08228	0.07334	0.08799	0.08435	0.07671	0.08143	0.9179
NA	0.07155	0.05813	0.07287	0.07422	0.07656	0.07847	0.08228	0.07334	0.08799	0.08435	0.07671	0.08143	0.9179
Candidatus	0.00121	0.00123	0.00135	0.00119	0.00146	0.00127	0.00118	0.00131	0.00138	0.00144	0.00113	0.00149	0.01564
NA	0.06987	0.05655	0.07115	0.07247	0.07447	0.07682	0.08065	0.07175	0.0861	0.08248	0.07517	0.07952	0.897
Thermopetrobacter	0.00047	0.00035	0.00037	0.00056	0.00063	0.00038	0.00045	0.00028	0.00051	0.00043	0.00041	0.00042	0.00526
Parvularculales	0.00519	0.0054	0.00592	0.00585	0.00625	0.00599	0.00625	0.00691	0.00633	0.0064	0.00624	0.00647	0.0732
Parvularculaceae	0.00519	0.0054	0.00592	0.00585	0.00625	0.00599	0.00625	0.00691	0.00633	0.0064	0.00624	0.00647	0.0732
Amphiplicatus	0.00038	0.00034	0.00043	0.00046	0.00045	0.0004	0.00047	0.00041	0.00038	0.00048	0.00044	0.00048	0.00512
Aquisalinus	0.00066	0.0007	0.00088	0.00072	0.00093	0.00085	0.00096	0.00118	0.00098	0.00099	0.00104	0.001	0.01089
Hyphococcus	0.00027	0.00024	0.00024	0.00033	0.00028	0.00025	0.00024	0.00029	0.00037	0.00021	0.00021	0.00021	0.00314
Marinicaulis	0.00103	0.00092	0.00127	0.00128	0.00124	0.00112	0.00122	0.00152	0.00143	0.00131	0.00117	0.00125	0.01476
NA	0.00021	0.00039	0.0003	0.0003	0.00028	0.0003	0.00034	0.00041	0.0003	0.00029	0.00034	0.00039	0.00385
Parvularcula	0.00264	0.00281	0.0028	0.00276	0.00307	0.00307	0.00302	0.0031	0.00287	0.00312	0.00304	0.00314	0.03544
Pelagibacterales	0.01073	0.01156	0.01247	0.01366	0.01309	0.01281	0.0134	0.01234	0.01235	0.01252	0.01282	0.01337	0.15112
NA	0.00126	0.00129	0.00162	0.00137	0.00158	0.0014	0.00156	0.00144	0.00183	0.00136	0.00149	0.00145	0.01765
Candidatus	4e-05	0.00019	0.00026	0.00015	0.00013	6e-05	0.00012	0.00013	7e-05	3e-05	5e-05	6e-05	0.00129
NA	0.00122	0.0011	0.00136	0.00122	0.00145	0.00134	0.00144	0.00131	0.00176	0.00133	0.00144	0.00139	0.01636
Pelagibacteraceae	0.00947	0.01027	0.01085	0.01229	0.01151	0.01141	0.01184	0.0109	0.01052	0.01116	0.01133	0.01192	0.13347
Candidatus	0.00554	0.00623	0.00668	0.00799	0.00692	0.0067	0.00725	0.00644	0.00614	0.00688	0.00678	0.0068	0.08035
NA	0.00393	0.00404	0.00417	0.0043	0.00459	0.00471	0.00459	0.00446	0.00438	0.00428	0.00455	0.00512	0.05312
Rhodobacterales	0.17366	0.17276	0.17709	0.19375	0.18753	0.18745	0.18537	0.18534	0.19306	0.19203	0.18775	0.19233	2.22812
NA	0.00322	0.00306	0.00343	0.00274	0.00374	0.00356	0.0036	0.00353	0.00344	0.00393	0.00341	0.00393	0.04159
NA	0.00322	0.00306	0.00343	0.00274	0.00374	0.00356	0.0036	0.00353	0.00344	0.00393	0.00341	0.00393	0.04159
Neomegalonemataceae	0.00039	0.0005	0.00056	0.00065	0.00042	0.0006	0.00059	0.00058	0.00051	0.00062	0.00058	0.00061	0.00661
Neomegalonema	0.00039	0.0005	0.00056	0.00065	0.00042	0.0006	0.00059	0.00058	0.00051	0.00062	0.00058	0.00061	0.00661
Paracoccaceae	0.09644	0.09527	0.09766	0.11099	0.10525	0.10522	0.1035	0.10389	0.10959	0.1061	0.10429	0.10629	1.24449
Abyssibius	0.00026	0.00027	0.00033	0.0003	0.00037	0.00032	0.00033	0.00033	0.00029	0.0004	0.0003	0.00022	0.00372
Acidimangrovimonas	0.00064	0.00074	0.00063	0.00074	0.00066	0.00057	0.00058	0.00042	0.00095	0.00069	0.00064	0.00073	0.00799
Aestuariicoccus	0.00023	0.00014	0.00016	0.00017	0.00016	0.00018	0.00015	0.00021	0.00021	0.00018	0.00016	0.00011	0.00206
Aestuariivita	0.0003	0.00031	0.00036	0.00054	0.00034	0.00056	0.00035	0.00039	0.0003	0.00043	0.00053	0.00044	0.00485
Aestuarium	8e-05	6e-05	7e-05	0.00017	0.00013	8e-05	8e-05	0.00011	0.00013	8e-05	6e-05	9e-05	0.00114
Agaricicola	0.00042	0.00031	0.00041	0.00056	0.00042	0.00042	0.00037	0.00035	0.00045	0.00038	0.00048	0.00045	0.00502
Albibacillus	0.0002	0.00018	0.00024	0.00041	0.00042	0.00031	0.00031	0.00018	0.00052	0.00034	0.00026	0.00036	0.00373
Albidovulum	0.00019	0.00011	0.00015	7e-05	0.0001	0.00015	0.00018	0.00014	0.00015	0.00011	0.00015	0.00012	0.00162
Albimonas	0.00108	0.0009	0.00085	0.00106	0.00112	0.00085	0.00105	0.00083	0.00078	0.00093	0.00086	0.0009	0.01121
Alexandriicola	0	0	2e-05	0	0	0	0	1e-05	0	1e-05	0	2e-05	6e-05
Aliiroseovarius	0.0018	0.00174	0.00189	0.00219	0.00189	0.0021	0.00198	0.00235	0.00208	0.00241	0.00209	0.00206	0.02458
Aliishimia	0.00019	0.00014	0.00019	0.00028	0.00019	0.00019	0.00023	0.00026	0.00027	0.00021	0.00022	0.00018	0.00255
Alkalilacustris	0.00011	0.00016	0.0001	0.00011	0.00022	0.00013	0.0001	9e-05	0.0001	0.00026	0.00014	0.00012	0.00164
Allgaiera	4e-05	0	1e-05	0	1e-05	0	3e-05	2e-05	2e-05	1e-05	2e-05	2e-05	0.00018
Allosediminivita	0.00015	0.00023	0.00019	0.00061	0.00028	0.00022	0.00022	0.00022	0.00023	0.00018	0.0002	0.00022	0.00295
Alterinioella	0.00021	0.0001	0.0001	0.00011	0.00017	0.00015	0.00013	0.00022	0.00014	0.0002	0.00012	5e-05	0.0017
Amaricoccus	0.00114	0.00127	0.00128	0.00156	0.00145	0.00141	0.00121	0.00124	0.0012	0.00141	0.00112	0.00136	0.01565
Amylibacter	0.00127	0.00123	0.0013	0.00172	0.00172	0.00135	0.00149	0.00159	0.00143	0.00136	0.00127	0.00141	0.01714
Anianabacter	7e-05	0.0001	0.00012	7e-05	9e-05	0.00011	0.00013	8e-05	0.0001	7e-05	8e-05	8e-05	0.0011
Antarcticimicrobium	0.00027	0.00032	0.00036	0.00026	0.00041	0.00036	0.00042	0.00051	0.00031	0.00043	0.00045	0.00039	0.00449
Aquicoccus	0	0	0	0	0	0	1e-05	0	0	1e-05	0	0	2e-05
Aquimixticola	0.00017	0.00013	0.00018	0.00013	0.0002	0.00018	0.00018	0.00014	0.00016	0.00013	0.00018	0.0001	0.00188
Arenibacterium	0.00033	0.0002	0.00034	0.00011	0.00024	0.00045	0.00029	0.00033	0.00037	0.00029	0.00026	0.0003	0.00351
Ascidiaceihabitans	0.00052	0.00065	0.00071	0.00069	0.00073	0.00082	0.00092	0.0008	0.00066	0.00066	0.0009	0.001	0.00906
Boseongicola	0.00052	0.00058	0.00047	0.00072	0.00062	0.0006	0.00057	0.00052	0.00055	0.00051	0.0007	0.00066	0.00702
Brevirhabdus	4e-05	1e-05	1e-05	2e-05	2e-05	2e-05	2e-05	3e-05	5e-05	1e-05	1e-05	7e-05	0.00031
Cereibacter	0.00143	0.00156	0.00162	0.00152	0.00177	0.00189	0.00188	0.00181	0.00192	0.00196	0.00189	0.00168	0.02093
Chachezhania	0.00043	0.00043	0.00054	0.00069	0.00069	0.0005	0.00054	0.00054	0.00063	0.00066	0.0006	0.00053	0.00678
Cochlodiniinecator	0.00026	0.00023	0.00028	0.00035	0.00027	0.00022	0.00025	0.00035	0.0003	0.00023	0.00029	0.00032	0.00335
Cognatishimia	0.00129	0.00152	0.00144	0.00189	0.00129	0.00161	0.00142	0.00155	0.00136	0.00143	0.00154	0.00179	0.01813
Cognatiyoonia	0.0003	0.0003	0.00031	0.00015	0.00042	0.0003	0.00035	0.00034	0.00037	0.00033	0.00035	0.00043	0.00395
Coraliihabitans	0.0003	0.00021	0.00025	0.00028	0.00023	0.00031	0.00024	0.00016	0.00027	0.00029	0.00026	0.00023	0.00303
Cribrihabitans	0.00033	0.00023	0.00027	0.00022	0.0003	0.00033	0.00029	0.00039	0.00023	0.00029	0.00031	0.00032	0.00351
Cypionkella	0.00024	0.00023	0.00028	0.00011	0.00024	0.00026	0.00036	0.00032	0.0004	0.0002	0.00025	0.00026	0.00315
Defluviimonas	0.00132	0.00116	0.00103	0.00137	0.00134	0.00125	0.00135	0.00133	0.00116	0.00133	0.00145	0.0013	0.01539
Falsigemmobacter	0.00024	0.0002	0.00028	0.00024	0.00027	0.00032	0.00038	0.00025	0.0004	0.00042	0.00033	0.00038	0.00371
Falsirhodobacter	0.00106	0.00085	0.00103	0.00109	0.00091	0.00124	0.00111	0.00099	0.00154	0.0012	0.00117	0.00114	0.01333
Fertoeibacter	0.00022	0.00021	0.00023	0.00028	0.00023	0.00027	0.00027	0.00021	0.0003	0.00031	0.00027	0.00023	0.00303
Flavimaricola	0.00043	0.00032	0.00029	0.00015	0.00027	0.00028	0.00033	0.00034	0.00029	0.00022	0.00025	0.00032	0.00349
Fluviibacterium	0.00025	0.00019	0.00022	0.00033	0.00024	0.0002	0.00023	0.00033	0.00028	0.0002	0.00024	0.00036	0.00307
Frigidibacter	0.00129	0.00093	0.00107	0.00091	0.00127	0.00137	0.00132	0.00091	0.00133	0.00132	0.00124	0.00124	0.0142
Fuscibacter	0.00016	0.00012	0.00013	0.00028	0.0001	0.00017	0.00012	0.00018	0.0002	0.0002	0.00012	0.00015	0.00193
Fuscovulum	0.00024	0.00015	0.00018	0.00013	0.00026	0.00018	0.00015	0.00021	0.00021	0.00012	0.0002	0.00018	0.00221
Gemmobacter	0.00225	0.00368	0.00253	0.00391	0.00278	0.00246	0.00233	0.00281	0.00272	0.00275	0.00255	0.00247	0.03324
Gymnodinialimonas	0.00015	0.0003	0.00028	0.0002	0.00013	0.00026	0.00021	0.00025	0.00013	0.00019	0.00029	0.00017	0.00256
Haematobacter	0.00038	0.00033	0.00035	0.00083	0.00029	0.00032	0.00036	0.00036	0.00024	0.00044	0.0004	0.00039	0.00469
Halocynthiibacter	0.00046	0.00039	0.00049	0.00059	0.00033	0.00054	0.00042	0.00048	0.00051	0.00043	0.00047	0.00047	0.00558
Halovulum	0.00065	0.00059	0.00065	0.0005	0.00076	0.00075	0.0007	0.00079	0.0007	0.0007	0.00068	0.00075	0.00822
Histidinibacterium	0.00074	0.00095	0.00085	0.00074	0.00069	0.00109	0.00107	0.00124	0.00092	0.00103	0.00102	0.00094	0.01128
Jhaorihella	0.00016	0.00017	0.00017	0.00024	0.00021	0.00025	0.00015	0.00012	0.00014	0.00027	0.00025	0.00029	0.00242
Kandeliimicrobium	0.00017	0.00012	0.00013	4e-05	0.00021	0.00023	0.00018	0.00015	0.00012	0.00015	0.00015	0.00031	0.00196
Kangsaoukella	0.00017	0.00012	0.00012	4e-05	0.00018	0.00013	0.00017	0.00026	0.00015	0.00029	0.00021	0.00021	0.00205
Limibaculum	0.00045	0.00019	0.00024	0.00024	0.00026	0.00026	0.00029	0.00024	0.00034	0.00026	0.00018	0.00032	0.00327
Limimaricola	0.00099	0.00083	0.00108	0.00106	0.00109	0.00099	0.00126	0.00114	0.00133	0.00097	0.00118	0.001	0.01292
Litorivita	1e-05	1e-05	1e-05	0	0	1e-05	1e-05	1e-05	2e-05	1e-05	2e-05	1e-05	0.00012
Maliponia	0.00023	0.00011	0.00015	0.00013	0.00014	0.00011	0.00013	0.00015	0.00019	0.0001	0.0001	0.0002	0.00174
Mangrovicoccus	0.00079	0.00071	0.00078	0.00098	0.00098	0.00094	0.00089	0.00073	0.00098	0.0009	0.00085	0.00074	0.01027
Marimonas	0.0001	5e-05	7e-05	7e-05	0.0001	0.00012	9e-05	7e-05	0.00022	0.0001	0.0001	0.00012	0.00121
Marinibacterium	0.00025	0.00023	0.00021	0.00022	0.00034	0.0002	0.00031	0.0003	0.00042	0.00027	0.00034	0.0003	0.00339
Marinosulfonomonas	0.00046	0.00066	0.00045	0.00061	0.00058	0.00054	0.00047	0.00067	0.0007	0.00054	0.0005	0.00072	0.0069
Marivivens	0.00046	0.00038	0.00041	0.0005	0.00059	0.00052	0.00045	0.0003	0.00055	0.00036	0.00043	0.00054	0.00549
Meinhardsimonia	0.00018	0.00029	0.00025	0.00054	0.00022	0.00025	0.00026	0.00024	0.0002	0.00032	0.00032	0.00039	0.00346
Meridianimarinicoccus	0.00017	0.00016	0.00016	9e-05	0.00017	0.00021	0.00017	0.00022	0.00012	0.00021	0.00023	0.00016	0.00207
Methylarcula	6e-05	9e-05	9e-05	4e-05	8e-05	6e-05	9e-05	0.00012	2e-05	8e-05	0.00018	5e-05	0.00096
Monaibacterium	0.00013	0.00014	0.00019	0.0003	0.00019	0.0002	0.0002	0.00014	0.00031	0.00033	0.00024	0.00015	0.00252
NA	0.00991	0.00942	0.01021	0.0107	0.01036	0.01025	0.01056	0.01046	0.0108	0.01128	0.01084	0.01021	0.125
Natronohydrobacter	9e-05	0.00012	0.00011	7e-05	0.00012	0.00014	9e-05	0.00015	0.00016	0.00011	0.00013	0.00013	0.00142
Neotabrizicola	0.00012	8e-05	0.0002	0.00017	0.00015	0.00019	0.00013	0.00019	0.00019	0.00013	0.00014	0.00016	0.00185
Neptunicoccus	6e-05	8e-05	7e-05	9e-05	4e-05	6e-05	7e-05	5e-05	0	0.0001	4e-05	8e-05	0.00074
Nioella	0.00019	0.00027	0.0003	0.00011	0.00023	0.00032	0.00032	0.00024	0.00027	0.00038	0.00029	0.00022	0.00314
Oceanibium	0.00045	0.0004	0.00044	0.00028	0.00055	0.0005	0.00045	0.00045	0.00048	0.00045	0.00047	0.00039	0.00531
Oceanicella	0.00055	0.00044	0.0005	0.00061	0.00053	0.00067	0.00064	0.00057	0.00093	0.00058	0.00065	0.00094	0.00761
Oceaniglobus	0.00093	0.00076	0.0008	0.00074	0.00094	0.00084	0.00088	0.00085	0.00085	0.00087	0.00089	0.00081	0.01016
Oceanomicrobium	0.00016	0.00016	0.00014	9e-05	0.00019	0.00013	0.00015	0.00014	0.00023	0.00014	0.0002	0.00026	0.00199
Pacificitalea	4e-05	4e-05	6e-05	0.00011	0.00011	8e-05	5e-05	9e-05	7e-05	0.0001	4e-05	2e-05	0.00081
Paenihalocynthiibacte	0.00031	0.00024	0.00036	0.00039	0.00026	0.00041	0.00031	0.00057	0.00042	0.00047	0.0003	0.00036	0.0044
Paenimaribius	0.00032	0.00027	0.0003	0.00048	0.00038	0.00031	0.00038	0.00034	0.00043	0.00043	0.00033	0.00029	0.00426
Paenirhodobacter	0.00048	0.00037	0.00042	0.00039	0.0004	0.0003	0.00036	0.00024	0.00038	0.00039	0.00028	0.00038	0.00439
Paracoccus	0.01766	0.01797	0.01771	0.02106	0.01937	0.01832	0.01768	0.01841	0.02029	0.01821	0.01805	0.01849	0.22322
Pararhodobacter	0.0016	0.00112	0.00131	0.00115	0.00135	0.00148	0.00168	0.00147	0.00149	0.00169	0.00149	0.00129	0.01712
Parasedimentitalea	0.00028	0.00028	0.00034	0.00026	0.00036	0.00036	0.0004	0.0004	0.00049	0.00043	0.00045	0.00045	0.0045
Paroceanicella	0.00027	0.00031	0.00031	0.0002	0.00055	0.00036	0.00032	0.0005	0.00035	0.00036	0.00046	0.00035	0.00434
Pelagivirga	0.0004	0.00026	0.00042	0.00043	0.00051	0.00043	0.00037	0.00039	0.00031	0.00054	0.00036	0.00051	0.00493
Pelagovum	0.00056	0.0006	0.0005	0.00069	0.00063	0.00059	0.00063	0.00072	0.00072	0.00065	0.0008	0.00053	0.00762
Phaeovulum	0.00054	0.00045	0.0005	0.00063	0.00048	0.00051	0.00058	0.00061	0.00064	0.00055	0.0005	0.00042	0.00641
Phycocomes	0.0002	0.00022	0.00018	0.00011	0.00021	0.00024	0.00018	0.0002	0.00016	0.00037	0.0002	0.0004	0.00267
Pikeienuella	0.00038	0.00028	0.00031	0.00046	0.00038	0.00032	0.00024	0.00037	0.0004	0.00041	0.00036	0.00036	0.00427
Planktomarina	0.00049	0.00045	0.00049	0.00056	0.00054	0.00045	0.00042	0.00034	0.00059	0.00034	0.00043	0.00049	0.00559
Planktotalea	0.00035	0.00043	0.00047	0.00035	0.00052	0.00053	0.00049	0.00034	0.00048	0.00048	0.00046	0.00059	0.00549
Polymorphum	0.00033	0.0003	0.00027	0.00074	0.00026	0.00019	0.00023	0.0003	0.00037	0.00026	0.00024	0.00036	0.00385
Pontibrevibacter	0.00012	9e-05	0.00013	0.00013	0.00016	0.0002	0.00012	0.0002	0.00013	0.00021	0.00015	0.00021	0.00185
Pontivivens	0.00053	0.00062	0.00061	0.00089	0.00057	0.00065	0.00066	0.0006	0.00073	0.00051	0.00059	0.00061	0.00757
Profundibacter	0.00022	0.00016	0.00013	0.00022	0.00016	0.00016	0.00015	0.0002	0.00021	0.00017	0.00019	0.00019	0.00216
Pseudaestuariivita	0.00033	0.00031	0.00043	0.00024	0.00043	0.00049	0.00043	0.0004	0.00063	0.00038	0.00035	0.00044	0.00486
Pseudodonghicola	0.00032	0.00039	0.00029	0.00046	0.00025	0.00029	0.0003	0.00022	0.00024	0.00034	0.00021	0.00033	0.00364
Pseudogemmobacter	0.00062	0.00061	0.00063	0.00141	0.00073	0.00063	0.0007	0.00058	0.0008	0.00072	0.00068	0.00081	0.00892
Pseudohalocynthiibact	0.00011	2e-05	5e-05	9e-05	2e-05	8e-05	0.00012	6e-05	0.00019	0.0001	7e-05	7e-05	0.00098
Pseudooceanicola	0.00229	0.00206	0.00221	0.00226	0.00243	0.00249	0.00246	0.0025	0.00281	0.0027	0.00257	0.00267	0.02945
Pseudooctadecabacter	0.00013	0.0001	9e-05	0.00024	8e-05	0.00011	0.00012	0.0001	0.00019	0.00011	0.0001	0.00017	0.00154
Pseudophaeobacter	0.00032	0.00032	0.00038	0.0003	0.00032	0.00047	0.00039	0.00049	0.00035	0.00039	0.00044	0.00038	0.00455
Pseudoprimorskyibacte	0.00019	0.00035	0.00039	0.00039	0.00041	0.00041	0.00045	0.00043	0.00028	0.00035	0.00044	0.00038	0.00447
Pseudopuniceibacteriu	8e-05	0.0001	0.0001	0.00017	0.00012	0.00016	0.00011	0.0001	0.0002	0.00013	0.00017	0.00026	0.0017
Pseudorhodobacter	0.00096	0.0009	0.00096	0.00122	0.00111	0.00117	0.00111	0.00096	0.00105	0.001	0.00098	0.00104	0.01246
Pseudoroseicyclus	0.00045	0.00032	0.00037	0.00043	0.00054	0.00034	0.00036	0.00041	0.00059	0.00045	0.00043	0.00048	0.00517
Pseudothioclava	0.00011	7e-05	6e-05	0.00024	0.00011	0.00013	0.00011	6e-05	9e-05	8e-05	0.00012	0.00011	0.00129
Psychromarinibacter	0.00053	0.00046	0.00051	0.00074	0.00056	0.00063	0.00057	0.00079	0.00053	0.00052	0.00062	0.00069	0.00715
Pukyongiella	0.0002	0.00031	0.0002	0.00033	0.00023	0.00027	0.00018	0.00032	0.00031	0.0002	0.00027	0.00024	0.00306
Puniceibacterium	0.00094	0.00072	0.00089	0.00072	0.00114	0.00095	0.00073	0.00077	0.00086	0.0008	0.00071	0.0008	0.01003
Qingshengfaniella	0.00015	0.00019	0.0002	0.0003	0.00026	0.00026	0.00024	0.00029	0.00029	0.00033	0.00023	0.00035	0.00309
Rhabdonatronobacter	0.00024	0.00027	0.00021	0.00024	0.00032	0.00024	0.00033	0.00026	0.00029	0.00035	0.00025	0.00035	0.00335
Rhodobaca	7e-05	6e-05	4e-05	0.00011	5e-05	1e-05	3e-05	1e-05	7e-05	0.00015	4e-05	2e-05	0.00066
Rhodobacter	0.00419	0.00536	0.00482	0.00471	0.00477	0.00557	0.00549	0.00546	0.00522	0.0053	0.00519	0.00577	0.06185
Rhodobaculum	0.00026	0.00029	0.00032	0.00039	0.00036	0.00034	0.00026	0.0002	0.00033	0.00031	0.0003	0.00041	0.00377
Rhodophyticola	0.00027	0.00032	0.00035	0.00035	0.00034	0.00039	0.00039	0.00044	0.00038	0.00059	0.00038	0.00055	0.00475
Rhodosalinus	0.00042	0.00023	0.00034	0.0005	0.00036	0.00036	0.00037	0.00028	0.00049	0.00036	0.00032	0.00045	0.00448
Rhodovulum	0.00375	0.00366	0.00392	0.00397	0.0042	0.00435	0.00417	0.00408	0.00413	0.00433	0.00412	0.00375	0.04843
Roseibaca	0.00042	0.0004	0.00046	0.00065	0.00037	0.00051	0.00053	0.00047	0.00045	0.00038	0.00043	0.00052	0.00559
Roseicitreum	0.00029	0.00019	0.00026	0.00041	0.00019	0.00032	0.00025	0.00029	0.00041	0.00024	0.00029	0.00036	0.0035
Roseinatronobacter	0.00055	0.00074	0.00048	0.00072	0.00034	0.00041	0.00051	0.00047	0.00051	0.0004	0.00045	0.00043	0.00601
Roseitranquillus	0.00021	0.00023	0.00029	0.00028	0.0003	0.00029	0.00032	0.00021	0.00043	0.0003	0.00025	0.00022	0.00333
Rubricella	0.00019	0.00021	0.00017	0.0002	0.0003	0.0003	0.00027	0.00028	0.00024	0.00031	0.0002	0.00028	0.00295
Rubrimonas	0.00032	0.00037	0.00031	0.0005	0.00034	0.00044	0.00047	0.0004	0.00035	0.00033	0.00046	0.00038	0.00467
Sedimentimonas	9e-05	4e-05	8e-05	9e-05	0.0001	6e-05	7e-05	2e-05	6e-05	9e-05	6e-05	8e-05	0.00084
Sedimentitalea	0.0002	0.00016	0.00015	0.00013	0.00022	0.0002	0.00015	0.00018	0.00014	0.00022	0.00025	0.00021	0.00221
Silicimonas	0.00015	0.0002	0.00018	0.0002	0.00034	0.0002	0.00021	0.0002	0.00016	0.00025	0.00018	0.00014	0.00241
Sinirhodobacter	0.00144	0.00117	0.00123	0.00109	0.0014	0.00121	0.00123	0.00123	0.00109	0.00124	0.00111	0.00112	0.01456
Solirhodobacter	0.00029	0.00028	0.00029	0.00069	0.00038	0.00039	0.00035	0.00031	0.00029	0.0004	0.00044	0.00042	0.00453
Szabonella	0.00012	0.00029	0.00025	0.00015	0.00027	0.00018	0.00027	0.00017	0.00021	0.0002	0.00018	0.00021	0.0025
Tabrizicola	0.00159	0.00164	0.00147	0.0025	0.00171	0.00162	0.00176	0.00159	0.00166	0.00163	0.0018	0.00165	0.02062
Thalassobium	0.00085	0.00079	0.0008	0.0008	0.00059	0.00079	0.0007	0.0006	0.00074	0.00047	0.00078	0.00057	0.00848
Thalassorhabdomicrobi	0.00023	0.00014	0.00021	0.00028	0.00035	0.00027	0.00021	0.00031	0.00022	0.00027	0.0002	0.00029	0.00298
Thermohalobaculum	0.00028	0.00025	0.00025	0.00017	0.00021	0.00019	0.00023	0.00026	0.00028	0.0003	0.00026	0.00026	0.00294
Thioclava	0.00154	0.00124	0.00141	0.00187	0.0015	0.00157	0.00143	0.00142	0.00134	0.00138	0.0015	0.00149	0.01769
Tritonibacter	0.00076	0.00062	0.00077	0.00074	0.00112	0.00079	0.00086	0.001	0.00106	0.00076	0.00095	0.00094	0.01037
Vannielia	0.00077	0.00082	0.00107	0.00074	0.00087	0.00099	0.00096	0.00071	0.00072	0.0007	0.00082	0.00104	0.01021
Xinfangfangia	0.0006	0.00048	0.00059	0.00061	0.00066	0.00066	0.00056	0.00066	0.0006	0.00071	0.00063	0.00071	0.00747
Yoonia	0.00143	0.0019	0.00173	0.00165	0.00167	0.00181	0.00176	0.0018	0.00179	0.00153	0.0018	0.00167	0.02054
Youngimonas	0.00013	0.00015	0.00018	7e-05	8e-05	0.0001	0.0002	0.0002	9e-05	9e-05	0.00016	0.00011	0.00156
Zongyanglinia	9e-05	0.00013	0.0001	7e-05	0.00011	0.00012	0.00011	0.00014	0.00019	0.00019	0.00012	0.00015	0.00152
Roseobacteraceae	0.07361	0.07393	0.07544	0.07937	0.07812	0.07807	0.07768	0.07734	0.07952	0.08138	0.07947	0.0815	0.93543
Actibacterium	0.00137	0.00123	0.00121	0.00128	0.00139	0.00128	0.00137	0.00127	0.00151	0.00157	0.00122	0.00109	0.01579
Aliiruegeria	0.00059	0.00054	0.00065	0.00072	0.00051	0.00065	0.00066	0.00051	0.00063	0.00073	0.00071	0.00063	0.00753
Antarctobacter	0.00025	0.00031	0.00031	0.00074	0.00038	0.0003	0.00025	0.00031	0.00027	0.00029	0.00036	0.00039	0.00416
Celeribacter	0.00165	0.0016	0.00192	0.00252	0.0018	0.00194	0.00176	0.00219	0.0016	0.00205	0.00186	0.00197	0.02286
Citreicella	0.00038	0.00028	0.00034	0.00059	0.00037	0.00034	0.00038	0.00037	0.00028	0.00027	0.00032	0.00029	0.00421
Citreimonas	0.00029	0.00023	0.00028	0.00033	0.00023	0.00032	0.00021	0.00036	0.0003	0.00034	0.00032	0.00029	0.0035
Dinoroseobacter	6e-05	3e-05	3e-05	4e-05	2e-05	2e-05	6e-05	6e-05	3e-05	6e-05	5e-05	5e-05	0.00051
Donghicola	0.00083	0.00095	0.0012	0.00065	0.00097	0.00084	0.00088	0.00066	0.0008	0.00094	0.00095	0.00083	0.0105
Epibacterium	0.00031	0.0003	0.00031	0.00033	0.00044	0.00041	0.00042	0.00039	0.00033	0.00047	0.00042	0.00038	0.00451
Falsihalocynthiibacte	0.00013	0.00023	0.00016	0.0003	0.00023	0.00018	0.00015	0.00016	0.00015	0.00027	0.00024	0.00024	0.00244
Falsiruegeria	0.00026	0.00022	0.00027	0.00022	0.00023	0.00023	0.00027	0.00029	0.00027	0.00029	0.00031	0.00026	0.00312
Hasllibacter	0.0004	0.00024	0.0003	0.00033	0.00044	0.00036	0.00031	0.00029	0.00035	0.00029	0.00033	0.00027	0.00391
Heliomarina	7e-05	7e-05	9e-05	4e-05	0.00015	0.00012	0.00011	6e-05	0.0001	0.00022	9e-05	5e-05	0.00117
Hwanghaeicola	0.00028	0.00029	0.00027	0.00033	0.00034	0.00027	0.00028	0.00038	0.00033	0.00029	0.00026	0.00035	0.00367
Jannaschia	0.00347	0.00323	0.00355	0.00402	0.00348	0.00346	0.00368	0.00357	0.00321	0.00354	0.00346	0.004	0.04267
Ketogulonicigenium	0.00044	0.00029	0.00044	0.00041	0.00029	0.00045	0.00049	0.00057	0.00045	0.00046	0.00047	0.00056	0.00532
Leisingera	0.00177	0.00162	0.00185	0.00232	0.00192	0.00213	0.00182	0.00206	0.00171	0.00192	0.00197	0.00201	0.0231
Lentibacter	0.00058	0.0005	0.00053	0.00046	0.0006	0.00054	0.00054	0.00058	0.00052	0.00055	0.00051	0.00062	0.00653
Litoreibacter	0.00082	0.0008	0.00084	0.00076	0.00094	0.00102	0.00093	0.00112	0.00077	0.00098	0.00098	0.00111	0.01107
Loktanella	0.00182	0.00186	0.00186	0.00317	0.002	0.00203	0.00192	0.00211	0.00219	0.00185	0.00198	0.00209	0.02488
Lutimaribacter	0.00022	0.00019	0.00025	0.00024	0.00027	0.00022	0.00023	0.00024	0.00013	0.00031	0.00034	0.00022	0.00286
Mameliella	0.00049	0.00045	0.00053	0.00085	0.00069	0.00067	0.00061	0.00072	0.0007	0.00053	0.00058	0.00062	0.00744
Maribius	9e-05	0.00011	0.00017	0.00011	0.00012	0.00013	0.00012	0.00016	0.00014	9e-05	0.00021	9e-05	0.00154
Marinovum	0.00011	0.00021	0.00027	0.00022	0.00016	0.00028	0.00034	0.00031	0.0001	0.00032	0.00027	0.00022	0.00281
Maritimibacter	0.00158	0.0017	0.00157	0.002	0.00157	0.00162	0.00177	0.00174	0.0015	0.00183	0.0017	0.00168	0.02026
Marivita	0.00083	0.00078	0.00085	0.0008	0.00063	0.00074	0.00081	0.00101	0.00085	0.00092	0.00086	0.0008	0.00988
Mesobacterium	0.00033	0.00031	0.00028	0.00039	0.00025	0.0003	0.00034	0.00041	0.00053	0.00029	0.00029	0.00039	0.00411
Mesobaculum	0.00027	0.00027	0.00022	0.0002	0.00023	0.00024	0.00018	0.00016	0.00028	0.0002	0.00022	0.00026	0.00273
Muriiphilus	0.00025	0.00025	0.00023	0.00037	0.00022	0.00026	0.0003	0.00022	0.00031	0.00023	0.00032	0.00023	0.00319
Nereida	0.00034	0.00029	0.00035	0.00041	0.00042	0.00042	0.00029	0.0005	0.00037	0.00037	0.00034	0.0004	0.0045
Oceanicola	0.00099	0.0008	0.00085	0.00087	0.00087	0.00092	0.00091	0.00112	0.00086	0.00103	0.00095	0.00098	0.01115
Oceaniovalibus	0.00049	0.00033	0.00034	0.00043	0.00041	0.00036	0.00046	0.00042	0.00048	0.00049	0.00043	0.00051	0.00515
Octadecabacter	0.00085	0.00089	0.00108	0.00102	0.00123	0.00107	0.00097	0.00089	0.00076	0.00101	0.00091	0.00097	0.01165
Pacificibacter	0.00053	0.00068	0.00075	0.00102	0.00072	0.00084	0.00079	0.0008	0.00092	0.00086	0.00071	0.00075	0.00937
Palleronia	0.00064	0.00066	0.00077	0.00052	0.00079	0.00071	0.00069	0.00085	0.00077	0.0007	0.00079	0.0007	0.00859
Pelagicola	0.00016	9e-05	0.00012	9e-05	0.00012	0.0001	0.00015	6e-05	9e-05	0.00014	0.00019	0.00012	0.00143
Pelagimonas	0.00036	0.00039	0.00035	0.00039	0.00043	0.00041	0.0004	0.00027	0.00033	0.00037	0.00047	0.00037	0.00454
Phaeobacter	0.00246	0.00233	0.00211	0.00198	0.00195	0.0026	0.00245	0.00245	0.00213	0.00255	0.0024	0.0025	0.02791
Pontibaca	0.00049	0.00038	0.00042	0.0005	0.00065	0.00062	0.00064	0.00048	0.0007	0.00056	0.00065	0.00058	0.00667
Ponticoccus	0.00023	0.00015	0.00019	0.00026	0.0003	0.00024	0.00017	0.00015	0.00028	0.00029	0.00019	0.00025	0.0027
Poseidonocella	0.00075	0.001	0.00096	0.00098	0.00094	0.00094	0.00106	0.00087	0.00116	0.00098	0.00101	0.00104	0.01169
Primorskyibacter	0.00075	0.00074	0.00076	0.00091	0.00088	0.00082	0.0008	0.00094	0.00077	0.00078	0.00083	0.0008	0.00978
Profundibacterium	0.00024	0.00015	0.00016	0.00015	0.00022	0.00017	0.00015	0.00014	0.00031	0.0002	0.00016	0.00025	0.0023
Pseudoruegeria	0.00109	0.0011	0.00111	0.00115	0.00127	0.00118	0.00108	0.00117	0.00116	0.0013	0.00126	0.00121	0.01408
Pseudosulfitobacter	0.0005	0.00051	0.00038	0.00048	0.00048	0.00053	0.00045	0.00045	0.00049	0.00054	0.00048	0.00053	0.00582
Roseibacterium	0.00079	0.00097	0.00087	0.00091	0.00113	0.00109	0.00093	0.00109	0.00064	0.00116	0.00115	0.00098	0.01171
Roseicyclus	0.00041	0.00031	0.00031	0.00048	0.00053	0.0004	0.00033	0.00026	0.0004	0.00048	0.00035	0.00042	0.00468
Roseisalinus	0.00032	0.00032	0.00044	0.00039	0.00037	0.00053	0.00039	0.00031	0.00036	0.00048	0.00041	0.00042	0.00474
Roseivivax	0.00171	0.00157	0.00182	0.00154	0.00179	0.00161	0.00185	0.0017	0.0016	0.00175	0.00171	0.00155	0.0202
Roseobacter	0.00243	0.00281	0.00322	0.00258	0.00318	0.00282	0.00287	0.00257	0.0027	0.00302	0.00303	0.00296	0.03419
Roseovarius	0.00557	0.00567	0.00586	0.00612	0.00615	0.00652	0.00607	0.00658	0.00685	0.00628	0.00642	0.00596	0.07405
Rubellimicrobium	0.00214	0.00192	0.00231	0.00215	0.00221	0.00265	0.00234	0.00213	0.00226	0.00253	0.00249	0.00267	0.0278
Ruegeria	0.00729	0.00741	0.0063	0.00782	0.00791	0.00657	0.00767	0.00699	0.00773	0.00667	0.00695	0.0082	0.08751
Sagittula	0.00102	0.00082	0.00088	0.00098	0.00076	0.00114	0.00103	0.00115	0.00074	0.00106	0.00092	0.00103	0.01153
Salibaculum	0.00032	0.00033	0.0003	0.00022	0.00031	0.00027	0.00034	0.00041	0.00044	0.00031	0.00044	0.00023	0.00392
Salinihabitans	0.00025	0.00019	0.00016	0.0002	0.00021	0.00026	0.00021	0.00017	0.00031	0.00028	0.00022	0.00024	0.0027
Salipiger	0.0025	0.00221	0.00282	0.00256	0.00264	0.00272	0.00232	0.00254	0.00263	0.00242	0.00252	0.0028	0.03068
Sediminimonas	0.0001	0.00014	0.0001	0.00022	9e-05	0.00013	0.00017	0.00012	0.00017	0.00012	0.00013	9e-05	0.00158
Seohaeicola	0.00045	0.00031	0.00046	0.00035	0.00037	0.0003	0.00035	0.00041	0.00049	0.0004	0.00039	0.00051	0.00479
Shimia	0.00233	0.00321	0.00222	0.0025	0.00221	0.00261	0.00288	0.00267	0.00243	0.0027	0.00265	0.00289	0.0313
Sinisalibacter	0.00132	0.00391	0.00191	0.00109	0.00097	0.00091	0.00064	0.00095	0.00199	0.00267	0.0013	0.00077	0.01843
Sulfitobacter	0.00547	0.00538	0.0059	0.00556	0.00579	0.00612	0.00596	0.00573	0.00618	0.00645	0.00629	0.00621	0.07104
Tateyamaria	0.00086	0.00081	0.00094	0.00069	0.0012	0.00103	0.00103	0.00082	0.00116	0.0012	0.0011	0.00125	0.01209
Thalassobacter	0.00014	0.00018	0.00022	0.0003	0.00015	0.00018	0.00025	0.00015	0.00014	0.00017	0.00023	0.00022	0.00233
Thalassobius	0.00132	0.00136	0.00154	0.00109	0.00181	0.00134	0.00161	0.00152	0.00169	0.00182	0.00164	0.00173	0.01847
Thalassococcus	0.00068	0.00056	0.00068	0.00074	0.00066	0.00066	0.00066	0.00052	0.00074	0.00054	0.00077	0.0007	0.00791
Thiosulfatihalobacter	5e-05	0.00012	0.00013	7e-05	0.00014	0.00014	0.00014	0.00015	0.0001	0.00013	0.00013	0.00016	0.00146
Tranquillimonas	0.00084	0.00055	0.00068	0.00067	0.00067	0.00081	0.00074	0.00066	0.00085	0.0007	0.00067	0.00077	0.00861
Tropicibacter	0.00215	0.00129	0.00173	0.00237	0.00186	0.00158	0.00173	0.00158	0.00227	0.00143	0.00189	0.00216	0.02204
Tropicimonas	0.00145	0.00116	0.00135	0.00137	0.00154	0.00134	0.00163	0.00136	0.00157	0.0014	0.00139	0.00165	0.01721
Wenxinia	0.00054	0.00054	0.0005	0.00035	0.00048	0.00069	0.00053	0.00063	0.00074	0.00058	0.00059	0.00052	0.00669
Yangia	0.00035	0.0003	0.00031	0.00015	0.00044	0.00037	0.00036	0.00033	0.00042	0.00036	0.00032	0.00046	0.00417
Rhodospirillales	0.34155	0.3644	0.38761	0.47179	0.41761	0.43591	0.47539	0.43799	0.44209	0.4474	0.46258	0.46225	5.14657
Acetobacteraceae	0.18643	0.25107	0.2527	0.32382	0.26202	0.28359	0.31489	0.30337	0.27228	0.29029	0.31653	0.3023	3.35929
Acetobacter	0.02369	0.01962	0.0245	0.03318	0.02675	0.02847	0.03088	0.02432	0.03196	0.0245	0.02863	0.02961	0.32611
Acidibrevibacterium	0.00049	0.00067	0.00056	0.00074	0.0005	0.00056	0.0008	0.00082	0.00055	0.00071	0.00065	0.00062	0.00767
Acidiphilium	0.10439	0.17634	0.16994	0.22648	0.17462	0.19493	0.22459	0.21667	0.17552	0.20238	0.22677	0.20908	2.30171
Acidisoma	0.00065	0.00069	0.00079	0.00063	0.00087	0.00096	0.00081	0.00095	0.00078	0.00097	0.00079	0.00097	0.00986
Acidisphaera	0.00128	0.00108	0.00139	0.00117	0.00122	0.0013	0.00135	0.00135	0.00164	0.00149	0.00126	0.00143	0.01596
Acidocella	0.00244	0.00266	0.00275	0.0025	0.00324	0.00287	0.00281	0.00336	0.0032	0.00345	0.00317	0.00312	0.03557
Acidomonas	0.00043	0.00041	0.00037	0.00033	0.00062	0.00045	0.00049	0.00041	0.0005	0.00053	0.00047	0.00074	0.00575
Ameyamaea	0.00026	0.0003	0.00029	0.00043	0.0003	0.00022	0.0003	0.00033	0.00038	0.00019	0.00031	0.00036	0.00367
Aristophania	0.0004	0.00023	0.00029	0.00043	0.0004	0.00041	0.00032	0.00026	0.00042	0.00036	0.00033	0.00041	0.00426
Asaia	0.00376	0.00319	0.00308	0.00265	0.00292	0.00285	0.0029	0.00268	0.00368	0.00318	0.00343	0.00415	0.03847
Belnapia	0.00111	0.0009	0.00105	0.00096	0.00125	0.00111	0.00111	0.00107	0.00097	0.00116	0.00123	0.00117	0.01309
Bombella	0.00043	0.00033	0.00033	0.00063	0.00028	0.00036	0.00035	0.0004	0.00037	0.00031	0.00033	0.00038	0.0045
Caldovatus	0.00034	0.00036	0.00044	0.00043	0.00037	0.00044	0.00036	0.00038	0.00058	0.00049	0.00055	0.00043	0.00517
Commensalibacter	0.00145	0.00124	0.00147	0.00187	0.00151	0.00168	0.00156	0.00177	0.00163	0.00171	0.00156	0.00183	0.01928
Craurococcus	0.00072	0.00062	0.00059	0.00091	0.00058	0.00059	0.00054	0.00072	0.00062	0.00075	0.00065	0.0006	0.00789
Crenalkalicoccus	0.00028	0.00016	0.00019	9e-05	0.0003	0.00021	0.00021	0.00027	0.00019	0.00032	0.00024	0.0003	0.00276
Dankookia	0.00048	0.00046	0.00045	0.00056	0.00041	0.00046	0.00048	0.00047	0.0006	0.00041	0.00046	0.00047	0.00571
Endobacter	0.00053	0.00036	0.00047	0.0008	0.00049	0.00048	0.00041	0.00042	0.00036	0.00035	0.00048	0.00045	0.0056
Entomobacter	0.00074	0.00057	0.00078	0.00059	0.00076	0.00086	0.00085	0.00078	0.00072	0.00078	0.00078	0.0008	0.00901
Falsiroseomonas	0.00174	0.00167	0.00187	0.00241	0.00157	0.00209	0.00197	0.00213	0.00207	0.00207	0.00179	0.00212	0.0235
Formicincola	0.00044	0.00037	0.00035	0.00048	0.00058	0.00038	0.00041	0.00042	0.00057	0.00055	0.00047	0.00039	0.00541
Gluconacetobacter	0.00205	0.00233	0.00194	0.003	0.00216	0.002	0.00191	0.00233	0.00235	0.00209	0.00215	0.00209	0.0264
Gluconobacter	0.00355	0.00297	0.00325	0.00358	0.00363	0.00326	0.00324	0.00305	0.00345	0.00351	0.0035	0.00339	0.04038
Granulibacter	0.00078	0.00068	0.00092	0.0008	0.00068	0.00077	0.00075	0.00072	0.00087	0.00076	0.00074	0.00059	0.00906
Humitalea	0.00036	0.0003	0.00032	0.00015	0.00037	0.00039	0.00036	0.00026	0.00049	0.00033	0.00029	0.00042	0.00404
Komagataeibacter	0.00279	0.00284	0.00298	0.00378	0.0028	0.00286	0.0027	0.00302	0.00277	0.00323	0.00323	0.00311	0.03611
Kozakia	0.0004	0.0003	0.00034	0.00037	0.00041	0.00038	0.00044	0.00039	0.00038	0.00036	0.00036	0.00031	0.00444
Lichenicoccus	0.00044	0.00037	0.00034	0.0003	0.00039	0.00029	0.00038	0.00039	0.00041	0.00034	0.00044	0.0004	0.00449
Lichenicola	0.00036	0.00028	0.00027	0.00033	0.00041	0.00039	0.00036	0.00036	0.00035	0.00031	0.00035	0.0005	0.00427
NA	0.00443	0.00513	0.00402	0.0051	0.00424	0.0049	0.00425	0.00499	0.00468	0.00445	0.00429	0.00425	0.05473
Neoasaia	0.00034	0.00031	0.00024	0.00022	0.00017	0.00031	0.0003	0.00026	0.00023	0.00042	0.0004	0.00034	0.00354
Neokomagataea	0.00012	5e-05	9e-05	9e-05	7e-05	9e-05	7e-05	0.0001	0.00013	6e-05	2e-05	4e-05	0.00093
Neoroseomonas	0.00139	0.00117	0.00163	0.00126	0.00148	0.00151	0.0016	0.00147	0.00172	0.00156	0.00149	0.00171	0.01799
Nguyenibacter	0.00016	0.00022	0.00022	0.0003	0.00019	0.0002	0.00018	0.00025	0.00022	0.00018	0.00018	0.00015	0.00245
Novacetimonas	0.00071	0.00063	0.00082	0.0005	0.00075	0.00067	0.00072	0.00074	0.00063	0.00069	0.00073	0.00065	0.00824
Oecophyllibacter	0.00035	0.00024	0.00044	0.00037	0.00029	0.0003	0.00032	0.00036	0.00042	0.00034	0.00033	0.0003	0.00406
Oleomonas	0.00042	0.0003	0.00049	0.00035	0.00044	0.00042	0.00049	0.00043	0.00038	0.00044	0.0004	0.00029	0.00485
Paracraurococcus	0.00053	0.00058	0.00054	0.00059	0.0007	0.00062	0.00067	0.00057	0.00057	0.00051	0.00069	0.00076	0.00733
Parasaccharibacter	4e-05	4e-05	4e-05	7e-05	6e-05	6e-05	7e-05	4e-05	7e-05	0.00013	4e-05	0.00012	0.00078
Rhodopila	0.00056	0.00032	0.00049	0.00069	0.00047	0.00043	0.00046	0.0003	0.00059	0.0005	0.00052	0.00056	0.00589
Rhodovarius	0.00067	0.00062	0.00079	0.00122	0.00074	0.00089	0.0008	0.00122	0.00091	0.00082	0.00086	0.0008	0.01034
Rhodovastum	0.00183	0.00243	0.00251	0.00226	0.00211	0.00186	0.00203	0.00182	0.00179	0.00197	0.00196	0.00221	0.02478
Roseicella	0.00073	0.00072	0.00071	0.00076	0.0008	0.00069	0.00076	0.00068	0.00083	0.00078	0.00067	0.00073	0.00886
Roseococcus	0.00133	0.00162	0.00142	0.00158	0.00167	0.00169	0.00139	0.00154	0.00164	0.0016	0.00148	0.00132	0.01828
Roseomonas	0.01241	0.01106	0.01232	0.01407	0.01351	0.01295	0.01349	0.01417	0.01497	0.01447	0.01311	0.01398	0.16051
Rubritepida	0.00028	0.00015	0.00026	0.00026	0.00028	0.00027	0.00026	0.00028	0.00034	0.0003	0.00029	0.00032	0.00329
Sabulicella	0.00021	0.00027	0.0003	0.00024	0.00013	0.00041	0.0003	0.00041	0.00038	0.00034	0.00025	0.00025	0.00349
Saccharibacter	0.00034	0.00034	0.00033	0.0005	0.00034	0.00027	0.00028	0.00028	0.00024	0.00032	0.00043	0.00029	0.00396
Sediminicoccus	0.00024	0.0002	0.00024	0.00015	0.00031	0.0003	0.00023	0.0002	0.00022	0.00028	0.00025	0.00027	0.00289
Siccirubricoccus	0.00139	0.00122	0.00136	0.00158	0.00165	0.00161	0.00144	0.00157	0.00152	0.00126	0.00148	0.00141	0.01749
Swaminathania	0.00063	0.00053	0.00051	0.00043	0.00068	0.00054	0.00052	0.00052	0.00076	0.00064	0.00061	0.0008	0.00717
Swingsia	0.0003	0.00032	0.00033	0.00039	0.00026	0.00031	0.00027	0.00041	0.00035	0.00037	0.0003	0.00025	0.00386
Tanticharoenia	0.00024	0.0003	0.00029	0.00026	0.00029	0.00027	0.00035	0.00026	0.00031	0.00027	0.00034	0.00026	0.00344
Azospirillaceae	0.06858	0.04256	0.06127	0.0642	0.07645	0.07063	0.07931	0.05592	0.08711	0.07635	0.06781	0.07669	0.82688
Arenibaculum	0.00056	0.0005	0.0006	0.00054	0.00052	0.00073	0.00055	0.00064	0.00049	0.00055	0.00067	0.00073	0.00708
Azospirillum	0.06143	0.0361	0.05462	0.05641	0.06916	0.06318	0.07232	0.04854	0.0801	0.06927	0.06061	0.06964	0.74138
Indioceanicola	0.00074	0.00054	0.00058	0.00063	0.00079	0.00069	0.00056	0.00088	0.00056	0.00078	0.00084	0.00075	0.00834
Nitrospirillum	0.00157	0.00143	0.00152	0.00219	0.00186	0.00155	0.00168	0.00203	0.00164	0.00164	0.00164	0.00181	0.02056
Niveispirillum	0.00147	0.00132	0.0016	0.00165	0.0015	0.00148	0.00146	0.0014	0.00152	0.00162	0.00144	0.00138	0.01784
Oleisolibacter	0.00058	0.00044	0.00041	0.00041	0.00058	0.00069	0.00059	0.00043	0.00064	0.00055	0.00048	0.00041	0.00621
Skermanella	0.00223	0.00223	0.00194	0.00237	0.00204	0.00231	0.00215	0.002	0.00216	0.00194	0.00213	0.00197	0.02547
Elioraeaceae	0.00166	0.00146	0.00177	0.00185	0.00186	0.00193	0.00181	0.00171	0.00184	0.00185	0.00174	0.00192	0.0214
Elioraea	0.00166	0.00146	0.00177	0.00185	0.00186	0.00193	0.00181	0.00171	0.00184	0.00185	0.00174	0.00192	0.0214
Geminicoccaceae	0.00501	0.00426	0.00454	0.00505	0.00532	0.00532	0.00483	0.00528	0.00579	0.00502	0.00507	0.00514	0.06063
Arboricoccus	0.00061	0.00056	0.00055	0.00078	0.00083	0.00065	0.00065	0.00061	0.00079	0.00069	0.00057	0.00078	0.00807
Geminicoccus	0.00102	0.00102	0.00098	0.00106	0.00116	0.00115	0.00101	0.0009	0.00128	0.00102	0.00096	0.00108	0.01264
NA	0.00186	0.00151	0.00162	0.00182	0.00197	0.00197	0.00176	0.00196	0.00208	0.00185	0.00192	0.00186	0.02218
Tistrella	0.00152	0.00117	0.00139	0.00139	0.00136	0.00155	0.00141	0.00181	0.00164	0.00146	0.00162	0.00142	0.01774
Kiloniellaceae	0.00368	0.00317	0.00377	0.00343	0.0036	0.00414	0.00431	0.00388	0.00405	0.004	0.00392	0.00416	0.04611
Aestuariispira	0.00139	0.00112	0.00147	0.00137	0.0014	0.00178	0.00174	0.00139	0.0015	0.0016	0.0015	0.00163	0.01789
Curvivirga	0.00061	0.00046	0.00048	0.00054	0.00055	0.00066	0.0006	0.00069	0.00074	0.00062	0.00059	0.00057	0.00711
Kiloniella	0.00168	0.00159	0.00182	0.00152	0.00165	0.0017	0.00197	0.0018	0.00181	0.00178	0.00183	0.00196	0.02111
NA	0.00676	0.00564	0.00654	0.00736	0.00728	0.0073	0.00706	0.00741	0.00691	0.00693	0.00709	0.0074	0.08368
NA	0.00676	0.00564	0.00654	0.00736	0.00728	0.0073	0.00706	0.00741	0.00691	0.00693	0.00709	0.0074	0.08368
Rhodospirillaceae	0.05639	0.04266	0.04403	0.05226	0.04676	0.04894	0.04834	0.04749	0.05009	0.0491	0.04579	0.04944	0.58129
Algihabitans	0.00057	0.00057	0.0006	0.00065	0.00051	0.00056	0.00061	0.0006	0.00048	0.0005	0.00052	0.00057	0.00674
Aliidongia	0.00097	0.00181	0.00118	0.00102	0.00071	0.00084	0.00084	0.00076	0.00137	0.00152	0.00111	0.00083	0.01296
Caenispirillum	0.00153	0.0013	0.00144	0.00161	0.00138	0.00161	0.00151	0.00168	0.00148	0.0016	0.00139	0.00162	0.01815
Candidatus	0.0014	0.0012	0.00157	0.00141	0.00128	0.00157	0.00172	0.00179	0.00145	0.00178	0.00168	0.00165	0.0185
Defluviicoccus	0.00107	0.00112	0.00115	0.00172	0.00137	0.00133	0.00129	0.00122	0.00151	0.00154	0.00129	0.0013	0.01591
Denitrobaculum	0.00048	0.00053	0.00057	0.00033	0.00082	0.00063	0.00066	0.00059	0.00086	0.00071	0.00062	0.00056	0.00736
Dongia	0.00048	0.00051	0.00053	0.001	0.00067	0.00058	0.00057	0.00047	0.00055	0.00054	0.0006	0.00066	0.00716
Elstera	0.00099	0.00076	0.00092	0.00115	0.00104	0.00102	0.00096	0.00072	0.00127	0.00092	0.00088	0.00096	0.01159
Ferrovibrio	0.00047	0.00056	0.00045	0.00037	0.00048	0.00054	0.0005	0.00047	0.00045	0.00049	0.00042	0.00057	0.00577
Ferruginivarius	0.00045	0.00042	0.00047	0.00041	0.00044	0.00047	0.0005	0.00037	0.00051	0.00045	0.00041	0.00048	0.00538
Haematospirillum	0.00013	7e-05	9e-05	0.00024	9e-05	9e-05	0.00013	0.0001	0.00022	0.00015	0.00011	0.00012	0.00154
Hwanghaeella	0.00063	0.0004	0.00056	0.00065	0.00058	0.0006	0.00061	0.00049	0.00062	0.00063	0.00064	0.00087	0.00728
Hypericibacter	0.001	0.00079	0.00079	0.00091	0.00097	0.00099	0.00092	0.00092	0.00088	0.00098	0.00095	0.0008	0.0109
Inquilinus	0.01564	0.00459	0.00375	0.0066	0.00406	0.00526	0.00288	0.00374	0.0027	0.0031	0.00261	0.00285	0.05778
Insolitispirillum	0.00054	0.00034	0.00045	0.00035	0.00091	0.00069	0.00057	0.0005	0.00072	0.00071	0.00056	0.00056	0.0069
Magnetospirillum	0.01059	0.01074	0.01028	0.01131	0.01083	0.01118	0.01206	0.01272	0.01337	0.01189	0.01156	0.01276	0.13929
Marivibrio	0.00038	0.00038	0.00044	0.00041	0.00052	0.0004	0.00054	0.00063	0.00055	0.00048	0.00063	0.00064	0.006
NA	0.00735	0.00638	0.00753	0.00873	0.00786	0.0082	0.00822	0.00758	0.00765	0.00843	0.00802	0.00859	0.09454
Novispirillum	0.00085	0.00085	0.00085	0.00102	0.00098	0.00114	0.00112	0.00092	0.00101	0.0012	0.00107	0.00094	0.01195
Pacificispira	0.0003	0.00032	0.00038	0.0003	0.00037	0.00036	0.00035	0.00039	0.00042	0.00031	0.00038	0.00052	0.0044
Pararhodospirillum	0.00398	0.00354	0.00423	0.00497	0.0047	0.00452	0.00525	0.00463	0.00466	0.00457	0.00436	0.00478	0.05419
Phaeovibrio	0.0008	0.00048	0.00059	0.00083	0.00071	0.00072	0.00071	0.00098	0.00092	0.00073	0.00075	0.00073	0.00895
Rhodospira	0.00033	0.00039	0.00042	0.00054	0.00041	0.0004	0.00055	0.00052	0.00036	0.00047	0.00052	0.00054	0.00545
Rhodospirillum	0.00157	0.00121	0.00156	0.00163	0.00136	0.00149	0.00142	0.00136	0.00183	0.00157	0.00137	0.00158	0.01795
Roseospira	0.00163	0.00184	0.00152	0.00191	0.00158	0.00178	0.00161	0.00149	0.00165	0.00169	0.00152	0.00168	0.0199
Roseospirillum	0.00063	0.00036	0.00039	0.00054	0.00054	0.00052	0.00048	0.00045	0.00055	0.00059	0.00049	0.0006	0.00614
Telmatospirillum	0.00163	0.0012	0.00132	0.00165	0.00159	0.00145	0.00176	0.0014	0.00205	0.00155	0.00133	0.00168	0.01861
Stellaceae	0.00138	0.00381	0.00116	0.00191	0.00147	0.00144	0.00155	0.00131	0.00143	0.00166	0.00141	0.00165	0.02018
Stella	0.00138	0.00381	0.00116	0.00191	0.00147	0.00144	0.00155	0.00131	0.00143	0.00166	0.00141	0.00165	0.02018
Terasakiellaceae	0.00259	0.00196	0.00259	0.00276	0.00271	0.00283	0.00282	0.00265	0.00312	0.00281	0.00287	0.00307	0.03278
Terasakiella	0.00259	0.00196	0.00259	0.00276	0.00271	0.00283	0.00282	0.00265	0.00312	0.00281	0.00287	0.00307	0.03278
Thalassobaculaceae	0.0025	0.00226	0.00292	0.00273	0.00289	0.00289	0.00327	0.00279	0.00263	0.00298	0.00319	0.003	0.03405
Nisaea	0.0009	0.00074	0.00086	0.00056	0.00104	0.00095	0.00116	0.00086	0.00078	0.0009	0.00111	0.00094	0.0108
Oceanibaculum	0.00089	0.00086	0.0011	0.00145	0.00105	0.00109	0.00129	0.00112	0.00109	0.0011	0.00114	0.00115	0.01333
Thalassobaculum	0.00071	0.00066	0.00096	0.00072	0.0008	0.00085	0.00082	0.00081	0.00076	0.00098	0.00094	0.00091	0.00992
Thalassospiraceae	0.00546	0.00451	0.00534	0.00557	0.00603	0.00597	0.00609	0.00525	0.00579	0.00553	0.00599	0.00648	0.06801
Magnetospira	0.00146	0.00098	0.00129	0.00169	0.00159	0.00145	0.00146	0.00116	0.00152	0.00125	0.00134	0.00182	0.01701
Magnetovibrio	0.00057	0.00026	0.00049	0.00024	0.00053	0.00071	0.00063	0.00043	0.00037	0.00038	0.00057	0.00067	0.00585
NA	8e-05	4e-05	5e-05	0.00013	9e-05	4e-05	2e-05	5e-05	3e-05	4e-05	4e-05	1e-05	0.00062
Thalassospira	0.00293	0.00287	0.00315	0.00297	0.00349	0.00343	0.00359	0.00319	0.00352	0.00341	0.00367	0.00356	0.03978
Varunaivibrio	0.00042	0.00036	0.00036	0.00054	0.00033	0.00034	0.00039	0.00042	0.00035	0.00045	0.00037	0.00042	0.00475
Zavarziniaceae	0.00111	0.00104	0.00098	0.00085	0.00122	0.00093	0.00111	0.00093	0.00105	0.00088	0.00117	0.001	0.01227
Zavarzinia	0.00111	0.00104	0.00098	0.00085	0.00122	0.00093	0.00111	0.00093	0.00105	0.00088	0.00117	0.001	0.01227
Rhodothalassiales	0.00082	0.00075	0.00078	0.00079	0.00096	0.00093	0.00108	0.001	0.00122	0.00102	0.00088	0.00089	0.01112
Rhodothalassiaceae	0.00082	0.00075	0.00078	0.00079	0.00096	0.00093	0.00108	0.001	0.00122	0.00102	0.00088	0.00089	0.01112
NA	0.00036	0.00028	0.00032	0.00033	0.00036	0.00033	0.0004	0.00035	0.00044	0.00034	0.00037	0.00032	0.0042
Rhodothalassium	0.00046	0.00047	0.00046	0.00046	0.0006	0.0006	0.00068	0.00065	0.00078	0.00068	0.00051	0.00057	0.00692
Rickettsiales	0.03497	0.05239	0.04403	0.03416	0.03492	0.03764	0.03434	0.03089	0.04291	0.06023	0.03746	0.03626	0.4802
Anaplasmataceae	0.01311	0.03544	0.02063	0.0145	0.01238	0.01439	0.0119	0.01194	0.0214	0.03682	0.01602	0.0127	0.22123
Anaplasma	0.00832	0.0303	0.01473	0.00971	0.00659	0.00787	0.00562	0.0059	0.01577	0.03024	0.00984	0.00626	0.15115
Candidatus	0.00077	0.00135	0.00122	0.00091	0.00126	0.00141	0.00139	0.00126	0.00106	0.00136	0.00125	0.00149	0.01473
Ehrlichia	0.00079	0.0007	0.00085	0.00078	0.00077	0.00095	0.00091	0.00098	0.00088	0.00106	0.00091	0.00094	0.01052
NA	0.0002	0.00028	0.00032	0.00015	0.00033	0.00035	0.00032	0.0002	0.00024	0.00024	0.00019	0.00032	0.00314
Neorickettsia	0.00033	0.0003	0.00047	0.00041	0.00047	0.00043	0.00051	0.00041	0.00052	0.0006	0.00051	0.00065	0.00561
Wolbachia	0.0027	0.00251	0.00304	0.00254	0.00296	0.00338	0.00315	0.00319	0.00293	0.00332	0.00332	0.00304	0.03608
Candidatus	0.00231	0.002	0.00243	0.00209	0.0025	0.00288	0.00293	0.00257	0.00258	0.00299	0.00254	0.00289	0.03071
Deianiraeaceae	0.00047	0.00045	0.00058	0.00048	0.00064	0.00065	0.00069	0.00062	0.00058	0.00064	0.00048	0.00056	0.00684
Midichloriaceae	0.00184	0.00155	0.00185	0.00161	0.00186	0.00223	0.00224	0.00195	0.002	0.00235	0.00206	0.00233	0.02387
NA	0.00499	0.00419	0.00598	0.00439	0.00547	0.00545	0.00544	0.00473	0.00532	0.00557	0.0052	0.00537	0.0621
Candidatus	0.00019	0.00017	0.00034	9e-05	0.00019	0.00026	0.0003	0.00018	0.00031	0.00033	0.00024	0.00018	0.00278
NA	0.0048	0.00402	0.00564	0.0043	0.00528	0.00519	0.00514	0.00455	0.00501	0.00524	0.00496	0.00519	0.05932
Rickettsiaceae	0.01456	0.01076	0.01499	0.01318	0.01457	0.01492	0.01407	0.01165	0.01361	0.01485	0.0137	0.0153	0.16616
Candidatus	0.00088	0.00093	0.00107	0.001	0.0013	0.00123	0.00134	0.00112	0.0013	0.0012	0.00123	0.00111	0.01371
NA	0.0012	0.00069	0.00122	0.00091	0.00118	0.00113	0.00117	0.00067	0.001	0.00148	0.00119	0.00151	0.01335
Orientia	0.00148	0.00172	0.00149	0.00148	0.00133	0.00107	0.00132	0.00108	0.00116	0.00167	0.00124	0.00158	0.01662
Rickettsia	0.011	0.00742	0.01121	0.00979	0.01076	0.01149	0.01024	0.00878	0.01015	0.0105	0.01004	0.0111	0.12248
Sneathiellales	0.00436	0.00419	0.00445	0.0038	0.00473	0.00475	0.00472	0.00423	0.00462	0.00488	0.00462	0.0052	0.05455
Sneathiellaceae	0.00436	0.00419	0.00445	0.0038	0.00473	0.00475	0.00472	0.00423	0.00462	0.00488	0.00462	0.0052	0.05455
Oceanibacterium	0.00032	0.00054	0.00044	0.00046	0.00055	0.00057	0.00055	0.00058	0.00048	0.00052	0.00044	0.00049	0.00594
Sneathiella	0.00404	0.00365	0.00401	0.00334	0.00418	0.00418	0.00417	0.00365	0.00414	0.00436	0.00418	0.00471	0.04861
Sphingomonadales	0.1324	0.13563	0.13664	0.1546	0.14537	0.14885	0.1467	0.15093	0.15921	0.15063	0.14737	0.15028	1.75861
Erythrobacteraceae	0.02584	0.02578	0.02726	0.02882	0.02787	0.02966	0.02922	0.03119	0.02899	0.03008	0.02912	0.02879	0.34262
Actirhodobacter	8e-05	0.00014	0.00015	0.00011	0.00017	0.00015	0.00015	0.00013	0.00016	0.00017	0.0001	0.00014	0.00165
Allopontixanthobacter	0.00019	0.00027	0.00027	0.00026	0.00016	0.00035	0.00035	0.00033	0.00022	0.00029	0.00034	0.00028	0.00331
Alteraurantiacibacter	0.0008	0.00079	0.00066	0.00072	0.00076	0.00083	0.00059	0.00072	0.00098	0.00066	0.00073	0.00065	0.00889
Altererythrobacter	0.00273	0.00257	0.00295	0.00341	0.003	0.00314	0.0031	0.0037	0.00287	0.00324	0.00344	0.00288	0.03703
Altericroceibacterium	0.00089	0.0011	0.00107	0.00145	0.00096	0.00122	0.00106	0.00099	0.00106	0.0012	0.00095	0.00116	0.01311
Alteripontixanthobact	0.00034	0.00025	0.00023	0.00017	0.00026	0.00027	0.00029	0.00024	0.00042	0.00025	0.0002	0.00019	0.00311
Alteriqipengyuania	0.0004	0.00026	0.00039	0.00022	0.00028	0.00042	0.00031	0.00036	0.00049	0.00052	0.00039	0.00042	0.00446
Aurantiacibacter	0.00188	0.00182	0.00214	0.00198	0.00211	0.00224	0.00233	0.0021	0.00256	0.00205	0.00202	0.00207	0.0253
Croceibacterium	0.00136	0.00124	0.00138	0.00156	0.00158	0.00148	0.00154	0.00206	0.00117	0.00157	0.00139	0.00135	0.01768
Croceicoccus	0.00217	0.00188	0.00182	0.00237	0.00243	0.00246	0.00188	0.00207	0.00236	0.00255	0.00221	0.00202	0.02622
Erythrobacter	0.00659	0.00711	0.00745	0.00753	0.00685	0.00774	0.00827	0.009	0.0078	0.00819	0.00784	0.00823	0.0926
NA	0.00011	0.00011	0.00014	0.00011	0.00012	6e-05	0.00013	0.0001	9e-05	7e-05	0.00013	0.0001	0.00127
Parapontixanthobacter	0.00025	0.00023	0.00022	0.0002	0.00029	0.00026	0.00025	0.00025	0.0003	0.00025	0.00027	0.00028	0.00305
Paraurantiacibacter	0.00015	0.00013	0.00017	0.0002	0.00018	0.00023	0.00015	0.00025	0.00015	0.0002	0.00024	0.00023	0.00228
Parerythrobacter	0.00022	0.00024	0.00026	7e-05	0.00025	0.00021	0.00016	0.00017	0.00013	0.00026	0.00019	0.00018	0.00234
Pelagerythrobacter	0.00067	0.00054	0.00066	0.00054	0.0005	0.00055	0.00054	0.00049	0.00049	0.00066	0.00064	0.00061	0.00689
Pontixanthobacter	0.00079	0.00076	0.00088	0.00069	0.0008	0.00094	0.00099	0.00114	0.00081	0.00085	0.00106	0.00104	0.01075
Porphyrobacter	0.00112	0.00102	0.00119	0.00176	0.00133	0.00114	0.00125	0.00117	0.00129	0.00125	0.00124	0.00127	0.01503
Pseudopontixanthobact	7e-05	4e-05	0.00014	2e-05	9e-05	8e-05	7e-05	9e-05	8e-05	0.0001	8e-05	0.00013	0.00099
Qipengyuania	0.00364	0.00416	0.00392	0.00417	0.00444	0.00447	0.00443	0.00421	0.00419	0.00411	0.00417	0.00401	0.04992
Tsuneonella	0.00139	0.00112	0.00117	0.00128	0.00131	0.00142	0.00138	0.00162	0.00137	0.00164	0.00149	0.00155	0.01674
NA	0.00318	0.00287	0.00327	0.00356	0.00319	0.0031	0.00305	0.0028	0.00338	0.00317	0.00286	0.0031	0.03753
NA	0.00318	0.00287	0.00327	0.00356	0.00319	0.0031	0.00305	0.0028	0.00338	0.00317	0.00286	0.0031	0.03753
Sphingomonadaceae	0.09345	0.09499	0.09704	0.11113	0.10446	0.10601	0.10392	0.10685	0.11554	0.10728	0.10435	0.10671	1.25173
Allosphingosinicella	0.00032	0.00044	0.00038	0.00039	0.00049	0.00036	0.00046	0.00049	0.00042	0.00041	0.00043	0.00041	0.005
Aquisediminimonas	0.00036	0.00047	0.00048	0.00063	0.00055	0.00046	0.00074	0.00062	0.0004	0.00058	0.00061	0.0005	0.0064
Blastomonas	0.00047	0.00041	0.00054	0.00052	0.00066	0.00063	0.00051	0.00062	0.00069	0.0006	0.00062	0.00058	0.00685
Chakrabartia	0.00021	0.00021	0.00015	0.00011	0.00014	0.00016	0.00014	0.00031	0.00019	0.00025	0.00019	0.00023	0.00229
Citromicrobium	0.00035	0.00026	0.00025	0.00043	0.0003	0.00031	0.00027	0.00033	0.00038	0.00035	0.00021	0.00025	0.00369
Hankyongella	0.00012	0.0001	0.0001	9e-05	0.0001	0.00012	0.00017	0.00013	9e-05	0.00015	0.0001	0.00011	0.00138
Hephaestia	0.00056	0.00056	0.0005	0.00043	0.0007	0.00062	0.00064	0.00047	0.00056	0.00064	0.00055	0.00073	0.00696
NA	0.00091	0.00138	0.00098	0.00135	0.00113	0.00115	0.00105	0.00117	0.0012	0.00094	0.00099	0.00108	0.01333
Novosphingobium	0.01679	0.01658	0.01678	0.01739	0.01841	0.01818	0.01775	0.01739	0.01848	0.01878	0.01761	0.01951	0.21365
Novosphingopyxis	0.00018	0.00022	0.00022	0.00043	0.00023	0.00021	0.00019	0.00014	0.00012	0.00017	0.00019	0.00026	0.00256
Parasphingopyxis	0.00089	0.00082	0.00102	0.00132	0.00109	0.00104	0.00086	0.00101	0.00113	0.00118	0.00108	0.00115	0.01259
Parasphingorhabdus	0.0007	0.00058	0.00084	0.00074	0.00087	0.00078	0.00079	0.00061	0.00107	0.00074	0.00068	0.00084	0.00924
Rhizorhabdus	0.0008	0.00066	0.00069	0.00065	0.00086	0.00071	0.00079	0.00074	0.0008	0.0008	0.00071	0.00071	0.00892
Rhizorhapis	0.00011	0.00015	0.00017	0.0002	0.00034	0.00018	0.0002	9e-05	0.00014	0.00012	0.00016	0.00019	0.00205
Sphingobium	0.01081	0.01109	0.01068	0.01053	0.01183	0.01152	0.01127	0.01196	0.01115	0.01205	0.01107	0.01097	0.13493
Sphingomicrobium	0.00152	0.00138	0.00147	0.00193	0.00133	0.00146	0.0016	0.00133	0.00137	0.00142	0.00163	0.00124	0.01768
Sphingomonas	0.04902	0.05056	0.05248	0.06197	0.05492	0.05796	0.05635	0.05694	0.06633	0.05696	0.05682	0.0578	0.67811
Sphingopyxis	0.00559	0.00523	0.00559	0.00738	0.00648	0.00583	0.00569	0.00638	0.00664	0.00636	0.0064	0.0058	0.07337
Sphingorhabdus	0.0017	0.00196	0.00176	0.00234	0.00201	0.00189	0.00225	0.00423	0.00216	0.00239	0.00205	0.00223	0.02697
Sphingosinithalassoba	0.00079	0.0008	0.00081	0.00093	0.00087	0.00103	0.00096	0.0006	0.00094	0.00103	0.00107	0.00088	0.01071
Stakelama	0.00077	0.00079	0.0009	0.00083	0.0007	0.00099	0.00091	0.0009	0.00099	0.00104	0.00102	0.00095	0.01079
Tardibacter	0.00048	0.00034	0.00025	0.00054	0.00045	0.00042	0.00033	0.00039	0.00029	0.00032	0.00016	0.00029	0.00426
Sphingosinicellaceae	0.00891	0.01093	0.00805	0.01018	0.00867	0.00893	0.00943	0.009	0.01016	0.00874	0.00967	0.0104	0.11307
Glacieibacterium	0.00036	0.00021	0.0003	0.00035	0.00038	0.00043	0.00034	0.00029	0.00038	0.00052	0.00037	0.00035	0.00428
NA	0.00033	0.00024	0.0003	0.00035	0.00036	0.00037	0.00034	0.00039	0.00022	0.00046	0.00033	0.00026	0.00395
Pacificimonas	0.00071	0.00114	0.00079	0.00076	0.00076	0.00094	0.00076	0.00084	0.00079	0.00082	0.00083	0.00097	0.01011
Pedomonas	0.0005	0.00067	0.0005	0.00054	0.00053	0.00047	0.00049	0.00047	0.00064	0.00052	0.00039	0.00052	0.00624
Polymorphobacter	0.0023	0.00179	0.00183	0.00169	0.00211	0.0019	0.00221	0.00199	0.00242	0.00178	0.00223	0.00288	0.02513
Sandaracinobacter	0.00027	0.00015	0.0002	0.00043	0.00023	0.00022	0.00026	0.00026	0.00017	0.0002	0.00024	0.00029	0.00292
Sandaracinobacteroide	0.00095	0.0012	0.00111	0.00135	0.00102	0.00113	0.00134	0.00109	0.00181	0.00103	0.00152	0.00156	0.01511
Sandarakinorhabdus	0.00074	0.00047	0.00062	0.0008	0.00076	0.00069	0.00069	0.00072	0.00063	0.00064	0.00063	0.00073	0.00812
Sphingosinicella	0.00237	0.00485	0.00207	0.00354	0.00231	0.00249	0.00272	0.00272	0.00272	0.0024	0.00273	0.00252	0.03344
Thermaurantiacus	0.00038	0.00021	0.00033	0.00037	0.00021	0.00029	0.00028	0.00023	0.00038	0.00037	0.0004	0.00032	0.00377
Zymomonadaceae	0.00102	0.00106	0.00102	0.00091	0.00118	0.00115	0.00108	0.00109	0.00114	0.00136	0.00137	0.00128	0.01366
Zymomonas	0.00102	0.00106	0.00102	0.00091	0.00118	0.00115	0.00108	0.00109	0.00114	0.00136	0.00137	0.00128	0.01366
Amesbacteria	0.00061	0.00061	0.00071	0.00063	0.00067	0.0007	0.00063	0.00054	0.00037	0.00059	0.0006	0.00056	0.00722
NA	0.00061	0.00061	0.00071	0.00063	0.00067	0.0007	0.00063	0.00054	0.00037	0.00059	0.0006	0.00056	0.00722
NA	0.00061	0.00061	0.00071	0.00063	0.00067	0.0007	0.00063	0.00054	0.00037	0.00059	0.0006	0.00056	0.00722
NA	0.00061	0.00061	0.00071	0.00063	0.00067	0.0007	0.00063	0.00054	0.00037	0.00059	0.0006	0.00056	0.00722
Aminicenantes	0.02354	0.02413	0.02516	0.02846	0.02609	0.02746	0.02834	0.02775	0.02641	0.02789	0.02786	0.02903	0.32212
NA	0.02354	0.02413	0.02516	0.02846	0.02609	0.02746	0.02834	0.02775	0.02641	0.02789	0.02786	0.02903	0.32212
NA	0.02354	0.02413	0.02516	0.02846	0.02609	0.02746	0.02834	0.02775	0.02641	0.02789	0.02786	0.02903	0.32212
NA	0.02354	0.02413	0.02516	0.02846	0.02609	0.02746	0.02834	0.02775	0.02641	0.02789	0.02786	0.02903	0.32212
Anaerolineae	0.11706	0.10926	0.12435	0.12718	0.13036	0.13413	0.13175	0.12623	0.13272	0.13335	0.13285	0.13472	1.53396
Aggregatilineales	0.00141	0.0012	0.00161	0.00124	0.0015	0.0018	0.00153	0.00152	0.00158	0.00172	0.00172	0.00193	0.01876
Aggregatilineaceae	0.00141	0.0012	0.00161	0.00124	0.0015	0.0018	0.00153	0.00152	0.00158	0.00172	0.00172	0.00193	0.01876
Aggregatilinea	0.00141	0.0012	0.00161	0.00124	0.0015	0.0018	0.00153	0.00152	0.00158	0.00172	0.00172	0.00193	0.01876
Anaerolineales	0.09369	0.08599	0.09898	0.10288	0.10307	0.10605	0.10481	0.10018	0.10558	0.10472	0.10537	0.10615	1.21747
Anaerolineaceae	0.0802	0.07087	0.08377	0.08607	0.08698	0.08978	0.08726	0.08198	0.08788	0.08785	0.08819	0.08845	1.01928
Anaerolinea	0.00613	0.00591	0.00663	0.00693	0.00684	0.00767	0.0073	0.0071	0.00682	0.00781	0.00727	0.00703	0.08344
Bellilinea	0.00148	0.00152	0.00194	0.00208	0.00189	0.00199	0.00176	0.00211	0.00166	0.00189	0.00162	0.00171	0.02165
Brevefilum	0.00061	0.00057	0.00075	0.00065	0.00062	0.00067	0.00076	0.00058	0.00076	0.00073	0.00071	0.00084	0.00825
Candidatus	0.00013	8e-05	0.00012	0	0.00017	0.00014	0.00028	8e-05	0.00027	0.00017	0.00019	0.0002	0.00183
Flexilinea	0.00763	0.00681	0.00774	0.00851	0.00816	0.00899	0.00864	0.00778	0.00961	0.00834	0.00861	0.00854	0.09936
Leptolinea	0.00303	0.00277	0.00312	0.00265	0.00292	0.00303	0.00317	0.00342	0.00295	0.00347	0.00324	0.00322	0.03699
Levilinea	0.001	0.00111	0.00099	0.00128	0.00119	0.00104	0.00111	0.00098	0.00105	0.00094	0.0011	0.00131	0.0131
Longilinea	0.00211	0.00152	0.00201	0.00174	0.00238	0.00219	0.00218	0.00193	0.00255	0.00225	0.00227	0.00255	0.02568
NA	0.05148	0.04443	0.0539	0.05578	0.05595	0.05709	0.05474	0.05123	0.05557	0.05499	0.05629	0.05599	0.64744
Ornatilinea	0.00174	0.00161	0.00165	0.00187	0.00192	0.00189	0.00206	0.00184	0.0017	0.00181	0.00181	0.00207	0.02197
Pelolinea	0.00408	0.00387	0.0042	0.00373	0.00402	0.00414	0.00433	0.0038	0.00397	0.0046	0.00412	0.00398	0.04884
Thermanaerothrix	0.00078	0.00067	0.00072	0.00085	0.00092	0.00094	0.00093	0.00113	0.00097	0.00085	0.00096	0.00101	0.01073
NA	0.01349	0.01512	0.01521	0.01681	0.01609	0.01627	0.01755	0.0182	0.0177	0.01687	0.01718	0.0177	0.19819
NA	0.01349	0.01512	0.01521	0.01681	0.01609	0.01627	0.01755	0.0182	0.0177	0.01687	0.01718	0.0177	0.19819
NA	0.02196	0.02207	0.02376	0.02306	0.02579	0.02628	0.02541	0.02453	0.02556	0.02691	0.02576	0.02664	0.29773
NA	0.02196	0.02207	0.02376	0.02306	0.02579	0.02628	0.02541	0.02453	0.02556	0.02691	0.02576	0.02664	0.29773
NA	0.02196	0.02207	0.02376	0.02306	0.02579	0.02628	0.02541	0.02453	0.02556	0.02691	0.02576	0.02664	0.29773
Andersenbacteria	0.00048	0.00069	0.00066	0.00067	0.00073	0.00086	0.00089	0.00085	0.00084	0.0009	0.00089	0.00081	0.00927
NA	0.00048	0.00069	0.00066	0.00067	0.00073	0.00086	0.00089	0.00085	0.00084	0.0009	0.00089	0.00081	0.00927
NA	0.00048	0.00069	0.00066	0.00067	0.00073	0.00086	0.00089	0.00085	0.00084	0.0009	0.00089	0.00081	0.00927
NA	0.00048	0.00069	0.00066	0.00067	0.00073	0.00086	0.00089	0.00085	0.00084	0.0009	0.00089	0.00081	0.00927
Aquificae	0.02481	0.0269	0.0279	0.02849	0.02932	0.02957	0.02975	0.03146	0.0279	0.02972	0.02985	0.03112	0.34679
Aquificales	0.01678	0.01928	0.019	0.01935	0.01987	0.02023	0.02017	0.0221	0.01904	0.02041	0.02047	0.02077	0.23747
Aquificaceae	0.00663	0.0068	0.00717	0.00731	0.00729	0.00751	0.00734	0.00916	0.00774	0.00762	0.00785	0.00784	0.09026
Aquifex	0.0009	0.00078	0.00106	0.00106	0.00106	0.00094	0.001	0.00109	0.00101	0.00101	0.00116	0.00117	0.01224
Hydrogenivirga	0.00138	0.00168	0.00147	0.0013	0.00173	0.00168	0.00173	0.00176	0.00205	0.00186	0.00178	0.00205	0.02047
Hydrogenobacter	0.00121	0.00127	0.00138	0.00145	0.00122	0.00152	0.0014	0.00135	0.00148	0.00147	0.00144	0.0016	0.01679
Hydrogenobaculum	0.00034	0.00024	0.00027	0.00024	0.00034	0.00027	0.00025	0.00024	0.00027	0.00031	0.0003	0.00017	0.00324
NA	0.00074	0.00032	0.00045	0.00072	0.00054	0.0006	0.0005	0.00065	0.00055	0.00046	0.00045	0.00046	0.00644
Thermocrinis	0.00206	0.00251	0.00254	0.00254	0.0024	0.0025	0.00246	0.00407	0.00238	0.00251	0.00272	0.00239	0.03108
Hydrogenothermaceae	0.00839	0.01063	0.00975	0.00913	0.01039	0.01084	0.01067	0.01041	0.00944	0.01065	0.01053	0.01068	0.12151
Hydrogenothermus	0.00127	0.00113	0.0014	0.00119	0.00129	0.00156	0.00139	0.00141	0.0014	0.0014	0.00158	0.00162	0.01664
Persephonella	0.00369	0.00368	0.00424	0.00341	0.00476	0.00461	0.00475	0.00426	0.00388	0.00442	0.00466	0.0045	0.05086
Sulfurihydrogenibium	0.00272	0.0051	0.00332	0.00321	0.00341	0.00381	0.00365	0.00375	0.0033	0.00398	0.00346	0.00369	0.0434
Venenivibrio	0.00071	0.00072	0.00079	0.00132	0.00093	0.00086	0.00088	0.00099	0.00086	0.00085	0.00083	0.00087	0.01061
NA	0.00176	0.00185	0.00208	0.00291	0.00219	0.00188	0.00216	0.00253	0.00186	0.00214	0.00209	0.00225	0.0257
NA	0	0	1e-05	0	0	0	1e-05	1e-05	0	0	0	0	3e-05
Thermosulfidibacter	0.00176	0.00185	0.00207	0.00291	0.00219	0.00188	0.00215	0.00252	0.00186	0.00214	0.00209	0.00225	0.02567
Desulfurobacteriale	0.00803	0.00762	0.0089	0.00914	0.00945	0.00934	0.00958	0.00936	0.00886	0.00931	0.00938	0.01035	0.10932
Desulfurobacteriaceae	0.00803	0.00762	0.0089	0.00914	0.00945	0.00934	0.00958	0.00936	0.00886	0.00931	0.00938	0.01035	0.10932
Balnearium	0.00059	0.00054	0.0005	0.00041	0.00082	0.00068	0.0006	0.00066	0.0008	0.00052	0.00061	0.00077	0.0075
Desulfurobacterium	0.00469	0.00439	0.00518	0.00556	0.00566	0.00539	0.00576	0.00526	0.00493	0.00552	0.00555	0.006	0.06389
Phorcysia	0.00087	0.00067	0.00087	0.00093	0.00076	0.00099	0.00086	0.00092	0.00091	0.00081	0.00094	0.00107	0.0106
Thermovibrio	0.00188	0.00202	0.00235	0.00224	0.00221	0.00228	0.00236	0.00252	0.00222	0.00246	0.00228	0.00251	0.02733
Ardenticatenia	0.00356	0.00387	0.0039	0.00423	0.00375	0.00396	0.00419	0.00383	0.00446	0.00412	0.00408	0.0046	0.04855
Ardenticatenales	0.00126	0.00171	0.00147	0.00145	0.00122	0.00157	0.00157	0.00142	0.00164	0.00135	0.00147	0.00147	0.0176
Ardenticatenaceae	0.00126	0.00171	0.00147	0.00145	0.00122	0.00157	0.00157	0.00142	0.00164	0.00135	0.00147	0.00147	0.0176
Ardenticatena	0.0007	0.00068	0.00077	0.00089	0.00064	0.00095	0.00082	0.00068	0.00083	0.00074	0.0008	0.00085	0.00935
NA	0.00056	0.00103	0.0007	0.00056	0.00058	0.00062	0.00075	0.00074	0.00081	0.00061	0.00067	0.00062	0.00825
NA	0.0023	0.00216	0.00243	0.00278	0.00253	0.00239	0.00262	0.00241	0.00282	0.00277	0.00261	0.00313	0.03095
NA	0.0023	0.00216	0.00243	0.00278	0.00253	0.00239	0.00262	0.00241	0.00282	0.00277	0.00261	0.00313	0.03095
Candidatus	0.00101	0.00099	0.00116	0.00143	0.00142	0.00113	0.00117	0.00105	0.00133	0.0012	0.00136	0.00141	0.01466
NA	0.00129	0.00117	0.00127	0.00135	0.00111	0.00126	0.00145	0.00136	0.00149	0.00157	0.00125	0.00172	0.01629
Armatimonadia	0.00713	0.00816	0.00835	0.00779	0.00843	0.00853	0.00968	0.00978	0.00921	0.00938	0.00939	0.0093	0.10513
Armatimonadales	0.0031	0.00354	0.00374	0.00282	0.0036	0.00349	0.00436	0.00375	0.00408	0.00412	0.00397	0.00418	0.04475
Armatimonadaceae	0.0031	0.00354	0.00374	0.00282	0.0036	0.00349	0.00436	0.00375	0.00408	0.00412	0.00397	0.00418	0.04475
Armatimonas	0.0031	0.00354	0.00374	0.00282	0.0036	0.00349	0.00436	0.00375	0.00408	0.00412	0.00397	0.00418	0.04475
Capsulimonadales	0.00403	0.00462	0.00461	0.00497	0.00483	0.00504	0.00532	0.00603	0.00513	0.00526	0.00542	0.00512	0.06038
Capsulimonadaceae	0.00403	0.00462	0.00461	0.00497	0.00483	0.00504	0.00532	0.00603	0.00513	0.00526	0.00542	0.00512	0.06038
Capsulimonas	0.00403	0.00462	0.00461	0.00497	0.00483	0.00504	0.00532	0.00603	0.00513	0.00526	0.00542	0.00512	0.06038
Atribacteria	0.00105	0.00103	0.00129	0.00122	0.00112	0.00126	0.0014	0.00133	0.00143	0.00169	0.00141	0.00148	0.01571
Atribacterales	0.00105	0.00103	0.00129	0.00122	0.00112	0.00126	0.0014	0.00133	0.00143	0.00169	0.00141	0.00148	0.01571
Atribacteraceae	0.00105	0.00103	0.00129	0.00122	0.00112	0.00126	0.0014	0.00133	0.00143	0.00169	0.00141	0.00148	0.01571
Atribacter	0.00105	0.00103	0.00129	0.00122	0.00112	0.00126	0.0014	0.00133	0.00143	0.00169	0.00141	0.00148	0.01571
Auribacterota	0.00163	0.00158	0.00159	0.00119	0.00174	0.00157	0.00187	0.00134	0.00156	0.00153	0.0018	0.002	0.0194
Candidatus	0.00163	0.00158	0.00159	0.00119	0.00174	0.00157	0.00187	0.00134	0.00156	0.00153	0.0018	0.002	0.0194
Auribacteria	0.00163	0.00158	0.00159	0.00119	0.00174	0.00157	0.00187	0.00134	0.00156	0.00153	0.0018	0.002	0.0194
Candidatus	0.00163	0.00158	0.00159	0.00119	0.00174	0.00157	0.00187	0.00134	0.00156	0.00153	0.0018	0.002	0.0194
Azambacteria	0.0005	0.00077	0.00053	0.00074	0.00067	0.00064	0.00072	0.00046	0.00049	0.00072	0.00062	0.0007	0.00756
NA	0.0005	0.00077	0.00053	0.00074	0.00067	0.00064	0.00072	0.00046	0.00049	0.00072	0.00062	0.0007	0.00756
NA	0.0005	0.00077	0.00053	0.00074	0.00067	0.00064	0.00072	0.00046	0.00049	0.00072	0.00062	0.0007	0.00756
NA	0.0005	0.00077	0.00053	0.00074	0.00067	0.00064	0.00072	0.00046	0.00049	0.00072	0.00062	0.0007	0.00756
Bacilli	3.61825	3.72935	3.86474	3.97323	3.93649	4.10275	4.0542	3.86703	4.01578	4.00404	4.13827	4.06039	47.3645
Bacillales	2.37921	2.40776	2.58788	2.65594	2.648	2.76733	2.76098	2.63789	2.69835	2.72934	2.83429	2.76636	31.8733
Alicyclobacillaceae	0.07008	0.06962	0.07412	0.07703	0.07961	0.08075	0.08254	0.07816	0.08112	0.08189	0.08388	0.0836	0.9424
Alicyclobacillus	0.03913	0.03906	0.0415	0.04219	0.04389	0.0448	0.04614	0.044	0.04495	0.04569	0.04714	0.04652	0.52501
Effusibacillus	0.00626	0.00606	0.00689	0.00758	0.00729	0.00719	0.0072	0.00679	0.00698	0.00782	0.00777	0.0075	0.08533
Ferroacidibacillus	0.00274	0.00281	0.00304	0.00341	0.00316	0.00327	0.0032	0.00318	0.00352	0.00339	0.00341	0.00383	0.03896
Kyrpidia	0.0015	0.00138	0.00152	0.00152	0.00161	0.00165	0.00158	0.00125	0.00154	0.00137	0.0014	0.00162	0.01794
NA	0.00757	0.00721	0.00788	0.00842	0.0085	0.00901	0.00868	0.00842	0.00887	0.00889	0.00928	0.00913	0.10186
Sulfoacidibacillus	0.00277	0.00286	0.00303	0.0031	0.00347	0.00346	0.00339	0.00308	0.00356	0.00333	0.0033	0.00335	0.0387
Tumebacillus	0.01011	0.01024	0.01026	0.01081	0.01169	0.01137	0.01235	0.01144	0.0117	0.0114	0.01158	0.01165	0.1346
Bacillaceae	1.04898	1.01663	1.12163	1.10644	1.14069	1.1792	1.16191	1.09256	1.14908	1.13862	1.17381	1.16999	13.4995
Aeribacillus	0.00048	0.00038	0.00037	0.00046	0.00033	0.00037	0.00043	0.00031	0.00048	0.00041	0.00038	0.00053	0.00493
Aliibacillus	0.00143	0.00137	0.0018	0.00156	0.00183	0.00187	0.00185	0.00161	0.00167	0.00183	0.00217	0.00199	0.02098
Alkalibacillus	0.00428	0.00371	0.00462	0.00389	0.00451	0.00458	0.00484	0.0046	0.00407	0.00476	0.0046	0.00451	0.05297
Alkalicoccus	0.00762	0.0068	0.00835	0.00842	0.00835	0.00906	0.00935	0.00821	0.00864	0.00938	0.00903	0.0089	0.10211
Alkalihalobacillus	0.02156	0.0219	0.02362	0.02199	0.02363	0.02574	0.02464	0.02334	0.02274	0.02629	0.0261	0.0262	0.28775
Alkalihalobacterium	0.00131	0.00144	0.00141	0.00156	0.00136	0.00155	0.00134	0.00169	0.00143	0.00145	0.00146	0.00127	0.01727
Alkalihalophilus	0.00255	0.00224	0.00278	0.00226	0.0024	0.00232	0.00248	0.00209	0.00264	0.00181	0.00229	0.00219	0.02805
Allobacillus	0.00116	0.00085	0.00134	0.00117	0.00106	0.00109	0.00129	0.00111	0.00115	0.00119	0.00124	0.00104	0.01369
Alteribacillus	0.00319	0.00339	0.00386	0.00471	0.00363	0.00402	0.00382	0.00392	0.00377	0.00367	0.00382	0.00406	0.04586
Alteribacter	0.00485	0.00451	0.00535	0.0053	0.00572	0.00615	0.00617	0.00604	0.00557	0.00578	0.00624	0.00595	0.06763
Amphibacillus	0.01041	0.01127	0.01058	0.01188	0.01128	0.01154	0.01121	0.0117	0.01136	0.01141	0.01188	0.01153	0.13605
Anaerobacillus	0.01207	0.01039	0.01148	0.01274	0.01287	0.01244	0.01298	0.01083	0.01276	0.01237	0.01273	0.01286	0.14652
Anoxybacillus	0.0082	0.00825	0.00861	0.00782	0.00884	0.00898	0.00927	0.00821	0.00912	0.00847	0.00915	0.0096	0.10452
Aquibacillus	0.011	0.01039	0.01192	0.01198	0.01266	0.01314	0.01291	0.01197	0.01262	0.01303	0.01317	0.01232	0.14711
Aquisalibacillus	0.00083	0.00097	0.00114	0.00117	0.00115	0.0014	0.00123	0.00106	0.0011	0.00134	0.00118	0.00133	0.0139
Aureibacillus	0.00269	0.00274	0.00307	0.00287	0.00322	0.00329	0.00292	0.00323	0.00299	0.00313	0.00312	0.00314	0.03641
Bacillus	0.29405	0.29462	0.3209	0.30612	0.32638	0.33719	0.33072	0.30711	0.33386	0.32426	0.33481	0.33607	3.84609
Caldalkalibacillus	0.00791	0.00716	0.00859	0.00756	0.00792	0.00834	0.0085	0.00757	0.00836	0.00798	0.00864	0.00822	0.09675
Caldibacillus	0.01067	0.0104	0.01129	0.01185	0.01182	0.0122	0.01147	0.01124	0.01292	0.01175	0.01215	0.01189	0.13965
Calditerricola	0.00218	0.00202	0.00225	0.00219	0.00268	0.0026	0.0027	0.0027	0.0029	0.00277	0.00272	0.00253	0.03024
Calidifontibacillus	0.00448	0.00443	0.00562	0.00443	0.00498	0.00574	0.00579	0.00495	0.0045	0.00557	0.00583	0.00515	0.06147
Cerasibacillus	0.00246	0.00214	0.0026	0.00248	0.00285	0.00294	0.00295	0.00289	0.00281	0.00288	0.00315	0.00317	0.03332
Compostibacillus	0.00169	0.00156	0.00196	0.00182	0.00176	0.00227	0.00197	0.00212	0.00192	0.00227	0.00219	0.00185	0.02338
Cytobacillus	0.0419	0.0235	0.02681	0.02705	0.02484	0.02665	0.02406	0.02532	0.02684	0.02363	0.02399	0.02229	0.31688
Desertibacillus	0.00132	0.00142	0.00162	0.00165	0.00155	0.00182	0.00153	0.0017	0.00211	0.00176	0.00186	0.0021	0.02044
Domibacillus	0.00719	0.00675	0.00759	0.00814	0.00821	0.00816	0.00819	0.00766	0.00848	0.00798	0.00822	0.00861	0.09518
Ectobacillus	0.00533	0.01056	0.0056	0.00853	0.00639	0.00686	0.00637	0.00579	0.00652	0.0059	0.00621	0.00672	0.08078
Edaphobacillus	0.00132	0.00154	0.00159	0.0013	0.00146	0.00199	0.00175	0.00169	0.00137	0.00173	0.00166	0.0017	0.0191
Evansella	0.01109	0.01005	0.01121	0.01118	0.01201	0.01239	0.01239	0.01109	0.01175	0.01233	0.0118	0.01275	0.14004
Falsibacillus	0.00219	0.00209	0.00244	0.00228	0.00258	0.00254	0.00282	0.00275	0.0027	0.0026	0.00263	0.00249	0.03011
Fervidibacillus	0.00384	0.00399	0.0041	0.00502	0.00419	0.00484	0.00438	0.00362	0.00402	0.00425	0.00424	0.00451	0.051
Fictibacillus	0.01235	0.01205	0.01357	0.01511	0.01344	0.0144	0.0141	0.01344	0.0134	0.01472	0.01457	0.01425	0.1654
Filobacillus	0.00118	0.00115	0.00126	0.00109	0.00133	0.00136	0.00155	0.00116	0.00133	0.00146	0.00144	0.00135	0.01566
Fredinandcohnia	0.00403	0.00351	0.00458	0.00519	0.00432	0.00497	0.00484	0.00433	0.00458	0.00437	0.00505	0.00476	0.05453
Geobacillus	0.00514	0.00522	0.00514	0.00543	0.00524	0.00546	0.00564	0.00559	0.0059	0.00534	0.00564	0.00563	0.06537
Gottfriedia	0.00516	0.00519	0.00605	0.00586	0.00653	0.00691	0.0064	0.00597	0.00671	0.0067	0.0069	0.00648	0.07486
Gracilibacillus	0.02562	0.02562	0.02745	0.0284	0.02877	0.0296	0.02893	0.02772	0.02908	0.02872	0.02947	0.02909	0.33847
Halalkalibacillus	0.002	0.00194	0.00219	0.00239	0.00274	0.00264	0.00268	0.00249	0.00264	0.00254	0.00249	0.00254	0.02928
Halalkalibacter	0.00965	0.00968	0.0108	0.01053	0.01036	0.01155	0.0113	0.01175	0.01034	0.0111	0.01104	0.01077	0.12887
Halalkalibacterium	0.00306	0.00298	0.00312	0.00337	0.0035	0.00363	0.00365	0.00337	0.00351	0.00357	0.00347	0.00409	0.04132
Halobacillus	0.02144	0.01887	0.02158	0.02076	0.02244	0.02248	0.02291	0.02134	0.02209	0.02188	0.0224	0.02334	0.26153
Halolactibacillus	0.00417	0.00431	0.00446	0.00462	0.00447	0.00503	0.00498	0.00419	0.00459	0.00481	0.00533	0.00512	0.05608
Heyndrickxia	0.0068	0.0091	0.01005	0.0076	0.00795	0.00998	0.00948	0.00652	0.00925	0.00908	0.01023	0.00934	0.10538
Lederbergia	0.01126	0.00984	0.01138	0.01144	0.01231	0.01227	0.01229	0.01151	0.01289	0.01198	0.01272	0.01227	0.14216
Lentibacillus	0.01164	0.01233	0.01361	0.0127	0.01366	0.01445	0.01472	0.01387	0.01274	0.01437	0.01459	0.01449	0.16317
Litchfieldia	0.00375	0.00318	0.00376	0.00326	0.00358	0.00384	0.00388	0.00359	0.00388	0.00338	0.00385	0.00396	0.04391
Litoribacterium	0.00173	0.00185	0.00198	0.0023	0.00203	0.00186	0.00234	0.00213	0.00187	0.0023	0.00227	0.00235	0.02501
Lottiidibacillus	0.00193	0.00154	0.00166	0.00145	0.00199	0.00193	0.00169	0.00166	0.00184	0.00174	0.00214	0.00196	0.02153
Lysinibacillus	0.03183	0.02967	0.03323	0.03309	0.03373	0.0344	0.03439	0.03285	0.03594	0.03322	0.03398	0.03369	0.40002
Mangrovibacillus	0.00122	0.00141	0.00153	0.00161	0.00115	0.00158	0.00181	0.00161	0.00131	0.00143	0.00159	0.00156	0.01781
Margalitia	0.00177	0.00212	0.00181	0.00104	0.0019	0.00205	0.0018	0.00176	0.00195	0.0018	0.0018	0.00202	0.02182
Marinococcus	0.00178	0.00191	0.0023	0.00211	0.00197	0.00164	0.00189	0.00174	0.00188	0.00179	0.00195	0.00207	0.02303
Massilibacterium	0.00201	0.00189	0.0023	0.00189	0.00257	0.00265	0.00256	0.00225	0.00233	0.00242	0.00273	0.00273	0.02833
Melghiribacillus	0.00188	0.00183	0.00212	0.00213	0.00242	0.00224	0.0022	0.00183	0.00236	0.00229	0.00216	0.00219	0.02565
Mesobacillus	0.01508	0.0151	0.01614	0.01793	0.01756	0.01782	0.01794	0.01693	0.01781	0.01727	0.01765	0.01835	0.20558
Metabacillus	0.01928	0.01779	0.02031	0.01869	0.02004	0.02198	0.02129	0.01999	0.02104	0.02124	0.02161	0.02137	0.24463
Microaerobacter	0.00362	0.00392	0.00406	0.00462	0.00414	0.00369	0.00394	0.00328	0.00376	0.00419	0.00414	0.00404	0.0474
NA	0.0034	0.00311	0.00371	0.00363	0.00415	0.00409	0.00359	0.0034	0.0037	0.00361	0.00373	0.00388	0.044
Natribacillus	0.00086	0.00099	0.00113	0.00102	0.0012	0.00121	0.00145	0.00131	0.00116	0.00139	0.00139	0.00134	0.01445
Natronobacillus	0.00207	0.00216	0.00266	0.00261	0.00245	0.00246	0.00249	0.00312	0.00229	0.0025	0.00268	0.00267	0.03016
Neobacillus	0.03418	0.03295	0.03659	0.03936	0.03891	0.03863	0.03813	0.03547	0.0375	0.03792	0.03842	0.04003	0.44809
Niallia	0.00992	0.01057	0.01122	0.0117	0.01115	0.01112	0.01083	0.01072	0.01111	0.01023	0.01098	0.01068	0.13023
Numidum	0.00279	0.00281	0.003	0.00254	0.00331	0.00312	0.00325	0.00308	0.00327	0.00353	0.00338	0.0034	0.03748
Oceanobacillus	0.03084	0.03112	0.03323	0.03166	0.03363	0.03633	0.03536	0.0337	0.0342	0.03363	0.03553	0.03459	0.40382
Ornithinibacillus	0.00883	0.00841	0.00955	0.00903	0.01023	0.01023	0.00999	0.00972	0.00907	0.01018	0.01009	0.00965	0.11498
Paenalkalicoccus	0.00171	0.00167	0.00192	0.00176	0.00199	0.00238	0.00207	0.00225	0.00211	0.00204	0.00227	0.00173	0.0239
Parageobacillus	0.00333	0.00406	0.00388	0.00367	0.00382	0.00415	0.00442	0.00407	0.00334	0.00402	0.0043	0.0041	0.04716
Paraliobacillus	0.00737	0.00633	0.00751	0.00951	0.00847	0.00856	0.00838	0.00787	0.00807	0.008	0.00833	0.00813	0.09653
Paucisalibacillus	0.00222	0.00291	0.00268	0.003	0.00282	0.00274	0.00286	0.00255	0.0023	0.00241	0.00278	0.0027	0.03197
Pelagirhabdus	0.00147	0.00128	0.00144	0.00111	0.00148	0.00158	0.0015	0.00158	0.00137	0.0015	0.00161	0.00181	0.01773
Peribacillus	0.03201	0.03201	0.0352	0.03548	0.03559	0.03696	0.03544	0.03385	0.0349	0.0342	0.03668	0.03583	0.41815
Piscibacillus	0.00201	0.00178	0.00244	0.00315	0.00245	0.003	0.00266	0.00222	0.00272	0.00274	0.0027	0.00252	0.03039
Pontibacillus	0.00934	0.00855	0.00942	0.01101	0.01114	0.01088	0.00999	0.00948	0.01111	0.01035	0.00961	0.01116	0.12204
Pradoshia	0.00253	0.00249	0.00259	0.00256	0.00283	0.00285	0.00266	0.00284	0.00272	0.00264	0.00277	0.00271	0.03219
Priestia	0.02584	0.02522	0.0277	0.0281	0.02838	0.02837	0.02865	0.02779	0.02717	0.02654	0.02865	0.02794	0.33035
Pseudalkalibacillus	0.00748	0.00724	0.00832	0.00814	0.00908	0.00876	0.00862	0.00803	0.00868	0.00928	0.00878	0.0094	0.10181
Pseudogracilibacillus	0.00302	0.00255	0.00321	0.0023	0.00317	0.00291	0.00311	0.00289	0.00326	0.00279	0.00323	0.00291	0.03535
Pseudoneobacillus	0.00174	0.00169	0.00182	0.00132	0.00172	0.00196	0.0018	0.00161	0.00173	0.00166	0.00177	0.0018	0.02062
Psychrobacillus	0.00913	0.00778	0.00862	0.00827	0.00899	0.00925	0.00901	0.00857	0.00942	0.00911	0.00904	0.009	0.10619
Pueribacillus	0.00224	0.00224	0.00214	0.00189	0.0021	0.0023	0.0023	0.00208	0.0018	0.00246	0.00244	0.00251	0.0265
Radiobacillus	0.00197	0.0019	0.00225	0.00195	0.00207	0.00227	0.00254	0.00208	0.00214	0.00216	0.00243	0.0024	0.02616
Robertmurraya	0.00535	0.00499	0.00617	0.0066	0.00575	0.00587	0.00584	0.00572	0.00649	0.00599	0.00601	0.00621	0.07099
Rossellomorea	0.00917	0.00944	0.01061	0.00929	0.01099	0.01199	0.0123	0.01148	0.01044	0.01199	0.01122	0.01242	0.13134
Rubeoparvulum	0.00409	0.00398	0.00476	0.00432	0.00467	0.00419	0.00442	0.00407	0.00373	0.00425	0.00448	0.00433	0.05129
Saccharococcus	0.00029	0.00028	0.00045	0.00048	0.00044	0.00042	0.00044	0.00043	0.00045	0.00038	0.00043	0.00044	0.00493
Salibacterium	0.00438	0.00442	0.00509	0.00517	0.00512	0.00575	0.00545	0.00491	0.00511	0.00548	0.00524	0.005	0.06112
Salicibibacter	0.00321	0.00269	0.00295	0.00328	0.00335	0.00339	0.003	0.00262	0.0029	0.00288	0.00296	0.00323	0.03646
Salimicrobium	0.00256	0.0024	0.00265	0.00226	0.0028	0.00306	0.00291	0.00282	0.0027	0.00304	0.00298	0.00294	0.03312
Salinibacillus	0.0024	0.00215	0.00229	0.00278	0.00277	0.00267	0.00271	0.00243	0.00252	0.00273	0.00264	0.0024	0.03049
Salipaludibacillus	0.00732	0.00644	0.00774	0.00819	0.00815	0.00874	0.00765	0.0075	0.00848	0.00819	0.00842	0.0089	0.09572
Salirhabdus	0.00394	0.00324	0.0042	0.00467	0.00437	0.00435	0.00436	0.00387	0.00414	0.00413	0.00417	0.00413	0.04957
Salisediminibacterium	0.00356	0.00328	0.00355	0.00313	0.00334	0.00369	0.00359	0.00387	0.00398	0.00383	0.0037	0.00425	0.04377
Saliterribacillus	0.00161	0.00117	0.00145	0.00167	0.00154	0.00167	0.00181	0.00186	0.00147	0.00159	0.00174	0.00179	0.01937
Salsuginibacillus	0.00297	0.0032	0.0036	0.00321	0.00365	0.00373	0.00359	0.00352	0.00352	0.00357	0.00387	0.00356	0.04199
Schinkia	0.00281	0.0029	0.003	0.00271	0.00287	0.0032	0.0035	0.00256	0.0033	0.00297	0.00319	0.00351	0.03652
Sediminibacillus	0.00335	0.00259	0.00335	0.00302	0.00359	0.00348	0.00384	0.00333	0.00345	0.00344	0.00347	0.00354	0.04045
Shouchella	0.0025	0.00243	0.00265	0.00371	0.00288	0.00296	0.0031	0.00278	0.00299	0.00283	0.00286	0.00307	0.03476
Siminovitchia	0.00374	0.00306	0.00342	0.00332	0.00369	0.00369	0.00324	0.00359	0.00351	0.00372	0.00359	0.00315	0.04172
Streptohalobacillus	0.00163	0.00162	0.00167	0.00206	0.00165	0.00173	0.00178	0.00165	0.00177	0.00174	0.00194	0.00185	0.02109
Sutcliffiella	0.01035	0.01173	0.01406	0.01192	0.01153	0.00912	0.01032	0.00804	0.01021	0.00989	0.01115	0.00961	0.12793
Tenuibacillus	0.00087	0.00088	0.00099	0.00098	0.00099	0.00113	0.00086	0.00087	0.00115	0.00111	0.00098	0.00107	0.01188
Tepidibacillus	0.00363	0.00443	0.00434	0.00339	0.00421	0.00422	0.00439	0.00386	0.00449	0.00441	0.00441	0.00468	0.05046
Terribacillus	0.00345	0.00402	0.00414	0.00447	0.00411	0.00445	0.00442	0.00403	0.00363	0.00434	0.00426	0.00422	0.04954
Terrilactibacillus	0.00227	0.00159	0.00209	0.00174	0.00218	0.00233	0.00186	0.00198	0.00211	0.00213	0.00207	0.002	0.02435
Texcoconibacillus	0.00156	0.00134	0.00161	0.00137	0.00147	0.00157	0.00166	0.00131	0.00174	0.00172	0.00157	0.00155	0.01847
Thalassobacillus	0.00745	0.00816	0.00938	0.00797	0.00807	0.00624	0.0075	0.006	0.00752	0.00699	0.0078	0.00647	0.08955
Thermolongibacillus	0.00106	0.00106	0.0011	0.00117	0.0014	0.00137	0.00117	0.00117	0.00113	0.00115	0.00115	0.00109	0.01402
Virgibacillus	0.03662	0.03485	0.04028	0.04173	0.04069	0.04309	0.04267	0.04496	0.04217	0.0406	0.04278	0.0422	0.49264
Vulcanibacillus	0.00235	0.00207	0.00288	0.00232	0.00301	0.00269	0.00311	0.0026	0.00294	0.00314	0.00318	0.00312	0.03341
Weizmannia	0.00756	0.00757	0.00802	0.00875	0.00768	0.00782	0.0078	0.00746	0.00771	0.00781	0.00809	0.00909	0.09536
Bacillales	0.00325	0.00358	0.00382	0.00365	0.00359	0.00459	0.00443	0.0039	0.00398	0.00402	0.00424	0.00413	0.04718
Family	0.00325	0.00358	0.00382	0.00365	0.00359	0.00459	0.00443	0.0039	0.00398	0.00402	0.00424	0.00413	0.04718
Listeriaceae	0.04113	0.04438	0.04387	0.04397	0.04489	0.04739	0.04566	0.04286	0.04861	0.04608	0.04636	0.04626	0.54146
Brochothrix	0.00243	0.00273	0.00282	0.00187	0.00311	0.00292	0.00251	0.00246	0.00281	0.00287	0.00255	0.00287	0.03195
Listeria	0.0385	0.04135	0.04092	0.04171	0.04164	0.04438	0.04303	0.04021	0.04551	0.04305	0.04367	0.0432	0.50717
NA	0.0002	0.0003	0.00013	0.00039	0.00014	9e-05	0.00012	0.00019	0.00029	0.00016	0.00014	0.00019	0.00234
NA	0.02822	0.0307	0.0334	0.03363	0.03216	0.03618	0.03495	0.03218	0.03516	0.03299	0.03527	0.03474	0.39958
Candidatus	0.00213	0.00184	0.00223	0.00219	0.00248	0.00258	0.0026	0.00211	0.0025	0.00262	0.00254	0.00255	0.02837
Exiguobacterium	0.01126	0.01223	0.0126	0.01444	0.012	0.01382	0.01356	0.0119	0.01321	0.01246	0.01337	0.01356	0.15441
Gemella	0.01225	0.01333	0.01535	0.0137	0.01455	0.01631	0.01553	0.01486	0.01614	0.0146	0.01587	0.01516	0.17765
Geomicrobium	0.00223	0.00273	0.0029	0.00306	0.00276	0.00316	0.00297	0.00302	0.00291	0.00303	0.00314	0.00321	0.03512
NA	0.00035	0.00057	0.00032	0.00024	0.00037	0.00031	0.00029	0.00029	0.0004	0.00028	0.00035	0.00026	0.00403
Paenibacillaceae	0.82035	0.80645	0.8795	0.94338	0.92994	0.95664	0.97616	0.9334	0.93709	0.95006	0.97844	0.97709	11.0885
Ammoniphilus	0.00934	0.00893	0.00965	0.00923	0.01103	0.01088	0.01094	0.00919	0.0104	0.01041	0.01124	0.01158	0.12282
Aneurinibacillus	0.01454	0.01512	0.01508	0.01819	0.01653	0.01669	0.01736	0.01573	0.0169	0.01645	0.01677	0.01734	0.1967
Brevibacillus	0.04276	0.04369	0.04749	0.04979	0.0478	0.04882	0.04998	0.04724	0.04875	0.04764	0.04979	0.04873	0.57248
Candidatus	0.00463	0.00668	0.00662	0.00456	0.00585	0.0066	0.00627	0.00574	0.00469	0.00561	0.00588	0.00561	0.06874
Chengkuizengella	0.00235	0.00231	0.00256	0.00358	0.00257	0.00287	0.00281	0.00261	0.00254	0.0026	0.00282	0.00282	0.03244
Cohnella	0.07944	0.07935	0.08503	0.09032	0.09122	0.09366	0.09631	0.0927	0.09029	0.09599	0.0978	0.09556	1.08767
Fontibacillus	0.00346	0.00299	0.00346	0.00432	0.00378	0.00387	0.00368	0.00398	0.00355	0.00339	0.00392	0.00398	0.04438
Gorillibacterium	0.01127	0.01076	0.01193	0.01172	0.01238	0.01273	0.01241	0.0121	0.01204	0.01273	0.01328	0.01306	0.14641
Insulambacter	0.00309	0.00296	0.00392	0.00373	0.0041	0.00448	0.00446	0.00389	0.00357	0.00404	0.0044	0.00409	0.04673
Longirhabdus	0.0029	0.00319	0.00353	0.00443	0.00334	0.0033	0.00351	0.00363	0.00351	0.00332	0.00348	0.00332	0.04146
NA	0.00657	0.00669	0.00759	0.00779	0.00742	0.00773	0.00799	0.0071	0.00864	0.00753	0.00804	0.00842	0.09151
Paenibacillus	0.62246	0.60706	0.66456	0.71615	0.70544	0.72599	0.74074	0.71065	0.71328	0.72102	0.7416	0.74232	8.41127
Saccharibacillus	0.01039	0.01054	0.01074	0.01242	0.01123	0.01155	0.01166	0.01168	0.01144	0.0117	0.01164	0.01236	0.13735
Thermobacillus	0.00432	0.0036	0.00453	0.00454	0.0045	0.00485	0.00522	0.00468	0.0048	0.00488	0.00484	0.00478	0.05554
Xylanibacillus	0.00283	0.00258	0.00281	0.00261	0.00275	0.00262	0.00282	0.00248	0.00269	0.00275	0.00294	0.00312	0.033
Pasteuriaceae	0.00086	0.00068	0.00089	0.0005	0.00085	0.00096	0.00089	0.00086	0.00104	0.00103	0.00106	0.00101	0.01063
Pasteuria	0.00086	0.00068	0.00089	0.0005	0.00085	0.00096	0.00089	0.00086	0.00104	0.00103	0.00106	0.00101	0.01063
Planococcaceae	0.1156	0.1112	0.12618	0.12546	0.12826	0.13284	0.12711	0.12215	0.12768	0.12352	0.12842	0.12624	1.49466
Bhargavaea	0.00411	0.0041	0.00465	0.00413	0.00451	0.00516	0.00503	0.00467	0.00485	0.00441	0.00485	0.00495	0.05542
Caryophanon	0.00428	0.00435	0.00482	0.00504	0.00501	0.00559	0.00549	0.00528	0.00532	0.00493	0.00514	0.00496	0.06021
Chryseomicrobium	0.00117	0.00121	0.00142	0.00161	0.00156	0.00167	0.00155	0.00162	0.00138	0.00153	0.00146	0.00151	0.01769
Filibacter	0.00074	0.0007	0.00077	0.0005	0.00069	0.00102	0.00078	0.00087	0.00071	0.00079	0.00073	0.00085	0.00915
Indiicoccus	0.00114	0.00121	0.00148	0.00141	0.0012	0.00126	0.00126	0.00148	0.00107	0.00115	0.00136	0.00125	0.01527
Jeotgalibacillus	0.01058	0.00919	0.01114	0.01005	0.0116	0.01203	0.01146	0.01051	0.01179	0.01069	0.01115	0.01208	0.13227
Kurthia	0.00986	0.01141	0.01211	0.01107	0.01166	0.01223	0.01233	0.0099	0.01089	0.01146	0.01198	0.0109	0.1358
Metalysinibacillus	0.00096	0.00082	0.00118	0.00089	0.00129	0.0012	0.00128	0.00106	0.00129	0.00126	0.00113	0.00115	0.01351
Metasolibacillus	0.00144	0.0015	0.00143	0.00189	0.00182	0.00185	0.00155	0.00182	0.00165	0.00151	0.00159	0.00162	0.01967
Paenisporosarcina	0.00486	0.00492	0.00518	0.00538	0.00533	0.00561	0.0053	0.00493	0.0054	0.00551	0.00551	0.00549	0.06342
Planococcus	0.01353	0.01317	0.01425	0.01502	0.0149	0.01613	0.01484	0.01458	0.01453	0.01527	0.0154	0.01526	0.17688
Planomicrobium	0.00548	0.0045	0.00545	0.00556	0.00572	0.00607	0.00592	0.00565	0.00561	0.00586	0.00613	0.00568	0.06763
Rummeliibacillus	0.00413	0.00398	0.00409	0.00521	0.00481	0.0044	0.00428	0.00392	0.00468	0.00416	0.00411	0.00449	0.05226
Savagea	0.00164	0.00196	0.00202	0.00213	0.002	0.00219	0.00209	0.00257	0.00224	0.00224	0.00227	0.00231	0.02566
Solibacillus	0.00904	0.00933	0.01146	0.0084	0.00937	0.00746	0.00788	0.00719	0.00943	0.00809	0.00845	0.00763	0.10373
Sporosarcina	0.02652	0.02472	0.02895	0.03077	0.0298	0.03211	0.03025	0.03123	0.0306	0.02895	0.03047	0.03036	0.35473
Tetzosporium	0.0005	0.0003	0.0004	0.00072	0.00056	0.0006	0.00037	0.0005	0.0006	0.00052	0.00046	0.00053	0.00606
Ureibacillus	0.01422	0.01255	0.01388	0.01405	0.01476	0.01472	0.01392	0.01292	0.014	0.01387	0.01439	0.01385	0.16713
Viridibacillus	0.0014	0.00128	0.0015	0.00163	0.00167	0.00154	0.00153	0.00145	0.00164	0.00132	0.00184	0.00137	0.01817
Sporolactobacillaceae	0.04518	0.0453	0.04974	0.05065	0.05021	0.05221	0.05329	0.05115	0.05233	0.0519	0.05268	0.05151	0.60615
Caenibacillus	0.00189	0.00181	0.00202	0.00189	0.00209	0.00205	0.00247	0.00192	0.00213	0.00232	0.00202	0.00189	0.0245
Pullulanibacillus	0.00732	0.00748	0.00812	0.0084	0.0082	0.0092	0.00939	0.00807	0.00966	0.00906	0.00898	0.00866	0.10254
Scopulibacillus	0.00306	0.00294	0.00358	0.00369	0.00327	0.00379	0.00389	0.00334	0.00363	0.00412	0.00368	0.00383	0.04282
Sinobaca	0.00115	0.001	0.00102	0.0013	0.00125	0.001	0.00131	0.00118	0.00128	0.00105	0.00121	0.00134	0.01409
Sporolactobacillus	0.02822	0.02836	0.03102	0.03155	0.03124	0.03169	0.03204	0.0325	0.03189	0.03056	0.03243	0.03171	0.37321
Tuberibacillus	0.00354	0.00371	0.00398	0.00382	0.00416	0.00448	0.00419	0.00414	0.00374	0.00479	0.00436	0.00408	0.04899
Staphylococcaceae	0.15844	0.22943	0.20366	0.22147	0.18656	0.22193	0.21912	0.22662	0.20881	0.24409	0.27382	0.21537	2.60932
Abyssicoccus	0.00152	0.00207	0.00173	0.00143	0.00186	0.00179	0.00174	0.00147	0.00177	0.00201	0.00185	0.00194	0.02118
Aliicoccus	0.00187	0.00196	0.00199	0.00152	0.00202	0.00194	0.00203	0.00173	0.00179	0.00229	0.00223	0.00216	0.02353
Jeotgalicoccus	0.0043	0.00435	0.00514	0.00475	0.00558	0.00597	0.00577	0.00489	0.00536	0.00569	0.00568	0.00557	0.06305
Macrococcus	0.01356	0.01267	0.01414	0.01489	0.01464	0.01454	0.01435	0.01275	0.01658	0.01436	0.01548	0.01545	0.17341
Mammaliicoccus	0.00499	0.00563	0.00538	0.00638	0.00541	0.00591	0.00514	0.00531	0.00578	0.00497	0.00557	0.00583	0.0663
Nosocomiicoccus	0.00126	0.0012	0.00147	0.00135	0.0015	0.00175	0.00168	0.00157	0.00151	0.00173	0.00143	0.00158	0.01803
Salinicoccus	0.00722	0.00729	0.00798	0.00942	0.00821	0.00852	0.00807	0.0085	0.00839	0.00833	0.00828	0.00833	0.09854
Staphylococcus	0.12372	0.19426	0.16583	0.18173	0.14734	0.18151	0.18034	0.1904	0.16763	0.20471	0.2333	0.17451	2.14528
Thermoactinomycetaceae	0.04712	0.04979	0.05107	0.04976	0.05124	0.05464	0.05492	0.05405	0.05345	0.05514	0.05631	0.05642	0.63391
Baia	0.00088	0.00072	0.00093	0.00069	0.00115	0.0011	0.00102	0.00089	0.00083	0.00111	0.00108	0.00099	0.01139
Desmospora	0.00227	0.00175	0.00233	0.00167	0.00221	0.00215	0.00215	0.00227	0.00165	0.00205	0.00228	0.00236	0.02514
Hazenella	0.00141	0.00195	0.0015	0.00156	0.00147	0.00185	0.00174	0.00139	0.00144	0.00184	0.00175	0.00172	0.01962
Kroppenstedtia	0.00295	0.00306	0.00317	0.00367	0.00344	0.00351	0.0036	0.00404	0.00302	0.00322	0.00353	0.00336	0.04057
Laceyella	0.00042	0.00038	0.00035	0.0002	0.00028	0.00047	0.00031	0.00042	0.00052	0.00043	0.00052	0.00048	0.00478
Lihuaxuella	0.00188	0.00147	0.00186	0.00215	0.00211	0.00196	0.00183	0.00171	0.00245	0.00197	0.00208	0.00216	0.02363
Marininema	0.00232	0.00215	0.0023	0.00261	0.00256	0.00279	0.00252	0.0021	0.00212	0.00233	0.00264	0.00243	0.02887
Marinithermofilum	0.00132	0.00156	0.00165	0.00128	0.00146	0.00141	0.00171	0.00166	0.00155	0.00141	0.00195	0.00182	0.01878
Mechercharimyces	0.00116	0.00116	0.00131	0.00119	0.00141	0.00146	0.00151	0.00144	0.00159	0.0015	0.00164	0.00166	0.01703
Melghirimyces	0.0047	0.00489	0.00512	0.00475	0.00537	0.00504	0.00522	0.0053	0.00512	0.00574	0.00579	0.00543	0.06247
Novibacillus	0.00222	0.00251	0.00279	0.00221	0.00244	0.00275	0.00283	0.0027	0.0032	0.00306	0.00313	0.00304	0.03288
Paenactinomyces	0.0016	0.0014	0.00156	0.00163	0.00171	0.00188	0.00161	0.00189	0.00165	0.00182	0.00174	0.0021	0.02059
Paludifilum	0.00153	0.00142	0.00139	0.00158	0.00132	0.00163	0.00168	0.00154	0.00138	0.00146	0.00153	0.00151	0.01797
Planifilum	0.00224	0.00247	0.0025	0.003	0.0025	0.0029	0.00265	0.00294	0.00234	0.00328	0.00284	0.00287	0.03253
Polycladomyces	0.00152	0.00158	0.00167	0.00182	0.00171	0.0019	0.00204	0.00169	0.00177	0.00207	0.00186	0.00177	0.0214
Risungbinella	0.00181	0.0015	0.00189	0.00132	0.00212	0.00189	0.00212	0.00197	0.00178	0.00221	0.00213	0.00236	0.0231
Seinonella	0.00151	0.00276	0.0019	0.00172	0.00175	0.00208	0.00191	0.00246	0.00178	0.00227	0.0021	0.00185	0.02409
Shimazuella	0.0029	0.00322	0.00338	0.00373	0.00306	0.00387	0.00389	0.0037	0.00359	0.00337	0.00389	0.00369	0.04229
Staphylospora	0.00244	0.00236	0.00263	0.00282	0.00231	0.0026	0.0026	0.00311	0.00276	0.0025	0.00254	0.00273	0.0314
Thermoactinomyces	0.00624	0.00761	0.00637	0.00651	0.00604	0.00643	0.00655	0.0063	0.00796	0.00676	0.00661	0.00682	0.0802
Thermoflavimicrobium	0.0038	0.00387	0.00447	0.00365	0.00482	0.00497	0.00543	0.00453	0.00495	0.00474	0.00468	0.00527	0.05518
Lactobacillales	1.22075	1.30429	1.25083	1.31069	1.26067	1.306	1.26644	1.22014	1.29251	1.25159	1.28122	1.26795	15.2331
Aerococcaceae	0.06615	0.07113	0.0725	0.0737	0.07203	0.07654	0.0743	0.06941	0.07518	0.07356	0.0761	0.07504	0.87564
Abiotrophia	0.00065	0.00582	0.00071	0.00198	0.00067	0.00088	0.00089	0.00101	0.00087	0.00071	0.00079	0.00084	0.01582
Aerococcus	0.01436	0.01407	0.0149	0.01646	0.01512	0.01592	0.01563	0.01486	0.01635	0.01504	0.01569	0.01488	0.18328
Dolosicoccus	0.00295	0.00271	0.00363	0.00319	0.00354	0.00367	0.00358	0.00282	0.00338	0.00358	0.00351	0.00387	0.04043
Eremococcus	0.00357	0.00412	0.00404	0.0038	0.00353	0.00407	0.00426	0.00406	0.00412	0.00436	0.00437	0.0045	0.0488
Facklamia	0.01225	0.014	0.01442	0.01418	0.01436	0.01476	0.01435	0.01172	0.01463	0.01438	0.01479	0.01478	0.16862
Falseniella	0.00248	0.00252	0.00267	0.00252	0.00267	0.00302	0.00276	0.00295	0.00368	0.00285	0.00306	0.00301	0.03419
Fundicoccus	0.00572	0.00458	0.00587	0.00534	0.00575	0.00585	0.0057	0.00541	0.00604	0.00538	0.00573	0.00578	0.06715
Globicatella	0.00411	0.00378	0.0042	0.00447	0.00434	0.00423	0.00396	0.00443	0.00415	0.00437	0.0044	0.00423	0.05067
Hutsoniella	0.00219	0.00202	0.00249	0.00248	0.00202	0.00265	0.00247	0.00232	0.00227	0.00228	0.00228	0.0025	0.02797
Ignavigranum	0.00398	0.00392	0.00433	0.00419	0.00406	0.00448	0.00419	0.00377	0.00372	0.00381	0.00434	0.00407	0.04886
NA	0.00769	0.00669	0.0082	0.00829	0.00872	0.00893	0.00892	0.00805	0.00893	0.00843	0.00892	0.00893	0.1007
Ruoffia	0.00192	0.00215	0.00211	0.002	0.00207	0.0025	0.00224	0.0025	0.0017	0.00226	0.0024	0.00242	0.02627
Suicoccus	0.00227	0.00267	0.00253	0.00232	0.00273	0.00298	0.00276	0.00308	0.00291	0.00319	0.00316	0.0028	0.0334
Vaginisenegalia	0.00201	0.00208	0.0024	0.00248	0.00245	0.0026	0.00259	0.00243	0.00243	0.00292	0.00266	0.00243	0.02948
Carnobacteriaceae	0.1316	0.12689	0.13893	0.14622	0.14366	0.14862	0.14461	0.14211	0.14686	0.14324	0.14652	0.14818	1.70744
Alkalibacterium	0.01706	0.01771	0.01801	0.01882	0.01784	0.01851	0.01911	0.01807	0.01805	0.01808	0.0187	0.01922	0.21918
Allofustis	0.00274	0.0026	0.00291	0.00326	0.00275	0.00323	0.00326	0.00311	0.00304	0.00299	0.00337	0.00327	0.03653
Alloiococcus	0.00156	0.0014	0.00165	0.00202	0.00192	0.00192	0.002	0.00185	0.00193	0.00199	0.00203	0.00178	0.02205
Atopobacter	0.00558	0.00569	0.0065	0.00747	0.00628	0.00696	0.00658	0.00632	0.00658	0.00654	0.00663	0.00631	0.07744
Atopococcus	0.00337	0.00284	0.00312	0.00343	0.0035	0.00353	0.00341	0.00316	0.00293	0.00344	0.00321	0.00336	0.0393
Atopostipes	0.00221	0.00198	0.00255	0.00269	0.00256	0.00306	0.00266	0.00238	0.00255	0.00282	0.0026	0.00252	0.03058
Carnobacterium	0.02026	0.01953	0.02124	0.02113	0.02206	0.02285	0.02165	0.02123	0.02312	0.02181	0.02284	0.02268	0.2604
Desemzia	0.00264	0.00323	0.00313	0.00345	0.00327	0.00349	0.00335	0.003	0.0033	0.00327	0.00329	0.00341	0.03883
Dolosigranulum	0.00502	0.00481	0.00517	0.00903	0.00565	0.00608	0.00531	0.00782	0.00619	0.00613	0.00557	0.0059	0.07268
Granulicatella	0.01021	0.00989	0.01065	0.01049	0.01126	0.01128	0.01119	0.01054	0.01132	0.0105	0.01151	0.01217	0.13101
Isobaculum	0.00301	0.00225	0.00252	0.00287	0.00337	0.00296	0.00285	0.00249	0.00335	0.00295	0.00274	0.00326	0.03462
Jeotgalibaca	0.01716	0.0169	0.0191	0.01839	0.0203	0.01971	0.01989	0.01993	0.01947	0.01968	0.02047	0.02026	0.23126
Lacticigenium	0.0022	0.00221	0.00266	0.00287	0.00277	0.00311	0.0029	0.00237	0.00299	0.00288	0.00289	0.00311	0.03296
Marinilactibacillus	0.0086	0.00799	0.0088	0.00849	0.00935	0.0089	0.00903	0.00896	0.00905	0.00828	0.00929	0.00945	0.10619
NA	0.0036	0.00367	0.00348	0.00328	0.00371	0.00366	0.00356	0.00359	0.00356	0.00369	0.00375	0.00373	0.04328
Pisciglobus	0.002	0.00253	0.00233	0.00202	0.0023	0.00241	0.00225	0.00222	0.00217	0.00236	0.00249	0.00234	0.02742
Trichococcus	0.02438	0.02166	0.02511	0.02651	0.02477	0.02696	0.02561	0.02507	0.02726	0.02583	0.02514	0.02541	0.30371
Enterococcaceae	0.30848	0.29225	0.28939	0.30043	0.28613	0.30875	0.29271	0.27756	0.29151	0.28622	0.2926	0.28684	3.51287
Bavariicoccus	0.00199	0.00221	0.00239	0.00191	0.00248	0.00259	0.00265	0.00243	0.00231	0.00244	0.0025	0.00249	0.02839
Catellicoccus	0.0024	0.00246	0.00268	0.00436	0.00331	0.00364	0.0033	0.00258	0.0028	0.00333	0.00367	0.00359	0.03812
Enterococcus	0.24944	0.23532	0.22616	0.23045	0.2218	0.23857	0.22352	0.21286	0.22559	0.22206	0.22491	0.22099	2.73167
Melissococcus	0.00142	0.00152	0.00164	0.00213	0.00173	0.00166	0.00155	0.00159	0.00198	0.0016	0.00178	0.00158	0.02018
Pilibacter	0.0025	0.00266	0.00293	0.00278	0.00292	0.00272	0.00293	0.00313	0.00305	0.00299	0.00292	0.00277	0.0343
Tetragenococcus	0.00712	0.00679	0.00734	0.0076	0.00742	0.00785	0.00739	0.00748	0.00679	0.00744	0.00737	0.00718	0.08777
Vagococcus	0.04361	0.04129	0.04625	0.0512	0.04647	0.05172	0.05137	0.04749	0.04899	0.04636	0.04945	0.04824	0.57244
Lactobacillaceae	0.42517	0.46489	0.44138	0.47649	0.45445	0.45977	0.44913	0.43951	0.46207	0.4401	0.45453	0.45023	5.41772
Acetilactobacillus	1e-05	2e-05	1e-05	4e-05	1e-05	1e-05	1e-05	2e-05	0	1e-05	2e-05	1e-05	0.00017
Agrilactobacillus	0.00752	0.00745	0.00828	0.00921	0.00803	0.00985	0.00888	0.00819	0.00947	0.00886	0.00867	0.00842	0.10283
Amylolactobacillus	1e-05	0	0	0	0	0	0	1e-05	1e-05	0	0	0	3e-05
Apilactobacillus	0.00392	0.00575	0.0041	0.00567	0.00447	0.00497	0.00465	0.00434	0.00466	0.00439	0.00434	0.00441	0.05567
Bombilactobacillus	0.0054	0.00796	0.00615	0.00647	0.00602	0.00647	0.00667	0.00592	0.0062	0.00642	0.00628	0.00637	0.07633
Companilactobacillus	0.01604	0.01778	0.01802	0.02004	0.01924	0.02013	0.01926	0.01866	0.01806	0.01881	0.01909	0.01856	0.22369
Convivina	0.00022	0.00032	0.00037	0.00039	0.00037	0.00047	0.00043	0.00025	0.00045	0.00043	0.00048	0.00046	0.00464
Dellaglioa	0.00058	0.00063	0.00061	0.00111	0.00066	0.00068	0.00064	0.00055	0.00069	0.00062	0.00062	0.00057	0.00796
Fructilactobacillus	0.00375	0.00374	0.00468	0.00378	0.00434	0.00486	0.00493	0.00434	0.00423	0.00458	0.00477	0.00507	0.05307
Fructobacillus	0.00284	0.00257	0.00297	0.00373	0.00311	0.0031	0.00334	0.00272	0.00331	0.003	0.00352	0.00313	0.03734
Furfurilactobacillus	0.00433	0.00338	0.00332	0.00391	0.0039	0.00351	0.00379	0.00342	0.00502	0.00307	0.00382	0.00448	0.04595
Holzapfeliella	0.00101	0.00122	0.00131	0.00098	0.00126	0.00143	0.00129	0.00149	0.00116	0.00136	0.00154	0.00127	0.01532
Lacticaseibacillus	0.03154	0.0338	0.03396	0.03548	0.03468	0.03626	0.03556	0.03787	0.03523	0.03618	0.03623	0.0359	0.42269
Lactiplantibacillus	0.01851	0.01936	0.02099	0.02525	0.01963	0.02171	0.02056	0.01801	0.02135	0.02062	0.0213	0.02197	0.24926
Lactobacillus	0.081	0.09839	0.08445	0.08956	0.09349	0.08773	0.08512	0.08367	0.09119	0.08553	0.08789	0.08655	1.05457
Lapidilactobacillus	0.00766	0.00854	0.00883	0.00977	0.00988	0.00937	0.00912	0.00903	0.00955	0.00951	0.00978	0.01017	0.11121
Latilactobacillus	0.00733	0.00755	0.00832	0.00903	0.00801	0.00873	0.00882	0.00859	0.008	0.00932	0.00932	0.00904	0.10206
Lentilactobacillus	0.02496	0.01345	0.01298	0.015	0.01415	0.0165	0.01319	0.01382	0.01444	0.01424	0.01294	0.01315	0.17882
Leuconostoc	0.01207	0.01352	0.01417	0.01311	0.01301	0.01388	0.01378	0.01314	0.01317	0.01383	0.01427	0.01318	0.16113
Levilactobacillus	0.00806	0.01076	0.00889	0.00901	0.00887	0.0096	0.00988	0.00912	0.00939	0.00993	0.0096	0.00946	0.11257
Ligilactobacillus	0.06398	0.06034	0.06598	0.067	0.06494	0.06339	0.06297	0.06158	0.06787	0.05917	0.06324	0.06319	0.76365
Limosilactobacillus	0.04325	0.06342	0.04462	0.05313	0.0469	0.04374	0.04465	0.04744	0.0498	0.04171	0.0451	0.04424	0.568
Liquorilactobacillus	0.01044	0.01108	0.01194	0.01283	0.01223	0.01301	0.01281	0.01207	0.01272	0.01243	0.01296	0.01305	0.14757
Loigolactobacillus	0.00983	0.00976	0.01023	0.01292	0.01136	0.0105	0.00985	0.0098	0.01007	0.01021	0.0099	0.00998	0.12441
NA	0.00111	0.00113	0.00131	0.00111	0.00133	0.00141	0.00138	0.00167	0.00136	0.00122	0.00143	0.00145	0.01591
Nicoliella	0.0005	0.00055	0.00072	0.00061	0.00061	0.00075	0.00076	0.00058	0.00064	0.00072	0.00068	0.00063	0.00775
Oenococcus	0.00643	0.00605	0.0066	0.00721	0.00676	0.00739	0.00713	0.00622	0.00708	0.00698	0.0071	0.00716	0.08211
Paucilactobacillus	0.00523	0.00524	0.00604	0.00578	0.00569	0.00588	0.00599	0.00582	0.00536	0.0051	0.00559	0.00519	0.06691
Pediococcus	0.00933	0.01167	0.01096	0.01216	0.01084	0.0113	0.01173	0.01076	0.01127	0.01064	0.01134	0.01119	0.13319
Periweissella	0.0031	0.00359	0.00357	0.00284	0.00363	0.00374	0.00411	0.00329	0.00329	0.00361	0.00356	0.00408	0.04241
Schleiferilactobacill	0.00793	0.0084	0.00884	0.00868	0.00841	0.00912	0.00908	0.00816	0.00813	0.00931	0.0088	0.00869	0.10355
Secundilactobacillus	0.01098	0.01047	0.0105	0.01138	0.01078	0.0118	0.01077	0.0111	0.0112	0.01034	0.0112	0.01109	0.13161
Weissella	0.0163	0.017	0.01766	0.0193	0.01784	0.01848	0.01798	0.01786	0.0177	0.01795	0.01915	0.01812	0.21534
NA	0.00032	0.0002	0.00017	0.00039	0.00032	0.00022	0.00023	0.00022	0.00024	0.00024	0.00022	0.00025	0.00302
NA	0.00032	0.0002	0.00017	0.00039	0.00032	0.00022	0.00023	0.00022	0.00024	0.00024	0.00022	0.00025	0.00302
Streptococcaceae	0.28903	0.34893	0.30846	0.31346	0.30408	0.3121	0.30546	0.29133	0.31665	0.30823	0.31125	0.30741	3.71639
Floricoccus	0.00184	0.00184	0.00211	0.00182	0.00232	0.00226	0.00191	0.00162	0.00195	0.00185	0.00209	0.00215	0.02376
Lactococcus	0.03629	0.03951	0.04044	0.03956	0.04063	0.04223	0.0411	0.03841	0.04036	0.03873	0.04063	0.04105	0.47894
Lactovum	0.00115	0.00136	0.00147	0.00237	0.00145	0.00164	0.0017	0.00165	0.0016	0.00143	0.00174	0.00156	0.01912
NA	0.00166	0.00155	0.00129	0.002	0.00148	0.00182	0.00154	0.00157	0.00195	0.00135	0.00159	0.00195	0.01975
Streptococcus	0.24809	0.30467	0.26315	0.26771	0.2582	0.26415	0.25921	0.24808	0.27079	0.26487	0.2652	0.2607	3.17482
NA	0.01829	0.0173	0.02603	0.0066	0.02782	0.02942	0.02678	0.009	0.02492	0.02311	0.02276	0.02608	0.25811
NA	0.01829	0.0173	0.02603	0.0066	0.02782	0.02942	0.02678	0.009	0.02492	0.02311	0.02276	0.02608	0.25811
NA	0.01829	0.0173	0.02603	0.0066	0.02782	0.02942	0.02678	0.009	0.02492	0.02311	0.02276	0.02608	0.25811
Bacteriovoracia	0.00767	0.00796	0.00904	0.00912	0.00869	0.00976	0.00964	0.00967	0.00891	0.0098	0.00982	0.00961	0.10969
Bacteriovoracales	0.00767	0.00796	0.00904	0.00912	0.00869	0.00976	0.00964	0.00967	0.00891	0.0098	0.00982	0.00961	0.10969
Bacteriovoracaceae	0.00346	0.00363	0.00397	0.00454	0.00378	0.00441	0.00429	0.00426	0.00393	0.00413	0.00438	0.00416	0.04894
Bacteriovorax	0.00346	0.00363	0.00397	0.00454	0.00378	0.00441	0.00429	0.00426	0.00393	0.00413	0.00438	0.00416	0.04894
Halobacteriovoraceae	0.00421	0.00433	0.00507	0.00458	0.00491	0.00535	0.00535	0.00541	0.00498	0.00567	0.00544	0.00545	0.06075
Halobacteriovorax	0.00421	0.00433	0.00507	0.00458	0.00491	0.00535	0.00535	0.00541	0.00498	0.00567	0.00544	0.00545	0.06075
Bacteroidia	19.4965	19.5979	18.216	20.7221	19.966	20.8654	19.9227	23.6638	19.5642	21.0425	19.4126	20.5777	243.047
Bacteroidales	18.4196	18.3184	16.9434	19.3707	18.7176	19.4145	18.4476	22.0613	18.3131	19.5584	18.0237	19.1618	226.75
Bacteroidaceae	5.33415	4.82407	4.80322	5.53139	5.4248	5.7173	5.19716	6.28392	5.59845	5.65879	5.11416	5.58947	65.0769
Bacteroides	4.27538	4.10512	4.06672	4.57199	4.46089	4.76741	4.32659	5.29502	4.57978	4.78998	4.3248	4.71429	54.278
Caecibacteroides	0.00623	0.00584	0.00562	0.00703	0.00656	0.00666	0.00616	0.00783	0.00632	0.00687	0.00639	0.00661	0.07812
Mediterranea	0.07579	0.06183	0.06111	0.07408	0.07803	0.07733	0.07337	0.08636	0.0792	0.07571	0.06711	0.07429	0.88421
NA	0.08425	0.05309	0.05475	0.07625	0.07643	0.07303	0.06687	0.07194	0.08191	0.06652	0.06	0.06592	0.83096
Phocaeicola	0.8925	0.59819	0.61502	0.80204	0.80289	0.79287	0.72417	0.82277	0.85124	0.71971	0.65586	0.72836	9.00562
Balneicellaceae	0.01125	0.01522	0.01462	0.01353	0.01399	0.01705	0.01752	0.01866	0.01306	0.01752	0.01648	0.01612	0.18502
Balneicella	0.01125	0.01522	0.01462	0.01353	0.01399	0.01705	0.01752	0.01866	0.01306	0.01752	0.01648	0.01612	0.18502
Barnesiellaceae	0.17734	0.17105	0.17478	0.20048	0.18667	0.20151	0.19517	0.22691	0.19081	0.19456	0.18047	0.19092	2.29067
Barnesiella	0.12572	0.11761	0.1191	0.13663	0.12798	0.13742	0.13249	0.155	0.13107	0.13288	0.12214	0.1286	1.56664
Coprobacter	0.05162	0.05344	0.05568	0.06385	0.05869	0.06409	0.06268	0.07191	0.05974	0.06168	0.05833	0.06232	0.72403
Dysgonomonadaceae	0.37321	0.40186	0.40135	0.44203	0.41483	0.46183	0.4626	0.52001	0.4178	0.47114	0.4305	0.45311	5.25027
Dysgonomonas	0.25868	0.27857	0.27942	0.30911	0.28733	0.32292	0.32394	0.36243	0.29055	0.3281	0.30142	0.31478	3.65725
Fermentimonas	0.00562	0.00606	0.00592	0.0056	0.00644	0.00615	0.0058	0.00722	0.00622	0.00624	0.00603	0.00606	0.07336
NA	0.01876	0.01962	0.01957	0.01926	0.02103	0.02258	0.02264	0.02596	0.0204	0.02389	0.02027	0.02321	0.25719
Petrimonas	0.02482	0.02355	0.02343	0.02905	0.02546	0.02467	0.02373	0.02858	0.02557	0.02498	0.02296	0.02511	0.30191
Proteiniphilum	0.03939	0.04582	0.04445	0.0484	0.04541	0.05138	0.05301	0.05789	0.04639	0.0532	0.04829	0.05202	0.58565
Seramator	0.02594	0.02824	0.02856	0.03061	0.02916	0.03413	0.03348	0.03793	0.02867	0.03473	0.03153	0.03193	0.37491
Lentimicrobiaceae	0.00985	0.01121	0.01156	0.01107	0.0114	0.01351	0.01295	0.0147	0.0119	0.01326	0.01259	0.01246	0.14646
Lentimicrobium	0.00985	0.01121	0.01156	0.01107	0.0114	0.01351	0.01295	0.0147	0.0119	0.01326	0.01259	0.01246	0.14646
Muribaculaceae	0.50013	0.55086	0.51935	0.89242	0.55592	0.5749	0.53194	0.64911	0.56736	0.57272	0.52442	0.54423	6.98336
Candidatus	0.04816	0.07398	0.06324	0.33458	0.05367	0.05475	0.05287	0.07445	0.05446	0.05509	0.05059	0.05553	0.97137
Duncaniella	0.06312	0.06615	0.06261	0.07671	0.06663	0.06888	0.06486	0.07995	0.07047	0.07064	0.0634	0.06843	0.82185
Heminiphilus	0.00076	0.00065	0.00055	0.0008	0.00095	0.0008	0.00077	0.00117	0.00078	0.00073	0.00071	0.00083	0.0095
Lepagella	0.00032	0.00031	0.00032	0.00039	0.0004	0.00039	0.00038	0.00052	0.0003	0.00052	0.00038	0.00031	0.00454
Muribaculum	0.06405	0.06705	0.06536	0.08194	0.07129	0.07483	0.06855	0.08311	0.07304	0.07207	0.06741	0.06938	0.85808
NA	0.23804	0.24916	0.23999	0.30699	0.26777	0.27686	0.25547	0.30369	0.27136	0.2761	0.2524	0.25997	3.1978
Paramuribaculum	0.00071	0.00056	0.00072	0.00091	0.00092	0.00072	0.00068	0.00086	0.00081	0.00049	0.00057	0.00073	0.00868
Sangeribacter	0.00139	0.00111	0.00122	0.00145	0.0013	0.00143	0.00131	0.00166	0.00167	0.00137	0.00117	0.00139	0.01647
Sodaliphilus	0.08358	0.09189	0.08534	0.08865	0.09299	0.09624	0.08705	0.1037	0.09447	0.09571	0.08779	0.08766	1.09507
NA	1.57399	1.7592	1.75296	1.83961	1.76717	1.98965	1.78642	2.17236	1.77315	2.05758	1.83014	2.0494	22.3516
Candidatus	0.04874	0.05556	0.05437	0.05908	0.05586	0.06342	0.06418	0.0707	0.05489	0.0642	0.05939	0.06105	0.71144
NA	1.52525	1.70364	1.69859	1.78053	1.71131	1.92623	1.72224	2.10166	1.71826	1.99338	1.77075	1.98835	21.6402
Odoribacteraceae	0.11913	0.12022	0.11858	0.13356	0.13316	0.14133	0.13542	0.15737	0.12899	0.13907	0.12813	0.13624	1.5912
Butyricimonas	0.04089	0.04177	0.04116	0.04642	0.04563	0.04848	0.04732	0.05257	0.04252	0.04742	0.04387	0.04654	0.54459
Culturomica	0.00198	0.00234	0.00229	0.00224	0.00265	0.00287	0.00209	0.00313	0.00212	0.00262	0.00219	0.00273	0.02925
NA	0.00043	0.00052	0.00029	0.00022	0.00039	0.00036	0.00034	0.00047	0.00045	0.00037	0.00044	0.00038	0.00466
Odoribacter	0.07583	0.07559	0.07484	0.08468	0.08449	0.08962	0.08567	0.1012	0.0839	0.08866	0.08163	0.08659	1.0127
Paludibacteraceae	0.28907	0.47112	0.43871	0.40625	0.38485	0.51474	0.55479	0.56816	0.3739	0.52115	0.49992	0.43885	5.46151
Paludibacter	0.28907	0.47112	0.43871	0.40625	0.38485	0.51474	0.55479	0.56816	0.3739	0.52115	0.49992	0.43885	5.46151
Porphyromonadaceae	0.44203	0.56488	0.54239	0.55018	0.53378	0.62367	0.64352	0.69762	0.52018	0.62728	0.59557	0.5711	6.9122
Gabonia	0.0019	0.00177	0.00156	0.00221	0.00195	0.00192	0.00207	0.00215	0.00231	0.00176	0.00184	0.00205	0.02349
Lascolabacillus	0.00077	0.00069	0.00074	0.00059	0.00085	0.00077	0.00086	0.00123	0.00099	0.00083	0.00081	0.00101	0.01014
Macellibacteroides	0.00847	0.0084	0.00838	0.00953	0.01011	0.01026	0.00979	0.01152	0.00973	0.00977	0.00912	0.01013	0.11521
Massilibacteroides	0.02874	0.03176	0.03054	0.03361	0.03263	0.03624	0.0366	0.03953	0.03347	0.03726	0.03458	0.03534	0.4103
Microbacter	0.0263	0.03679	0.03686	0.03582	0.03386	0.04231	0.04531	0.04734	0.03352	0.04235	0.04043	0.03831	0.4592
NA	0.14227	0.19891	0.18307	0.17598	0.17567	0.2119	0.22173	0.23682	0.16874	0.21122	0.20359	0.1841	2.314
Porphyromonas	0.23184	0.28515	0.27967	0.29081	0.27703	0.31844	0.32522	0.35702	0.26998	0.32221	0.30356	0.29848	3.55941
Sanguibacteroides	0.00174	0.00141	0.00157	0.00163	0.00168	0.00183	0.00194	0.00201	0.00144	0.00188	0.00164	0.00168	0.02045
Prevotellaceae	6.08398	5.62608	4.30298	5.33416	5.33386	4.8316	4.71122	5.91223	4.90656	4.8399	4.5247	4.68475	61.092
Alloprevotella	0.26599	0.26144	0.25856	0.32066	0.32445	0.31697	0.31725	0.42325	0.31862	0.33283	0.32591	0.33723	3.80316
Hallella	0.17406	0.16319	0.14206	0.16772	0.16119	0.15441	0.15313	0.20058	0.15951	0.16349	0.14497	0.15409	1.9384
Hoylesella	0.17427	0.15093	0.14322	0.17107	0.16165	0.15789	0.15679	0.18965	0.15816	0.15955	0.14646	0.14807	1.91771
Marseilla	0.07279	0.05358	0.05454	0.06058	0.0671	0.06419	0.06289	0.07625	0.06997	0.06708	0.05735	0.06397	0.77029
Metaprevotella	0.00046	0.00035	0.00039	0.00048	0.00053	0.0005	0.00049	0.00063	0.00067	0.00052	0.00049	0.00063	0.00614
NA	0.10621	0.09991	0.09849	0.1126	0.11087	0.11192	0.11561	0.13921	0.11058	0.11589	0.10777	0.11293	1.34199
Palleniella	0.15941	0.15146	0.1212	0.14386	0.14409	0.13037	0.129	0.13577	0.12042	0.12142	0.11027	0.10375	1.57102
Paraprevotella	0.06929	0.06433	0.05836	0.07386	0.07284	0.06779	0.07096	0.08784	0.07251	0.07248	0.06513	0.07324	0.84863
Prevotella	4.81901	4.44851	3.20187	3.99845	4.00505	3.55647	3.43543	4.29257	3.62269	3.52497	3.29412	3.40047	45.5996
Prevotellamassilia	0.14431	0.13538	0.13017	0.16718	0.169	0.15726	0.1565	0.21841	0.1588	0.16283	0.1582	0.17141	1.92945
Pseudoprevotella	0.09818	0.097	0.09412	0.1177	0.11709	0.11383	0.11317	0.14807	0.11463	0.11884	0.11403	0.11896	1.36562
Rikenellaceae	2.78308	3.10752	3.15981	3.19402	3.18223	3.50437	3.38708	3.92156	3.02248	3.63746	3.41476	3.65804	39.9724
Acetobacteroides	0.0242	0.02786	0.02848	0.02712	0.02916	0.0326	0.03084	0.03551	0.0297	0.03349	0.02994	0.03125	0.36015
Alistipes	2.55504	2.84501	2.89481	2.9333	2.918	3.21305	3.09622	3.59725	2.76859	3.33098	3.12327	3.35813	36.6336
Gallalistipes	0.0956	0.10844	0.11111	0.10641	0.10954	0.11924	0.11962	0.13272	0.10173	0.12722	0.12234	0.12436	1.37833
Millionella	0.03634	0.04228	0.04198	0.04297	0.04197	0.04641	0.04699	0.05323	0.04368	0.04838	0.04699	0.04782	0.53904
Mucinivorans	0.04576	0.05334	0.05259	0.05313	0.05321	0.05908	0.06034	0.06613	0.04978	0.06194	0.05837	0.06195	0.67562
Rikenella	0.02607	0.03056	0.03076	0.03096	0.03033	0.0339	0.03299	0.03666	0.02891	0.03541	0.03379	0.03441	0.38475
Tidjanibacter	7e-05	3e-05	8e-05	0.00013	2e-05	9e-05	8e-05	6e-05	9e-05	4e-05	6e-05	0.00012	0.00087
Salinivirgaceae	0.01733	0.02173	0.02283	0.0213	0.02083	0.025	0.02501	0.02867	0.02141	0.02585	0.02366	0.02492	0.27854
NA	0.00795	0.01026	0.01068	0.00971	0.0094	0.01179	0.01142	0.01372	0.00966	0.01189	0.01093	0.01119	0.1286
Salinivirga	0.00938	0.01147	0.01215	0.01159	0.01143	0.01321	0.01359	0.01495	0.01175	0.01396	0.01273	0.01373	0.14994
Tannerellaceae	0.65859	0.61549	0.62398	0.74328	0.69809	0.73506	0.72328	0.81958	0.7121	0.71727	0.66554	0.72819	8.44045
Parabacteroides	0.58321	0.53675	0.54391	0.65496	0.61268	0.64038	0.62684	0.71454	0.62704	0.62142	0.57679	0.63703	7.37555
Tannerella	0.07538	0.07874	0.08007	0.08832	0.08541	0.09468	0.09644	0.10504	0.08506	0.09585	0.08875	0.09116	1.0649
Tenuifilaceae	0.03133	0.03916	0.03792	0.03871	0.03769	0.04235	0.04328	0.04715	0.03702	0.04375	0.04222	0.04279	0.48337
Perlabentimonas	0.01507	0.01942	0.01854	0.01958	0.01861	0.0206	0.02091	0.02295	0.01778	0.02149	0.02059	0.02112	0.23666
Tenuifilum	0.01626	0.01974	0.01938	0.01913	0.01908	0.02175	0.02237	0.0242	0.01924	0.02226	0.02163	0.02167	0.24671
Williamwhitmaniaceae	0.0151	0.01874	0.01831	0.01874	0.01829	0.0206	0.02027	0.02326	0.01798	0.02109	0.02045	0.02125	0.23408
Williamwhitmania	0.0151	0.01874	0.01831	0.01874	0.01829	0.0206	0.02027	0.02326	0.01798	0.02109	0.02045	0.02125	0.23408
Marinilabiliales	0.57506	0.67354	0.67128	0.71952	0.66154	0.76418	0.76869	0.83777	0.66556	0.77978	0.72812	0.75061	8.59565
Marinifilaceae	0.05677	0.06347	0.06474	0.06613	0.06557	0.07315	0.07251	0.08181	0.06448	0.07389	0.07041	0.07166	0.82459
Ancylomarina	0.02231	0.02764	0.02697	0.0284	0.02689	0.03001	0.03021	0.03346	0.02528	0.03051	0.02976	0.0291	0.34054
Labilibaculum	0.01622	0.01755	0.01835	0.0193	0.0189	0.02125	0.02119	0.0246	0.01932	0.02135	0.02016	0.02056	0.23875
Marinifilum	0.01824	0.01828	0.01942	0.01843	0.01978	0.02189	0.02111	0.02375	0.01988	0.02203	0.02049	0.022	0.2453
Marinilabiliaceae	0.23255	0.27808	0.27118	0.30104	0.26242	0.30809	0.31057	0.33904	0.27546	0.31386	0.29638	0.30226	3.49093
Alkaliflexus	0.02272	0.0268	0.02715	0.02927	0.02594	0.03058	0.03134	0.03444	0.02561	0.03115	0.02966	0.02979	0.34445
Alkalitalea	0.00341	0.00338	0.00375	0.00478	0.00358	0.00416	0.00414	0.00466	0.00409	0.00413	0.00373	0.00382	0.04763
Anaerophaga	0.01329	0.01635	0.01646	0.01861	0.0159	0.01868	0.01889	0.02038	0.01543	0.01909	0.0179	0.01757	0.20855
Breznakibacter	0.01741	0.02215	0.02182	0.02417	0.02126	0.02466	0.02485	0.02736	0.02019	0.02564	0.02408	0.02422	0.27781
Carboxylicivirga	0.0368	0.04153	0.04193	0.04707	0.04158	0.0475	0.04795	0.05267	0.04317	0.04991	0.04643	0.0484	0.54494
Geofilum	0.02346	0.02742	0.02768	0.02886	0.02595	0.03186	0.032	0.03505	0.02754	0.03262	0.02992	0.03139	0.35375
Labilibacter	0.0345	0.04394	0.03411	0.04088	0.03496	0.03722	0.03756	0.03905	0.04352	0.03933	0.0369	0.03878	0.46075
Marinilabilia	0.02353	0.02716	0.02859	0.03061	0.02701	0.0326	0.03168	0.03627	0.02853	0.03218	0.03088	0.03127	0.36031
NA	0.01322	0.01608	0.01631	0.02006	0.01569	0.01877	0.01863	0.02002	0.01608	0.01859	0.0182	0.01801	0.20966
Natronoflexus	0.00407	0.0045	0.00442	0.00573	0.00482	0.00564	0.00533	0.00643	0.00471	0.00533	0.00528	0.00539	0.06165
Saccharicrinis	0.0286	0.03504	0.03452	0.03539	0.03244	0.03985	0.04093	0.04427	0.03418	0.03935	0.03803	0.03809	0.44069
Thermophagus	0.01154	0.01373	0.01444	0.01561	0.01329	0.01657	0.01727	0.01844	0.01241	0.01654	0.01537	0.01553	0.18074
NA	0.05882	0.07073	0.07162	0.07234	0.07286	0.08376	0.08313	0.09075	0.06762	0.08479	0.07842	0.08132	0.91616
NA	0.05882	0.07073	0.07162	0.07234	0.07286	0.08376	0.08313	0.09075	0.06762	0.08479	0.07842	0.08132	0.91616
Prolixibacteraceae	0.22692	0.26126	0.26374	0.28001	0.26069	0.29918	0.30248	0.32617	0.258	0.30724	0.28291	0.29537	3.36397
Aquipluma	0.01386	0.01787	0.01715	0.01709	0.0165	0.02023	0.02127	0.02188	0.01576	0.02081	0.01899	0.01911	0.22052
Draconibacterium	0.02405	0.02745	0.02677	0.02731	0.02772	0.03117	0.03043	0.03447	0.02668	0.03282	0.0283	0.03066	0.34783
Mangrovibacterium	0.03157	0.03411	0.03487	0.04012	0.03513	0.0395	0.03884	0.04252	0.0354	0.0398	0.03702	0.03912	0.448
Maribellus	0.03312	0.03662	0.03948	0.04201	0.03931	0.04342	0.04367	0.04864	0.03836	0.04453	0.0412	0.04348	0.49384
Mariniphaga	0.02265	0.02817	0.02704	0.02458	0.02582	0.02993	0.0311	0.03201	0.02656	0.03122	0.02903	0.03023	0.33834
NA	0.03321	0.03988	0.03975	0.04299	0.03904	0.04475	0.04606	0.04636	0.03681	0.04672	0.04374	0.04295	0.50226
Prolixibacter	0.01377	0.01585	0.01582	0.0175	0.01594	0.01927	0.01829	0.02059	0.01608	0.01874	0.01738	0.01927	0.2085
Puteibacter	0.01786	0.02118	0.02107	0.0221	0.02052	0.02364	0.02504	0.02788	0.0204	0.02517	0.02251	0.02347	0.27084
Sunxiuqinia	0.02763	0.03081	0.03179	0.0358	0.03095	0.03593	0.03632	0.03919	0.03184	0.03651	0.03392	0.0351	0.40579
Tangfeifania	0.0092	0.00932	0.01	0.01051	0.00976	0.01134	0.01146	0.01263	0.01011	0.01092	0.01082	0.01198	0.12805
NA	0.50187	0.60597	0.60138	0.63188	0.58692	0.68677	0.70638	0.76478	0.58551	0.70428	0.6608	0.66521	7.70175
NA	0.50187	0.60597	0.60138	0.63188	0.58692	0.68677	0.70638	0.76478	0.58551	0.70428	0.6608	0.66521	7.70175
NA	0.50187	0.60597	0.60138	0.63188	0.58692	0.68677	0.70638	0.76478	0.58551	0.70428	0.6608	0.66521	7.70175
Balneolia	0.039	0.04452	0.04377	0.04478	0.04507	0.04934	0.04798	0.051	0.04366	0.04941	0.04803	0.049	0.55556
Balneolales	0.039	0.04452	0.04377	0.04478	0.04507	0.04934	0.04798	0.051	0.04366	0.04941	0.04803	0.049	0.55556
Balneolaceae	0.03406	0.03844	0.03801	0.03907	0.03901	0.04272	0.04159	0.04414	0.03839	0.04247	0.04133	0.04246	0.48169
Aliifodinibius	0.00714	0.00703	0.00708	0.00758	0.0076	0.0083	0.00837	0.00847	0.00827	0.00828	0.00785	0.00803	0.094
Balneola	0.00387	0.00398	0.00436	0.00517	0.00436	0.00484	0.00463	0.00531	0.00419	0.00488	0.00465	0.00534	0.05558
Fodinibius	0.00046	0.00244	0.00055	0.00091	0.00069	0.00073	0.00075	0.00084	0.00062	0.0007	0.00077	0.00086	0.01032
Gracilimonas	0.00396	0.00452	0.00445	0.00502	0.0046	0.00525	0.00478	0.00558	0.00442	0.00546	0.00485	0.00522	0.05811
Halalkalibaculum	0.00124	0.00122	0.00152	0.00189	0.00165	0.00147	0.00169	0.00158	0.00133	0.00157	0.0015	0.00151	0.01817
NA	0.00799	0.00934	0.00905	0.0094	0.00927	0.01049	0.01013	0.01088	0.00915	0.00996	0.00989	0.01	0.11555
Rhodohalobacter	0.0094	0.00991	0.011	0.0091	0.01084	0.01164	0.01124	0.01148	0.01041	0.01162	0.01182	0.0115	0.12996
Cyclonatronaceae	0.00494	0.00608	0.00576	0.00571	0.00606	0.00662	0.00639	0.00686	0.00527	0.00694	0.0067	0.00654	0.07387
Cyclonatronum	0.00264	0.00368	0.0033	0.00315	0.00328	0.00369	0.00363	0.00378	0.0029	0.00369	0.00376	0.00372	0.04122
Natronogracilivirga	0.0023	0.0024	0.00246	0.00256	0.00278	0.00293	0.00276	0.00308	0.00237	0.00325	0.00294	0.00282	0.03265
Bdellovibrionia	0.02144	0.02637	0.02407	0.02438	0.02446	0.02535	0.02476	0.02449	0.02404	0.02502	0.02433	0.02558	0.29429
Bdellovibrionales	0.02144	0.02637	0.02407	0.02438	0.02446	0.02535	0.02476	0.02449	0.02404	0.02502	0.02433	0.02558	0.29429
NA	0.00561	0.00952	0.00608	0.00786	0.00632	0.00638	0.00621	0.00625	0.00634	0.00599	0.00597	0.00676	0.07929
NA	0.00561	0.00952	0.00608	0.00786	0.00632	0.00638	0.00621	0.00625	0.00634	0.00599	0.00597	0.00676	0.07929
Pseudobdellovibrionacea	0.01583	0.01685	0.01799	0.01652	0.01814	0.01897	0.01855	0.01824	0.0177	0.01903	0.01836	0.01882	0.215
Bdellovibrio	0.00929	0.01068	0.0114	0.01031	0.01168	0.01178	0.01171	0.01162	0.01108	0.012	0.01159	0.01118	0.13432
Micavibrio	0.00483	0.00442	0.00503	0.00445	0.0048	0.00536	0.00511	0.00487	0.00493	0.00518	0.00502	0.00565	0.05965
NA	0.00073	0.00093	0.00067	0.00085	0.00072	0.00081	0.00075	0.00089	0.00078	0.00081	0.00073	0.00087	0.00954
Pseudobdellovibrio	0.00098	0.00082	0.00089	0.00091	0.00094	0.00102	0.00098	0.00086	0.00091	0.00104	0.00102	0.00112	0.01149
Beckwithbacteria	0.00094	0.00123	0.00095	0.00098	0.00122	0.00107	0.00113	0.00115	0.00141	0.0012	0.00123	0.00125	0.01376
NA	0.00094	0.00123	0.00095	0.00098	0.00122	0.00107	0.00113	0.00115	0.00141	0.0012	0.00123	0.00125	0.01376
NA	0.00094	0.00123	0.00095	0.00098	0.00122	0.00107	0.00113	0.00115	0.00141	0.0012	0.00123	0.00125	0.01376
NA	0.00094	0.00123	0.00095	0.00098	0.00122	0.00107	0.00113	0.00115	0.00141	0.0012	0.00123	0.00125	0.01376
Berkelbacteria	0.00492	0.00482	0.0057	0.00543	0.00633	0.00599	0.00626	0.0058	0.00569	0.00613	0.00613	0.00669	0.06989
NA	0.00492	0.00482	0.0057	0.00543	0.00633	0.00599	0.00626	0.0058	0.00569	0.00613	0.00613	0.00669	0.06989
NA	0.00492	0.00482	0.0057	0.00543	0.00633	0.00599	0.00626	0.0058	0.00569	0.00613	0.00613	0.00669	0.06989
NA	0.00492	0.00482	0.0057	0.00543	0.00633	0.00599	0.00626	0.0058	0.00569	0.00613	0.00613	0.00669	0.06989
Betaproteobacteria	0.82596	0.75379	0.74234	0.80025	0.76859	0.78409	0.73763	0.74737	0.81994	0.80259	0.80307	0.79052	9.37614
Burkholderiales	0.60778	0.55583	0.52759	0.58882	0.55578	0.56692	0.5257	0.53506	0.60462	0.58213	0.58461	0.57142	6.80626
Alcaligenaceae	0.05929	0.05397	0.0567	0.05776	0.05767	0.05967	0.05631	0.05799	0.06106	0.05822	0.0584	0.05817	0.69521
Achromobacter	0.00908	0.00884	0.00898	0.00925	0.00834	0.00944	0.00841	0.00899	0.01003	0.00968	0.00867	0.00832	0.10803
Advenella	0.00336	0.00264	0.00258	0.00304	0.00301	0.00279	0.00275	0.00288	0.00319	0.00254	0.00288	0.0031	0.03476
Alcaligenes	0.00148	0.00176	0.0017	0.00211	0.00196	0.00178	0.00167	0.0018	0.00217	0.002	0.00204	0.00179	0.02226
Basilea	0.00122	0.00116	0.00128	0.00083	0.00121	0.00141	0.00128	0.00154	0.00117	0.00133	0.00138	0.00111	0.01492
Bordetella	0.01422	0.01344	0.01341	0.01329	0.01432	0.01394	0.01307	0.01382	0.01449	0.01374	0.01368	0.01453	0.16595
Brackiella	0.00054	0.00052	0.00066	0.00059	0.00066	0.00064	0.00058	0.00053	0.0005	0.00074	0.00057	0.0006	0.00713
Candidimonas	0.00253	0.00206	0.00236	0.00345	0.00233	0.00247	0.00227	0.00251	0.00248	0.00248	0.00226	0.00262	0.02982
Castellaniella	0.00244	0.00217	0.00212	0.00221	0.00236	0.0026	0.00197	0.00253	0.00215	0.00239	0.00231	0.00233	0.02758
Corticimicrobacter	5e-05	0.00016	4e-05	4e-05	0.00012	7e-05	8e-05	7e-05	5e-05	6e-05	8e-05	0.0001	0.00092
Derxia	0.00096	0.00091	0.00096	0.00083	0.00103	0.00113	0.00113	0.00144	0.00135	0.00121	0.00105	0.00108	0.01308
Eoetvoesia	0.00019	0.0002	0.00022	0.00022	0.00023	0.00031	0.00023	0.00031	0.00022	0.00014	0.00023	0.00025	0.00275
Jezberella	0.00082	0.00051	0.00052	0.00093	0.00066	0.00056	0.00042	0.00052	0.00062	0.00049	0.00057	0.00054	0.00716
Kerstersia	0.00025	0.00021	0.0002	0.00015	0.00029	0.00021	0.00018	0.00023	0.00024	0.00021	0.0002	0.00015	0.00252
NA	0.00105	0.00061	0.00063	0.00061	0.00058	0.00088	0.00077	0.00071	0.00058	0.00064	0.00089	0.00068	0.00863
Oligella	0.00174	0.00114	0.00103	0.00122	0.00124	0.00114	0.0011	0.00094	0.00142	0.00116	0.00134	0.00117	0.01464
Orrella	0.0019	0.00142	0.00165	0.00165	0.00162	0.00188	0.00167	0.00159	0.00169	0.0016	0.00165	0.00166	0.01998
Paenalcaligenes	0.00177	0.00172	0.00203	0.00128	0.00176	0.00235	0.00215	0.00198	0.002	0.00202	0.00228	0.00187	0.02321
Paracandidimonas	0.00057	0.00041	0.00042	0.00037	0.00041	0.00054	0.0005	0.00045	0.00055	0.00046	0.0005	0.00048	0.00566
Paralcaligenes	0.00058	0.00043	0.00056	0.00054	0.00055	0.00065	0.0005	0.00041	0.00066	0.00052	0.00055	0.00064	0.00659
Parapusillimonas	0.00029	0.00034	0.00027	0.00017	0.00035	0.00027	0.00032	0.00039	0.00033	0.00043	0.00025	0.00034	0.00375
Parvibium	0.0005	0.00047	0.00038	0.00037	0.00041	0.00043	0.00031	0.00032	0.00029	0.00036	0.00052	0.00037	0.00473
Pelistega	0.00325	0.0026	0.00432	0.00304	0.00324	0.00267	0.00381	0.00246	0.0032	0.00306	0.00317	0.00279	0.03761
Pigmentiphaga	0.00193	0.00175	0.00172	0.0023	0.00221	0.00204	0.0018	0.00209	0.00184	0.00185	0.0018	0.00206	0.02339
Pollutimonas	0.00042	0.00037	0.00047	0.00069	0.0005	0.00048	0.00038	0.00043	0.00033	0.0005	0.00052	0.00041	0.0055
Pusillimonas	0.0038	0.00381	0.0038	0.00406	0.00371	0.00417	0.00391	0.00438	0.00461	0.00374	0.00388	0.0043	0.04817
Sheuella	0.00027	0.0003	0.00029	0.00017	0.00023	0.00032	0.00042	0.00035	0.0001	0.00036	0.00037	0.00036	0.00354
Taylorella	0.0026	0.0025	0.0028	0.00261	0.00278	0.00302	0.0033	0.00294	0.00323	0.00307	0.00336	0.00317	0.03538
Verticiella	0.00104	0.00099	0.00088	0.00124	0.00103	0.00101	0.00094	0.00089	0.00109	0.00099	0.00095	0.00104	0.01209
Zwartia	0.00044	0.00053	0.00042	0.0005	0.00053	0.00047	0.00039	0.00049	0.00048	0.00045	0.00045	0.00031	0.00546
Burkholderiaceae	0.13035	0.13082	0.11887	0.15106	0.12977	0.12995	0.12564	0.13248	0.1353	0.12686	0.12951	0.13419	1.5748
Burkholderia	0.04387	0.04186	0.03791	0.05096	0.04217	0.04058	0.04085	0.04366	0.04368	0.04046	0.04047	0.04495	0.51142
Caballeronia	0.00611	0.00614	0.00603	0.00706	0.00606	0.00608	0.00604	0.0069	0.00645	0.00601	0.00623	0.00585	0.07496
Candidatus	0.00077	0.00063	0.00074	0.00046	0.00071	0.0008	0.00078	0.0008	0.00092	0.00066	0.00078	0.00093	0.00898
Chitinasiproducens	0.00062	0.0003	0.00047	0.00067	0.00063	0.00059	0.0005	0.00049	0.00051	0.00066	0.00059	0.00044	0.00647
Chitinimonas	0.00276	0.00564	0.00241	0.00397	0.00235	0.0027	0.00258	0.00317	0.00299	0.00278	0.0029	0.00284	0.03709
Cupriavidus	0.01482	0.01387	0.0138	0.02126	0.01447	0.0157	0.01478	0.01464	0.01539	0.01543	0.01511	0.01543	0.1847
Ephemeroptericola	0.00068	0.00062	0.00073	0.00093	0.00107	0.00092	0.00085	0.00072	0.00099	0.00083	0.00076	0.00068	0.00978
Formosimonas	0.00047	0.00042	0.00034	0.00028	0.00036	0.00048	0.00042	0.00044	0.00037	0.00043	0.00042	0.00048	0.00491
Hydromonas	0.0005	0.00042	0.00046	0.00043	0.00036	0.00039	0.00047	0.00047	0.0005	0.00043	0.00044	0.00055	0.00542
Lautropia	0.00127	0.0011	0.00102	0.00143	0.00113	0.00121	0.0009	0.00115	0.00105	0.00132	0.0012	0.00121	0.01399
Limnobacter	0.00252	0.00243	0.00242	0.00256	0.00253	0.00244	0.00223	0.00292	0.00233	0.00241	0.00266	0.00229	0.02974
Mycetohabitans	0.00013	8e-05	0.00015	0.00015	8e-05	0.00012	8e-05	8e-05	0.00014	0.00017	0.00013	0.00013	0.00144
Mycoavidus	0.00076	0.00131	0.00147	0.00132	0.00112	0.00132	0.0014	0.00141	0.00131	0.00152	0.00161	0.001	0.01555
NA	0.00451	0.00379	0.00384	0.00447	0.00442	0.00458	0.00415	0.00371	0.00455	0.00409	0.00453	0.00429	0.05093
Pandoraea	0.00435	0.00425	0.00414	0.00473	0.00451	0.00419	0.0043	0.00492	0.00429	0.00438	0.00451	0.00532	0.05389
Paraburkholderia	0.02524	0.0279	0.02369	0.02794	0.02597	0.02656	0.02506	0.02506	0.02794	0.02501	0.02551	0.02644	0.31232
Pararobbsia	0.00094	0.0007	0.00079	0.00119	0.00084	0.00109	0.00079	0.00085	0.00117	0.00077	0.00084	0.00084	0.01081
Paucimonas	0.0007	0.00057	0.00052	0.00069	0.00042	0.0006	0.00045	0.00039	0.00047	0.00049	0.00055	0.00051	0.00636
Polynucleobacter	0.00933	0.00879	0.00865	0.00884	0.01002	0.00927	0.00912	0.00929	0.00937	0.00906	0.00911	0.00916	0.11001
Quisquiliibacterium	0.00149	0.00089	0.00084	0.0015	0.0014	0.00097	0.00133	0.00117	0.00172	0.00087	0.00116	0.0018	0.01514
Ralstonia	0.00486	0.00429	0.00441	0.00536	0.00555	0.00507	0.0043	0.00568	0.00512	0.0049	0.00585	0.00474	0.06013
Robbsia	0.00088	0.0019	0.00087	0.00141	0.00088	0.00081	0.00094	0.00137	0.00106	0.00086	0.00087	0.00097	0.01282
Trinickia	0.0023	0.00249	0.00263	0.00302	0.00239	0.00294	0.00278	0.00273	0.00254	0.0028	0.0028	0.00271	0.03213
Zeimonas	0.00047	0.00043	0.00054	0.00043	0.00033	0.00054	0.00054	0.00046	0.00044	0.00052	0.00048	0.00063	0.00581
Comamonadaceae	0.08982	0.08712	0.08633	0.10034	0.09015	0.09247	0.08773	0.09281	0.09286	0.09344	0.09125	0.09273	1.09705
Acidovorax	0.00985	0.01045	0.00984	0.01194	0.01032	0.00972	0.00943	0.00989	0.01037	0.01029	0.00989	0.00947	0.12146
Albitalea	0.00024	0.00035	0.00039	0.00035	0.00037	0.00051	0.00043	0.00035	0.00042	0.00044	0.00039	0.00046	0.0047
Alicycliphilus	0.00052	0.00048	0.00046	0.00109	0.00058	0.00065	0.00054	0.00052	0.0005	0.00066	0.00054	0.00069	0.00723
Brachymonas	0.00097	0.0008	0.00093	0.00056	0.00121	0.00099	0.0009	0.00079	0.00102	0.00099	0.00096	0.00096	0.01108
Caenimonas	0.00104	0.00096	0.00108	0.00135	0.00117	0.00129	0.00122	0.00122	0.00126	0.00132	0.00141	0.00131	0.01463
Candidatus	0.00055	0.00039	0.00048	0.00067	0.00051	0.00059	0.00061	0.00053	0.00056	0.00057	0.00056	0.00066	0.00668
Comamonas	0.00877	0.008	0.00796	0.00832	0.00934	0.00901	0.0081	0.00818	0.00909	0.00858	0.00823	0.0088	0.10238
Corticibacter	0.00037	0.0003	0.00026	0.0002	0.00044	0.00025	0.00033	0.00029	0.00029	0.00033	0.00036	0.00034	0.00376
Curvibacter	0.00438	0.00426	0.00382	0.00339	0.00389	0.00413	0.0037	0.00356	0.00411	0.00448	0.0041	0.00399	0.04781
Delftia	0.00242	0.00169	0.00199	0.00287	0.00196	0.00196	0.00189	0.00472	0.00215	0.00197	0.00203	0.00202	0.02767
Diaphorobacter	0.00125	0.00113	0.00109	0.00145	0.00122	0.00133	0.00113	0.0012	0.00138	0.00122	0.00135	0.00131	0.01506
Extensimonas	0.00023	0.00026	0.00024	0.00033	0.00023	0.00017	0.00018	0.00017	0.00022	0.00024	0.00019	0.00031	0.00277
Franklinella	7e-05	8e-05	8e-05	2e-05	0.00011	8e-05	0.00012	9e-05	7e-05	0.0001	7e-05	0.00013	0.00102
Giesbergeria	0.00022	0.0006	0.00067	0.00048	0.00024	0.00024	0.00021	0.00011	0.00026	0.00013	0.00019	0.00016	0.00351
Hydrogenophaga	0.00464	0.00407	0.00397	0.0041	0.00413	0.00423	0.0043	0.00442	0.00472	0.00453	0.00453	0.00439	0.05203
Hylemonella	0.00079	0.00064	0.00069	0.00048	0.00073	0.00091	0.00072	0.00061	0.00091	0.00069	0.00075	0.00083	0.00875
Kinneretia	0.00059	0.00054	0.00062	0.00104	0.00063	0.00074	0.00079	0.00069	0.00066	0.00069	0.00065	0.00076	0.0084
Lampropedia	0.00114	0.00276	0.00116	0.00145	0.00132	0.00146	0.00134	0.0015	0.00107	0.00165	0.0014	0.00127	0.01752
Limnohabitans	0.00392	0.0041	0.0037	0.0035	0.00385	0.00447	0.00428	0.00372	0.00423	0.00401	0.00403	0.00401	0.04782
Macromonas	0.00056	0.00045	0.00057	0.00048	0.00055	0.00067	0.00056	0.00053	0.0005	0.0006	0.00057	0.00054	0.00658
Malikia	0.00025	0.00016	0.00018	9e-05	0.00016	0.00016	0.00022	0.00022	0.00015	0.00014	0.00017	0.00014	0.00204
Melaminivora	0.00062	0.00066	0.00097	0.00061	0.00062	0.00075	0.00047	0.0006	0.00058	0.00062	0.00081	0.00069	0.008
NA	0.0063	0.00547	0.00576	0.00608	0.00612	0.00624	0.00595	0.00585	0.00559	0.00643	0.00624	0.00588	0.07191
Oryzisolibacter	0.00014	0.00017	9e-05	0.00013	0.00023	8e-05	0.00013	0.00014	0.00014	0.0001	0.00016	0.00012	0.00163
Ottowia	0.0024	0.00229	0.00235	0.00267	0.00223	0.00223	0.00248	0.00224	0.00242	0.00243	0.00238	0.00267	0.02879
Pelomonas	0.00384	0.00346	0.0038	0.00406	0.00362	0.00387	0.00408	0.00368	0.00423	0.00444	0.00423	0.00445	0.04776
Polaromonas	0.00305	0.00343	0.00327	0.0033	0.00335	0.00345	0.00323	0.00347	0.00369	0.00338	0.00346	0.0036	0.04068
Pseudacidovorax	0.00051	0.00061	0.00052	0.00069	0.00046	0.00054	0.00045	0.00058	0.00064	0.00049	0.00056	0.00063	0.00668
Pseudorhodoferax	0.00115	0.00103	0.00119	0.00089	0.00104	0.00119	0.00112	0.00103	0.00124	0.00117	0.00106	0.00123	0.01334
Pulveribacter	0.00019	0.00012	0.0002	0.0002	8e-05	0.00022	0.00014	8e-05	0.0001	0.00013	0.00016	0.00011	0.00173
Ramlibacter	0.00702	0.00693	0.00682	0.00734	0.00717	0.00773	0.00693	0.00736	0.00752	0.00732	0.0076	0.0073	0.08704
Rhodoferax	0.00742	0.00556	0.00621	0.01355	0.00665	0.00772	0.00688	0.00705	0.00707	0.00728	0.00661	0.00784	0.08984
Serpentinimonas	0.00023	0.00031	0.00032	0.00048	0.00023	0.00036	0.00032	0.00022	0.0003	0.00038	0.00034	0.00034	0.00383
Simplicispira	0.00087	0.00075	0.00073	0.00065	0.00108	0.00092	0.00087	0.00094	0.00069	0.00087	0.00094	0.00088	0.01019
Tibeticola	0.0003	0.00019	0.00021	0.00022	0.00012	0.00025	0.00019	0.00023	0.00024	0.00031	0.00023	0.00029	0.00278
Vandammella	0.0004	0.00033	0.00034	0.00039	0.00046	0.00037	0.00037	0.00041	0.00042	0.00042	0.00046	0.00034	0.00471
Variovorax	0.01074	0.01159	0.01146	0.0127	0.0117	0.01097	0.01124	0.01331	0.01207	0.01201	0.01142	0.01175	0.14096
Verminephrobacter	0.00094	0.0009	0.00095	0.00109	0.00098	0.00094	0.00093	0.00107	0.00094	0.00106	0.00106	0.00082	0.01168
Xenophilus	0.00093	0.00085	0.00096	0.00113	0.00105	0.00108	0.00095	0.00124	0.00104	0.00097	0.00116	0.00124	0.0126
NA	0.03618	0.03362	0.0345	0.03896	0.03725	0.03746	0.03642	0.03677	0.03763	0.04057	0.03909	0.0389	0.44735
Aquabacterium	0.00496	0.0042	0.00465	0.00582	0.00478	0.00499	0.00476	0.00468	0.00465	0.00511	0.00514	0.00539	0.05913
Aquariibacter	0.00053	0.0004	0.0004	0.00043	0.00052	0.00044	0.00039	0.00029	0.00053	0.00051	0.00046	0.00047	0.00537
Candidatus	0.00017	0.00018	0.00021	0.00013	0.00033	0.00025	0.00021	0.0002	0.00027	0.00019	0.00027	0.00032	0.00273
NA	0.01568	0.0153	0.0149	0.01633	0.0163	0.01628	0.01598	0.01621	0.01665	0.01691	0.01718	0.01689	0.19461
Paucibacter	0.00252	0.00232	0.00258	0.0025	0.00253	0.00299	0.00287	0.00267	0.00259	0.00297	0.00301	0.00314	0.03269
Pseudorivibacter	0.00025	0.00018	0.00027	0.00028	0.00029	0.00031	0.00036	0.00024	0.00028	0.00029	0.00033	0.00024	0.00332
Rhizobacter	0.00232	0.00207	0.00193	0.00248	0.00235	0.0021	0.00205	0.00222	0.00248	0.00241	0.00224	0.00233	0.02698
Rivibacter	0.00049	0.0004	0.0004	0.0005	0.00049	0.00042	0.00043	0.00056	0.00047	0.00038	0.00044	0.00028	0.00526
Saezia	0.0012	0.00097	0.00112	0.0013	0.00114	0.00112	0.00097	0.00109	0.00095	0.00121	0.00108	0.00098	0.01313
Tepidicella	0.0002	0.00027	0.0003	0.0008	0.00032	0.00037	0.00028	0.00028	0.00048	0.00035	0.00034	0.00026	0.00425
Tepidimonas	0.00211	0.00189	0.00192	0.00224	0.00207	0.0022	0.00176	0.00226	0.00226	0.00229	0.00208	0.00242	0.0255
Thiomonas	0.00412	0.00404	0.00428	0.00454	0.00427	0.00452	0.00464	0.00444	0.00457	0.00503	0.00493	0.0049	0.05428
Xylophilus	0.00163	0.0014	0.00154	0.00161	0.00186	0.00147	0.00172	0.00163	0.00145	0.00292	0.00159	0.00128	0.0201
Oxalobacteraceae	0.07496	0.07533	0.07831	0.0757	0.07595	0.07979	0.07391	0.07565	0.07944	0.07944	0.07583	0.07506	0.91937
Candidatus	4e-05	5e-05	5e-05	7e-05	0.00012	0.0001	9e-05	4e-05	0.00012	6e-05	6e-05	0.00015	0.00095
Collimonas	0.00184	0.00158	0.00154	0.00204	0.00155	0.00181	0.00166	0.00154	0.00164	0.00171	0.00171	0.00192	0.02054
Duganella	0.00501	0.00707	0.00469	0.00604	0.00514	0.00539	0.00539	0.00578	0.00525	0.00548	0.0053	0.00525	0.06579
Glaciimonas	0.00101	0.00078	0.00095	0.00085	0.00092	0.00116	0.00082	0.00084	0.00108	0.00087	0.00109	0.00087	0.01124
Herbaspirillum	0.0067	0.00761	0.01241	0.00547	0.00583	0.00785	0.00583	0.00649	0.00862	0.00912	0.00585	0.00566	0.08744
Herminiimonas	0.00119	0.00122	0.00123	0.00152	0.00123	0.00139	0.00136	0.00139	0.00145	0.00125	0.0015	0.00146	0.01619
Janthinobacterium	0.00486	0.00677	0.00423	0.00519	0.00397	0.00452	0.00464	0.00436	0.00416	0.00456	0.00443	0.00453	0.05622
Lacisediminimonas	0.0004	0.00029	0.00026	0.00048	0.00041	0.00035	0.00035	0.00024	0.00037	0.00034	0.00026	0.00042	0.00417
Massilia	0.01914	0.01836	0.0195	0.02006	0.02039	0.02056	0.01903	0.0197	0.02054	0.02039	0.02015	0.02009	0.23791
NA	0.00174	0.00157	0.00185	0.00172	0.00186	0.00189	0.00203	0.00195	0.00201	0.0022	0.00195	0.00181	0.02258
Noviherbaspirillum	0.00609	0.00521	0.00586	0.00508	0.006	0.00608	0.00603	0.0064	0.00592	0.00634	0.00621	0.00578	0.071
Oxalicibacterium	0.0009	0.00073	0.00077	0.00076	0.00113	0.0009	0.0008	0.00092	0.00098	0.00089	0.00089	0.00092	0.01059
Oxalobacter	0.0122	0.01126	0.01141	0.01233	0.01189	0.01275	0.0116	0.01175	0.01275	0.01205	0.01223	0.01158	0.1438
Pseudoduganella	0.00531	0.00483	0.00521	0.00549	0.00646	0.00588	0.00568	0.00601	0.00551	0.0053	0.00541	0.00579	0.06688
Rugamonas	0.00131	0.00123	0.0012	0.00139	0.00118	0.00124	0.00138	0.00131	0.00105	0.00112	0.00123	0.00123	0.01487
Sapientia	0.00029	0.00019	0.00025	0.00017	0.00037	0.00034	0.00025	0.00029	0.00029	0.00027	0.00024	0.00028	0.00323
Solimicrobium	0.00053	0.00037	0.00044	0.00033	0.00057	0.00045	0.00043	0.00041	0.00045	0.0004	0.00058	0.00059	0.00555
Telluria	0.00066	0.00038	0.00047	0.00048	0.00054	0.00036	0.00036	0.00034	0.00056	0.00037	0.00042	0.0004	0.00534
Undibacterium	0.00574	0.00583	0.00599	0.00623	0.00639	0.00677	0.00618	0.00589	0.00669	0.00672	0.00632	0.00633	0.07508
Sphaerotilaceae	0.02503	0.02307	0.02492	0.02915	0.02604	0.02663	0.02681	0.02558	0.02671	0.02754	0.02802	0.02756	0.31706
Aquincola	0.00109	0.00113	0.00094	0.0015	0.00117	0.00121	0.00108	0.00113	0.00099	0.00106	0.00108	0.00116	0.01354
Azohydromonas	0.00184	0.002	0.00197	0.00206	0.00183	0.00192	0.00203	0.00217	0.00217	0.00189	0.00213	0.00195	0.02396
Caldimonas	0.00392	0.00328	0.00349	0.00402	0.00405	0.00374	0.00395	0.00338	0.00314	0.00389	0.0039	0.004	0.04476
Ideonella	0.00378	0.00335	0.00356	0.00458	0.00416	0.00411	0.00393	0.00392	0.00442	0.00426	0.00409	0.00424	0.0484
[truncated: 3,694 more rows]
